# Supplementary material for: Host plant driven transcriptome plasticity in the salivary glands of the cabbage looper (Trichoplusia ni)
Source: PLoS One. 2017 Aug 8;12(8):e0182636. doi: 10.1371/journal.pone.0182636 (PMC5549731; doi:10.1371/journal.pone.0182636)
Supplement: S3 Table — (XLSX) [file pone.0182636.s005.xlsx]

## Sheet: RBH
id	gi	gene
comp10005	gi|512900051|ref|XM_004924741.1|	PREDICTED: Bombyx mori uracil phosphoribosyltransferase homolog (LOC101742199), mRNA
comp1000614	gi|512887944|ref|XR_209565.1|	PREDICTED: Bombyx mori uncharacterized LOC101736428 (LOC101736428), misc_RNA
comp10008	gi|512888088|ref|XM_004921973.1|	PREDICTED: Bombyx mori trinucleotide repeat-containing gene 6B protein-like (LOC101739943), mRNA
comp10011	gi|512887037|ref|XM_004921799.1|	PREDICTED: Bombyx mori DNA polymerase alpha subunit B-like (LOC101735774), transcript variant X2, mRNA
comp1001198	gi|512905036|ref|XM_004925788.1|	PREDICTED: Bombyx mori uncharacterized LOC101741294 (LOC101741294), mRNA
comp10013	gi|512886823|ref|XM_004921766.1|	PREDICTED: Bombyx mori protein pellino-like (LOC101743010), mRNA
comp10014	gi|512905611|ref|XM_004925931.1|	PREDICTED: Bombyx mori peroxisomal biogenesis factor 19-like (LOC101743537), mRNA
comp10015	gi|512910972|ref|XM_004927245.1|	PREDICTED: Bombyx mori tetratricopeptide repeat protein 5-like (LOC101744898), mRNA
comp1001638	gi|512887268|ref|XM_004921838.1|	PREDICTED: Bombyx mori uncharacterized LOC101741041 (LOC101741041), mRNA
comp1001889	gi|114051310|ref|NM_001046645.1|	Bombyx mori cytidine deaminase (LOC692798), mRNA
comp10019	gi|512901917|ref|XM_004925192.1|	PREDICTED: Bombyx mori zinc finger SWIM domain-containing protein 8-like (LOC101735640), mRNA
comp10020	gi|512909918|ref|XM_004926982.1|	PREDICTED: Bombyx mori transcriptional regulator ATRX homolog (LOC101746002), mRNA
comp1002114	gi|512938803|ref|XM_004934036.1|	PREDICTED: Bombyx mori lactosylceramide 4-alpha-galactosyltransferase-like (LOC101745697), partial mRNA
comp10022	gi|512930889|ref|XM_004932115.1|	PREDICTED: Bombyx mori dual oxidase maturation factor 1-like (LOC101742519), mRNA
comp10023	gi|512906224|ref|XM_004926086.1|	PREDICTED: Bombyx mori putative mitochondrial inner membrane protein-like (LOC101745378), mRNA
comp10025	gi|114050866|ref|NM_001046696.1|	Bombyx mori unc-50-like protein (LOC692851), mRNA
comp10026	gi|512917304|ref|XM_004928798.1|	PREDICTED: Bombyx mori fatty acid-binding protein 1-like (LOC101744035), mRNA
comp10027	gi|319803030|ref|NM_001201436.1|	Bombyx mori sex combs on midleg (SCM), mRNA
comp10028	gi|512894080|ref|XM_004923289.1|	PREDICTED: Bombyx mori 39S ribosomal protein L40, mitochondrial-like (LOC101740994), mRNA
comp10029	gi|512888988|ref|XM_004922121.1|	PREDICTED: Bombyx mori E3 ubiquitin-protein ligase Rnf220-like (LOC101743099), mRNA
comp10031	gi|512916124|ref|XM_004928499.1|	PREDICTED: Bombyx mori 39S ribosomal protein L51, mitochondrial-like (LOC101742599), mRNA
comp10032	gi|512892675|ref|XM_004922933.1|	PREDICTED: Bombyx mori growth hormone-regulated TBC protein 1-A-like (LOC101741555), mRNA
comp10034	gi|512911378|ref|XM_004927340.1|	PREDICTED: Bombyx mori aprataxin and PNK-like factor-like (LOC101738395), transcript variant X1, mRNA
comp10037	gi|512914432|ref|XM_004928084.1|	PREDICTED: Bombyx mori mitochondrial 2-oxodicarboxylate carrier-like (LOC101743121), mRNA
comp10038	gi|512921345|ref|XM_004929797.1|	PREDICTED: Bombyx mori uncharacterized LOC101738134 (LOC101738134), mRNA
comp10039	gi|512911895|ref|XM_004927467.1|	PREDICTED: Bombyx mori uncharacterized LOC101736097 (LOC101736097), mRNA
comp10041	gi|114051044|ref|NM_001046855.1|	Bombyx mori Upf3 regulator of nonsense transcripts-like protein B (LOC693102), mRNA
comp10042	gi|112984193|ref|NM_001043977.1|	Bombyx mori pyridoxine 5'-phosphate oxidase (Pnpo), mRNA
comp10043	gi|512923909|ref|XM_004930411.1|	PREDICTED: Bombyx mori probable RNA methyltransferase bin3-like (LOC101743850), mRNA
comp10044	gi|114052427|ref|NM_001047083.1|	Bombyx mori hepatoma-derived growth factor-related protein 3 (LOC733136), mRNA
comp10045	gi|512921616|ref|XM_004929863.1|	PREDICTED: Bombyx mori ankyrin repeat domain-containing protein 12-like (LOC101747133), transcript variant X1, mRNA
comp1004601	gi|512907130|ref|XM_004926310.1|	PREDICTED: Bombyx mori RNA-binding protein Musashi homolog Rbp6-like (LOC101736977), mRNA
comp10052	gi|512936207|ref|XM_004933405.1|	PREDICTED: Bombyx mori hemocyte protein-glutamine gamma-glutamyltransferase-like (LOC101741185), mRNA
comp10054	gi|512935728|ref|XM_004933288.1|	PREDICTED: Bombyx mori synaptic vesicle glycoprotein 2C-like (LOC101743808), mRNA
comp10055	gi|112982694|ref|NM_001043444.1|	Bombyx mori activator of 90 kDa heat shock protein ATPase homolog 1 (Ahsa1), mRNA
comp10058	gi|512936851|ref|XM_004933564.1|	PREDICTED: Bombyx mori uncharacterized LOC101746966 (LOC101746966), mRNA
comp10062	gi|112983597|ref|NM_001043880.1|	Bombyx mori cdc2-related kinase (LOC692764), mRNA
comp1006465	gi|512901527|ref|XM_004925100.1|	PREDICTED: Bombyx mori plectin-like (LOC101742387), mRNA
comp10065	gi|512898262|ref|XM_004924300.1|	PREDICTED: Bombyx mori RNA-binding protein 5-like (LOC101743253), transcript variant X1, mRNA
comp10066	gi|512913008|ref|XM_004927738.1|	PREDICTED: Bombyx mori liprin-beta-1-like (LOC101743402), mRNA
comp1007068	gi|512910197|ref|XM_004927052.1|	PREDICTED: Bombyx mori uncharacterized LOC101745866 (LOC101745866), mRNA
comp10071	gi|512929756|ref|XM_004931845.1|	PREDICTED: Bombyx mori protein odr-4 homolog (LOC101746677), mRNA
comp10072	gi|512892045|ref|XM_004922776.1|	PREDICTED: Bombyx mori alpha-N-acetylgalactosaminidase-like (LOC101736031), mRNA
comp1007208	gi|512891562|ref|XM_004922658.1|	PREDICTED: Bombyx mori uncharacterized LOC101737044 (LOC101737044), mRNA
comp10073	gi|512925577|ref|XM_004930816.1|	PREDICTED: Bombyx mori short spindle protein 4-like (LOC101737740), mRNA
comp1007482	gi|512896246|ref|XM_004923809.1|	PREDICTED: Bombyx mori myrosinase 1-like (LOC101737145), mRNA
comp10075	gi|300068968|ref|NM_001190841.1|	Bombyx mori geranylgeranyltransferase type I beta subunit (LOC100463493), mRNA
comp10076	gi|512929617|ref|XM_004931809.1|	PREDICTED: Bombyx mori dual 3',5'-cyclic-AMP and -GMP phosphodiesterase 11-like (LOC101738997), mRNA
comp10077	gi|512938104|ref|XM_004933869.1|	PREDICTED: Bombyx mori leucine-rich repeat and calponin homology domain-containing protein 1-like (LOC101736598), partial mRNA
comp10081	gi|182510215|ref|NM_001123347.1|	Bombyx mori YAP65-like protein (LOC100144579), mRNA
comp10084	gi|512889663|ref|XM_004922282.1|	PREDICTED: Bombyx mori la-related protein 1-like (LOC101744205), mRNA
comp1008434	gi|512907724|ref|XM_004926457.1|	PREDICTED: Bombyx mori uncharacterized LOC101738706 (LOC101738706), mRNA
comp10086	gi|512931434|ref|XM_004932245.1|	PREDICTED: Bombyx mori sarcolemmal membrane-associated protein-like (LOC101737124), mRNA
comp10092	gi|512937199|ref|XM_004933652.1|	PREDICTED: Bombyx mori protein crossbronx homolog (LOC101740615), transcript variant X1, mRNA
comp10093	gi|512902691|ref|XM_004925379.1|	PREDICTED: Bombyx mori zinc finger RNA-binding protein-like (LOC101746099), transcript variant X2, mRNA
comp1009497	gi|512902268|ref|XM_004925277.1|	PREDICTED: Bombyx mori uncharacterized LOC101739447 (LOC101739447), mRNA
comp10098	gi|512898940|ref|XM_004924464.1|	PREDICTED: Bombyx mori rap guanine nucleotide exchange factor 2-like (LOC101747113), mRNA
comp10099	gi|512887194|ref|XM_004921825.1|	PREDICTED: Bombyx mori synaptosomal-associated protein 25-like (LOC101739206), transcript variant X2, mRNA
comp10100	gi|512931490|ref|XM_004932259.1|	PREDICTED: Bombyx mori probable ATP-dependent RNA helicase Dbp73D-like (LOC101744385), mRNA
comp10101	gi|290563436|ref|NM_001173330.1|	Bombyx mori c-Cbl-associated protein (CAP), transcript variant A, mRNA
comp10102	gi|512906973|ref|XM_004926271.1|	PREDICTED: Bombyx mori kinesin-like protein unc-104-like (LOC101742157), mRNA
comp10104	gi|512890781|ref|XM_004922515.1|	PREDICTED: Bombyx mori MRG/MORF4L-binding protein-like (LOC101738466), transcript variant X1, mRNA
comp101041	gi|512924005|ref|XM_004930435.1|	PREDICTED: Bombyx mori SH3 domain-binding protein 5 homolog (LOC101735808), mRNA
comp10106	gi|512902469|ref|XM_004925326.1|	PREDICTED: Bombyx mori uncharacterized LOC101735738 (LOC101735738), mRNA
comp10107	gi|148298870|ref|NM_001098332.1|	Bombyx mori uncharacterized LOC778507 (LOC778507), mRNA
comp10109	gi|512897181|ref|XM_004924034.1|	PREDICTED: Bombyx mori HIV Tat-specific factor 1 homolog (LOC101740997), mRNA
comp10110	gi|512923539|ref|XM_004930320.1|	PREDICTED: Bombyx mori SEC14-like protein 2-like (LOC101743132), mRNA
comp10111	gi|512921333|ref|XM_004929794.1|	PREDICTED: Bombyx mori probable citrate synthase 1, mitochondrial-like (LOC101737646), mRNA
comp10116	gi|512933172|ref|XM_004932668.1|	PREDICTED: Bombyx mori spermine oxidase-like (LOC101742997), mRNA
comp1011652	gi|512936411|ref|XM_004933456.1|	PREDICTED: Bombyx mori glutamate receptor ionotropic, delta-1-like (LOC101737087), mRNA
comp10118	gi|512891676|ref|XM_004922685.1|	PREDICTED: Bombyx mori CCR4-NOT transcription complex subunit 10-like (LOC101743918), mRNA
comp10119	gi|256773185|ref|NM_001164476.1|	Bombyx mori sarco/endoplasmic reticulum calcium ATPase (LOC100302733), mRNA
comp10123	gi|512887705|ref|XM_004921910.1|	PREDICTED: Bombyx mori uncharacterized LOC101742870 (LOC101742870), mRNA
comp10129	gi|512934988|ref|XM_004933108.1|	PREDICTED: Bombyx mori solute carrier family 35 member F6-like (LOC101735848), transcript variant X2, mRNA
comp10131	gi|512931339|ref|XM_004932221.1|	PREDICTED: Bombyx mori protein alan shepard-like (LOC101745493), mRNA
comp10134	gi|512892897|ref|XM_004922989.1|	PREDICTED: Bombyx mori FERM, RhoGEF and pleckstrin domain-containing protein 2-like (LOC101736960), mRNA
comp10135	gi|512925734|ref|XM_004930854.1|	PREDICTED: Bombyx mori alpha-tocopherol transfer protein-like (LOC101742992), mRNA
comp10136	gi|512887517|ref|XM_004921881.1|	PREDICTED: Bombyx mori facilitated trehalose transporter Tret1-like (LOC101738515), transcript variant X2, mRNA
comp10138	gi|267844870|ref|NM_001167716.1|	Bombyx mori vacuolar protein sorting 4 (Vps4), mRNA
comp10139	gi|237648985|ref|NM_001160198.1|	Bombyx mori exosome complex exonuclease Rrp40 (Rrp40), mRNA
comp1013907	gi|512925730|ref|XM_004930853.1|	PREDICTED: Bombyx mori alpha-tocopherol transfer protein-like (LOC101742655), transcript variant X3, mRNA
comp10140	gi|512925410|ref|XM_004930776.1|	PREDICTED: Bombyx mori copper-transporting ATPase 2-like (LOC101738315), mRNA
comp10141	gi|290563284|ref|NM_001046865.1|	Bombyx mori translocon-associated protein gamma (LOC100101160), transcript variant 1, mRNA
comp10143	gi|512930374|ref|XM_004931995.1|	PREDICTED: Bombyx mori dedicator of cytokinesis protein 3-like (LOC101744579), mRNA
comp10144	gi|512888135|ref|XM_004921982.1|	PREDICTED: Bombyx mori zinc finger protein 235-like (LOC101741334), mRNA
comp10145	gi|512909567|ref|XM_004926896.1|	PREDICTED: Bombyx mori NF-X1-type zinc finger protein NFXL1-like (LOC101741666), mRNA
comp10147	gi|512936595|ref|XM_004933499.1|	PREDICTED: Bombyx mori DNA polymerase epsilon subunit 2-like (LOC101735493), mRNA
comp10148	gi|512886979|ref|XM_004921789.1|	PREDICTED: Bombyx mori DNA replication licensing factor Mcm5-like (LOC101746319), mRNA
comp10151	gi|512914724|ref|XM_004928156.1|	PREDICTED: Bombyx mori diphthine--ammonia ligase-like (LOC101741069), transcript variant X1, mRNA
comp10152	gi|512890951|ref|XM_004922544.1|	PREDICTED: Bombyx mori protein piccolo-like (LOC101742327), mRNA
comp10153	gi|512915034|ref|XM_004928233.1|	PREDICTED: Bombyx mori CWF19-like protein 2 homolog (LOC101739315), mRNA
comp1015423	gi|512910352|ref|XM_004927094.1|	PREDICTED: Bombyx mori uncharacterized LOC101740822 (LOC101740822), mRNA
comp1015620	gi|512916184|ref|XM_004928514.1|	PREDICTED: Bombyx mori carbohydrate sulfotransferase 4-like (LOC101744661), mRNA
comp10158	gi|512919030|ref|XM_004929219.1|	PREDICTED: Bombyx mori uncharacterized LOC101739791 (LOC101739791), transcript variant X1, mRNA
comp10159	gi|512926171|ref|XM_004930962.1|	PREDICTED: Bombyx mori probable 26S proteasome non-ATPase regulatory subunit 3-like (LOC101746211), mRNA
comp10160	gi|114052704|ref|NM_001047028.1|	Bombyx mori small androgen receptor-interacting protein (LOC733036), mRNA
comp10161	gi|512929749|ref|XM_004931843.1|	PREDICTED: Bombyx mori broad-complex core protein isoforms 1/2/3/4/5-like (LOC101746404), mRNA
comp10162	gi|512911728|ref|XM_004927427.1|	PREDICTED: Bombyx mori ATP-binding cassette sub-family A member 3-like (LOC101740368), mRNA
comp10163	gi|512900346|ref|XM_004924812.1|	PREDICTED: Bombyx mori sorting nexin-29-like (LOC101743448), mRNA
comp10164	gi|512900039|ref|XM_004924738.1|	PREDICTED: Bombyx mori four and a half LIM domains protein 2-like (LOC101741761), transcript variant X2, mRNA
comp101659	gi|512890383|ref|XM_004922450.1|	PREDICTED: Bombyx mori uncharacterized LOC101738377 (LOC101738377), mRNA
comp10170	gi|512893036|ref|XR_209608.1|	PREDICTED: Bombyx mori uncharacterized LOC101741942 (LOC101741942), misc_RNA
comp10171	gi|512925935|ref|XM_004930902.1|	PREDICTED: Bombyx mori general transcription factor IIF subunit 2-like (LOC101737741), mRNA
comp10172	gi|512897327|ref|XM_004924069.1|	PREDICTED: Bombyx mori centromere protein S-like (LOC101747068), transcript variant X3, mRNA
comp10173	gi|512886835|ref|XM_004921768.1|	PREDICTED: Bombyx mori transcription factor kayak, isoforms D/sro-like (LOC101743155), transcript variant X2, mRNA
comp10174	gi|512925861|ref|XR_209986.1|	PREDICTED: Bombyx mori ATPase WRNIP1-like (LOC101735527), misc_RNA
comp10176	gi|512911875|ref|XM_004927462.1|	PREDICTED: Bombyx mori katanin p80 WD40 repeat-containing subunit B1-like (LOC101735329), transcript variant X1, mRNA
comp10177	gi|512899891|ref|XM_004924701.1|	PREDICTED: Bombyx mori elongation of very long chain fatty acids protein 4-like (LOC101735457), mRNA
comp10178	gi|512897335|ref|XM_004924071.1|	PREDICTED: Bombyx mori GTP-binding protein 128up-like (LOC101735455), transcript variant X2, mRNA
comp10179	gi|512908215|ref|XM_004926570.1|	PREDICTED: Bombyx mori heterogeneous nuclear ribonucleoprotein H-like (LOC101744365), mRNA
comp10182	gi|512930893|ref|XM_004932116.1|	PREDICTED: Bombyx mori ragulator complex protein LAMTOR4 homolog (LOC101742661), transcript variant X1, mRNA
comp10184	gi|512924507|ref|XM_004930555.1|	PREDICTED: Bombyx mori mediator of RNA polymerase II transcription subunit 4-like (LOC101746442), mRNA
comp10187	gi|512910664|ref|XM_004927169.1|	PREDICTED: Bombyx mori ubiquitin carboxyl-terminal hydrolase 14-like (LOC101744178), mRNA
comp10188	gi|512919902|ref|XM_004929441.1|	PREDICTED: Bombyx mori disks large 1 tumor suppressor protein-like (LOC101744274), mRNA
comp10190	gi|304307734|ref|NM_001195078.1|	Bombyx mori R2D2 protein (R2D2), mRNA
comp10193	gi|512923937|ref|XM_004930418.1|	PREDICTED: Bombyx mori G-protein coupled receptor 143-like (LOC101744762), mRNA
comp101938	gi|512934882|ref|XM_004933083.1|	PREDICTED: Bombyx mori uncharacterized LOC101744245 (LOC101744245), mRNA
comp10197	gi|512910241|ref|XM_004927063.1|	PREDICTED: Bombyx mori uncharacterized LOC101735605 (LOC101735605), mRNA
comp10198	gi|512887699|ref|XM_004921909.1|	PREDICTED: Bombyx mori lethal(2) giant larvae protein-like (LOC101742621), mRNA
comp10199	gi|512921960|ref|XM_004929945.1|	PREDICTED: Bombyx mori ubiquitin carboxyl-terminal hydrolase 35-like (LOC101736542), mRNA
comp10200	gi|512925284|ref|XM_004930744.1|	PREDICTED: Bombyx mori max dimerization protein 4-like (LOC101745438), mRNA
comp10204	gi|512923150|ref|XM_004930226.1|	PREDICTED: Bombyx mori glycosaminoglycan xylosylkinase-like (LOC101735841), mRNA
comp10206	gi|512889157|ref|XR_209579.1|	PREDICTED: Bombyx mori uncharacterized LOC101735494 (LOC101735494), misc_RNA
comp10212	gi|512910796|ref|XM_004927202.1|	PREDICTED: Bombyx mori protein yellow-like (LOC101737203), mRNA
comp10213	gi|512927178|ref|XM_004931213.1|	PREDICTED: Bombyx mori GA-binding protein subunit beta-2-like (LOC101739367), partial mRNA
comp10214	gi|512923811|ref|XM_004930386.1|	PREDICTED: Bombyx mori DPH4 homolog (LOC101740796), mRNA
comp10215	gi|114050772|ref|NM_001046690.1|	Bombyx mori short-chain dehydrogenease/reductase 2 (LOC692845), mRNA
comp10216	gi|512932887|ref|XM_004932598.1|	PREDICTED: Bombyx mori UPF0668 protein C10orf76 homolog (LOC101745634), mRNA
comp10217	gi|512929641|ref|XM_004931815.1|	PREDICTED: Bombyx mori myoneurin-like (LOC101742415), transcript variant X2, mRNA
comp1021784	gi|512927522|ref|XM_004931299.1|	PREDICTED: Bombyx mori putative mediator of RNA polymerase II transcription subunit 26-like (LOC101747088), transcript variant X1, mRNA
comp10219	gi|512909020|ref|XM_004926763.1|	PREDICTED: Bombyx mori dihydropyrimidinase-like (LOC101742594), mRNA
comp10221	gi|512931359|ref|XM_004932226.1|	PREDICTED: Bombyx mori protein suppressor of sable-like (LOC101746214), mRNA
comp102223	gi|512914649|ref|XM_004928138.1|	PREDICTED: Bombyx mori uncharacterized LOC101738578 (LOC101738578), mRNA
comp10224	gi|512937905|ref|XM_004933822.1|	PREDICTED: Bombyx mori ral GTPase-activating protein subunit beta-like (LOC101739242), partial mRNA
comp10225	gi|313851104|ref|NM_001199609.1|	Bombyx mori HOP (LOC100527944), mRNA
comp102287	gi|512928756|ref|XM_004931600.1|	PREDICTED: Bombyx mori breast cancer anti-estrogen resistance protein 1-like (LOC101739797), mRNA
comp10229	gi|512928819|ref|XM_004931616.1|	PREDICTED: Bombyx mori peptidyl-prolyl cis-trans isomerase G-like (LOC101742172), mRNA
comp10230	gi|112984393|ref|NM_001044043.1|	Bombyx mori ribosomal protein S16 (RpS16), mRNA
comp10231	gi|512903167|ref|XM_004925496.1|	PREDICTED: Bombyx mori TATA box-binding protein-like protein 2-like (LOC101741862), transcript variant X1, mRNA
comp10232	gi|512911350|ref|XM_004927333.1|	PREDICTED: Bombyx mori E3 ubiquitin-protein ligase AMFR-like (LOC101737157), mRNA
comp10233	gi|512891096|ref|XM_004922569.1|	PREDICTED: Bombyx mori ras-responsive element-binding protein 1-like (LOC101746370), mRNA
comp10241	gi|512915383|ref|XM_004928319.1|	PREDICTED: Bombyx mori symplekin-like (LOC101739316), mRNA
comp1024132	gi|512905827|ref|XM_004925985.1|	PREDICTED: Bombyx mori pancreatic lipase-related protein 2-like (LOC101740055), mRNA
comp10243	gi|512901974|ref|XM_004925204.1|	PREDICTED: Bombyx mori protein Peter pan-like (LOC101738701), mRNA
comp10244	gi|512936938|ref|XM_004933585.1|	PREDICTED: Bombyx mori aldose reductase-like (LOC101739565), mRNA
comp10245	gi|114051863|ref|NM_001046668.1|	Bombyx mori hydroxymethylglutaryl-CoA lyase (Hmgc), mRNA
comp10249	gi|512929968|ref|XM_004931897.1|	PREDICTED: Bombyx mori traB domain-containing protein-like (LOC101741455), mRNA
comp10252	gi|512930425|ref|XM_004932008.1|	PREDICTED: Bombyx mori ATP-binding cassette sub-family G member 8-like (LOC101746447), mRNA
comp10253	gi|512915427|ref|XM_004928330.1|	PREDICTED: Bombyx mori uncharacterized LOC101741393 (LOC101741393), mRNA
comp10257	gi|512928346|ref|XR_210006.1|	PREDICTED: Bombyx mori uncharacterized LOC101736775 (LOC101736775), misc_RNA
comp10259	gi|512908525|ref|XM_004926646.1|	PREDICTED: Bombyx mori uncharacterized LOC101746477 (LOC101746477), mRNA
comp10260	gi|512919046|ref|XM_004929223.1|	PREDICTED: Bombyx mori frizzled-7-B-like (LOC101740238), mRNA
comp10265	gi|512909369|ref|XM_004926847.1|	PREDICTED: Bombyx mori cell cycle checkpoint control protein RAD9A-like (LOC101745714), transcript variant X2, mRNA
comp10267	gi|512886407|ref|XM_004921694.1|	PREDICTED: Bombyx mori protein sarah-like (LOC101740260), mRNA
comp10269	gi|512918581|ref|XM_004929112.1|	PREDICTED: Bombyx mori heparin sulfate O-sulfotransferase-like (LOC101736578), mRNA
comp10270	gi|512896834|ref|XM_004923949.1|	PREDICTED: Bombyx mori zinc finger protein 714-like (LOC101737715), mRNA
comp10273	gi|379698915|ref|NM_001257000.1|	Bombyx mori HMGB protein (LOC100862773), mRNA
comp10274	gi|512908255|ref|XM_004926580.1|	PREDICTED: Bombyx mori mitochondrial import receptor subunit TOM40 homolog 1-like (LOC101746245), mRNA
comp10278	gi|512918644|ref|XM_004929127.1|	PREDICTED: Bombyx mori uncharacterized LOC101738751 (LOC101738751), mRNA
comp10279	gi|512922958|ref|XM_004930186.1|	PREDICTED: Bombyx mori integrator complex subunit 6-like (LOC101741639), mRNA
comp10280	gi|148298725|ref|NM_001098285.1|	Bombyx mori ADP-ribosylation factor (LOC778456), mRNA
comp10282	gi|512926904|ref|XM_004931145.1|	PREDICTED: Bombyx mori protoporphyrinogen oxidase-like (LOC101740744), mRNA
comp10283	gi|512912518|ref|XM_004927619.1|	PREDICTED: Bombyx mori phosphoribosyl pyrophosphate synthase-associated protein 2-like (LOC101737588), mRNA
comp10284	gi|512911291|ref|XM_004927319.1|	PREDICTED: Bombyx mori differentially expressed in FDCP 6-like (LOC101746524), mRNA
comp10286	gi|512935505|ref|XM_004933233.1|	PREDICTED: Bombyx mori cullin-1-like (LOC101735981), transcript variant X2, mRNA
comp10287	gi|512923697|ref|XM_004930358.1|	PREDICTED: Bombyx mori kelch domain-containing protein 10-like (LOC101736726), transcript variant X1, mRNA
comp1029	gi|512889605|ref|XM_004922267.1|	PREDICTED: Bombyx mori uncharacterized LOC101741336 (LOC101741336), mRNA
comp10291	gi|512935553|ref|XM_004933245.1|	PREDICTED: Bombyx mori KAT8 regulatory NSL complex subunit 2-like (LOC101737415), transcript variant X3, mRNA
comp1029330	gi|290560635|ref|NM_001173230.1|	Bombyx mori cuticular protein RR-1 motif 56 (CPR56), mRNA
comp10296	gi|512894435|ref|XM_004923373.1|	PREDICTED: Bombyx mori eukaryotic translation initiation factor 2-alpha kinase 4-like (LOC101741238), mRNA
comp10297	gi|512932919|ref|XM_004932606.1|	PREDICTED: Bombyx mori uncharacterized LOC101746873 (LOC101746873), mRNA
comp10299	gi|512906742|ref|XM_004926213.1|	PREDICTED: Bombyx mori bromodomain-containing protein 7-like (LOC101744221), mRNA
comp10302	gi|512901558|ref|XM_004925107.1|	PREDICTED: Bombyx mori programmed cell death protein 4-like (LOC101743674), mRNA
comp10303	gi|512893333|ref|XM_004923098.1|	PREDICTED: Bombyx mori ADP-ribosylation factor-like protein 13B-like (LOC101741851), mRNA
comp10304	gi|512934866|ref|XM_004933079.1|	PREDICTED: Bombyx mori myristoylated alanine-rich C-kinase substrate-like (LOC101743521), transcript variant X1, mRNA
comp10305	gi|512934566|ref|XM_004933007.1|	PREDICTED: Bombyx mori equilibrative nucleoside transporter 2-like (LOC101741989), mRNA
comp10306	gi|512931570|ref|XM_004932279.1|	PREDICTED: Bombyx mori myrosinase 1-like (LOC101746960), mRNA
comp10307	gi|512932029|ref|XM_004932388.1|	PREDICTED: Bombyx mori uncharacterized LOC101739757 (LOC101739757), mRNA
comp10309	gi|512928903|ref|XM_004931637.1|	PREDICTED: Bombyx mori uncharacterized LOC101737653 (LOC101737653), mRNA
comp1031	gi|512921688|ref|XR_209925.1|	PREDICTED: Bombyx mori uncharacterized LOC101737735 (LOC101737735), misc_RNA
comp10312	gi|512890580|ref|XM_004922480.1|	PREDICTED: Bombyx mori ethanolaminephosphotransferase 1-like (LOC101745849), transcript variant X2, mRNA
comp10313	gi|512892386|ref|XM_004922862.1|	PREDICTED: Bombyx mori protein GDAP2 homolog (LOC101738783), transcript variant X1, mRNA
comp10314	gi|512895459|ref|XM_004923620.1|	PREDICTED: Bombyx mori rab GTPase-binding effector protein 1-like (LOC101739950), transcript variant X2, mRNA
comp10315	gi|512916067|ref|XM_004928485.1|	PREDICTED: Bombyx mori AP-3 complex subunit mu-1-like (LOC101740461), mRNA
comp10316	gi|114052994|ref|NM_001047034.1|	Bombyx mori Erg28-domain containing protein (LOC733042), mRNA
comp10319	gi|512900842|ref|XM_004924933.1|	PREDICTED: Bombyx mori putative gamma-glutamylcyclotransferase CG2811-like (LOC101739395), transcript variant X2, mRNA
comp10321	gi|512915272|ref|XM_004928292.1|	PREDICTED: Bombyx mori 39S ribosomal protein L14, mitochondrial-like (LOC101735796), mRNA
comp10322	gi|512922595|ref|XM_004930097.1|	PREDICTED: Bombyx mori UPF0585 protein CG18661-like (LOC101741776), transcript variant X1, mRNA
comp10323	gi|512903606|ref|XM_004925604.1|	PREDICTED: Bombyx mori dnaJ homolog subfamily C member 8-like (LOC101735997), partial mRNA
comp10324	gi|512916214|ref|XM_004928520.1|	PREDICTED: Bombyx mori probable nucleoporin Nup54-like (LOC101745770), mRNA
comp10326	gi|512934175|ref|XM_004932913.1|	PREDICTED: Bombyx mori mitogen-activated protein kinase kinase kinase 9-like (LOC101736635), mRNA
comp10327	gi|302318907|ref|NM_001193614.1|	Bombyx mori dicer-2 (dcr-2), mRNA
comp103277	gi|512890424|ref|XM_004922456.1|	PREDICTED: Bombyx mori GTP-binding protein Rit2-like (LOC101739347), mRNA
comp10334	gi|512932759|ref|XM_004932569.1|	PREDICTED: Bombyx mori histone-lysine N-methyltransferase SUV39H1-like (LOC101741229), mRNA
comp10339	gi|512890456|ref|XM_004922461.1|	PREDICTED: Bombyx mori zinc finger protein 208-like (LOC101742964), mRNA
comp10340	gi|512933405|ref|XM_004932727.1|	PREDICTED: Bombyx mori ephrin type-B receptor 2-like (LOC101742469), mRNA
comp103434	gi|512909198|ref|XM_004926806.1|	PREDICTED: Bombyx mori carbonyl reductase [NADPH] 3-like (LOC101738709), mRNA
comp10344	gi|255652886|ref|NM_001163912.1|	Bombyx mori DnaJ (Hsp40) homolog 7 (DnaJ-7), mRNA
comp10346	gi|512933784|ref|XM_004932820.1|	PREDICTED: Bombyx mori otoferlin-like (LOC101743859), mRNA
comp10347	gi|512927073|ref|XM_004931186.1|	PREDICTED: Bombyx mori interleukin-1 receptor-associated kinase 4-like (LOC101746674), mRNA
comp10350	gi|512936360|ref|XM_004933443.1|	PREDICTED: Bombyx mori uncharacterized LOC101735358 (LOC101735358), mRNA
comp10351	gi|512902006|ref|XM_004925212.1|	PREDICTED: Bombyx mori zinc finger protein 271-like (LOC101739778), mRNA
comp1035140	gi|512918802|ref|XM_004929164.1|	PREDICTED: Bombyx mori sodium- and chloride-dependent glycine transporter 2-like (LOC101744036), mRNA
comp10353	gi|512910033|ref|XM_004927011.1|	PREDICTED: Bombyx mori mediator of DNA damage checkpoint protein 1-like (LOC101737995), mRNA
comp10354	gi|512934183|ref|XM_004932915.1|	PREDICTED: Bombyx mori uncharacterized LOC101736905 (LOC101736905), mRNA
comp10361	gi|114051312|ref|NM_001046644.1|	Bombyx mori chaperonin containing t-complex polypeptide 1 beta subunit (LOC692797), mRNA
comp10365	gi|512911087|ref|XM_004927272.1|	PREDICTED: Bombyx mori NADH dehydrogenase [ubiquinone] 1 beta subcomplex subunit 3-like (LOC101737774), transcript variant X3, mRNA
comp10366	gi|114053072|ref|NM_001047071.1|	Bombyx mori proteasome subunit beta 7 (LOC733124), mRNA
comp103664	gi|512899943|ref|XM_004924714.1|	PREDICTED: Bombyx mori dual specificity testis-specific protein kinase 2-like (LOC101737192), mRNA
comp10367	gi|512925758|ref|XM_004930860.1|	PREDICTED: Bombyx mori secretion-regulating guanine nucleotide exchange factor-like (LOC101743851), mRNA
comp10368	gi|512921472|ref|XM_004929829.1|	PREDICTED: Bombyx mori eukaryotic translation initiation factor 4 gamma 3-like (LOC101742358), mRNA
comp10369	gi|512901663|ref|XM_004925134.1|	PREDICTED: Bombyx mori SUZ domain-containing protein 1-like (LOC101736521), mRNA
comp10372	gi|512916896|ref|XM_004928696.1|	PREDICTED: Bombyx mori guanine nucleotide-releasing factor 2-like (LOC101746299), mRNA
comp103722	gi|512888515|ref|XM_004922041.1|	PREDICTED: Bombyx mori dephospho-CoA kinase domain-containing protein-like (LOC101740991), transcript variant X2, mRNA
comp10373	gi|512908881|ref|XM_004926730.1|	PREDICTED: Bombyx mori polypeptide N-acetylgalactosaminyltransferase 1-like (LOC101736888), mRNA
comp1037401	gi|512899310|ref|XM_004924555.1|	PREDICTED: Bombyx mori esterase FE4-like (LOC101737676), mRNA
comp10375	gi|512891358|ref|XM_004922612.1|	PREDICTED: Bombyx mori NADH dehydrogenase [ubiquinone] complex I, assembly factor 7 homolog (LOC101742577), transcript variant X1, mRNA
comp103756	gi|512904016|ref|XM_004925702.1|	PREDICTED: Bombyx mori patj homolog (LOC101739220), mRNA
comp10376	gi|512907158|ref|XM_004926317.1|	PREDICTED: Bombyx mori glycine N-methyltransferase-like (LOC101738705), mRNA
comp10378	gi|512936754|ref|XM_004933539.1|	PREDICTED: Bombyx mori calcium-independent phospholipase A2-gamma-like (LOC101741128), mRNA
comp10379	gi|512901706|ref|XM_004925145.1|	PREDICTED: Bombyx mori UPF0389 protein CG9231-like (LOC101739586), mRNA
comp1038	gi|512906392|ref|XM_004926128.1|	PREDICTED: Bombyx mori oxysterol-binding protein-related protein 1-like (LOC101739591), partial mRNA
comp10380	gi|379698878|ref|NM_001256983.1|	Bombyx mori mkk7 (LOC100862753), mRNA
comp10384	gi|512922954|ref|XM_004930185.1|	PREDICTED: Bombyx mori monocarboxylate transporter 14-like (LOC101741498), mRNA
comp10385	gi|148298747|ref|NM_001098342.1|	Bombyx mori H+ transporting ATP synthase subunit e (LOC778517), mRNA
comp10386	gi|512888357|ref|XM_004922017.1|	PREDICTED: Bombyx mori wolframin-like (LOC101737669), transcript variant X1, mRNA
comp10387	gi|148298799|ref|NM_001098361.1|	Bombyx mori enolase (LOC100037426), mRNA
comp10389	gi|512919243|ref|XM_004929270.1|	PREDICTED: Bombyx mori uncharacterized LOC101747184 (LOC101747184), mRNA
comp10390	gi|512920476|ref|XM_004929585.1|	PREDICTED: Bombyx mori uncharacterized LOC101735803 (LOC101735803), mRNA
comp10393	gi|512906735|ref|XM_004926212.1|	PREDICTED: Bombyx mori cysteine-rich protein 2-binding protein-like (LOC101743975), mRNA
comp10396	gi|512906373|ref|XM_004926123.1|	PREDICTED: Bombyx mori lysine-specific demethylase 2B-like (LOC101738884), mRNA
comp10397	gi|512936129|ref|XM_004933387.1|	PREDICTED: Bombyx mori transcriptional regulator ATRX homolog (LOC101738152), transcript variant X2, mRNA
comp104	gi|512899306|ref|XM_004924554.1|	PREDICTED: Bombyx mori esterase FE4-like (LOC101737532), mRNA
comp10400	gi|512923659|ref|XM_004930349.1|	PREDICTED: Bombyx mori gametogenetin-binding protein 2-like (LOC101735341), mRNA
comp10401	gi|512885613|ref|XM_004921566.1|	PREDICTED: Bombyx mori protein lin-7 homolog C-like (LOC101743054), mRNA
comp10403	gi|512926026|ref|XM_004930925.1|	PREDICTED: Bombyx mori dual specificity protein kinase splA-like (LOC101741121), mRNA
comp10404	gi|512915756|ref|XM_004928410.1|	PREDICTED: Bombyx mori transmembrane and TPR repeat-containing protein 4-like (LOC101741634), transcript variant X1, mRNA
comp10405	gi|512898326|ref|XM_004924315.1|	PREDICTED: Bombyx mori cleavage and polyadenylation specificity factor subunit 1-like (LOC101745127), mRNA
comp10407	gi|512936758|ref|XM_004933540.1|	PREDICTED: Bombyx mori putative ferric-chelate reductase 1 homolog (LOC101741271), mRNA
comp10409	gi|512901647|ref|XM_004925130.1|	PREDICTED: Bombyx mori ankyrin repeat domain-containing protein 13B-like (LOC101735737), partial mRNA
comp10410	gi|512930945|ref|XM_004932129.1|	PREDICTED: Bombyx mori methyltransferase-like protein 16-like (LOC101744195), transcript variant X1, mRNA
comp10411	gi|512889973|ref|XM_004922363.1|	PREDICTED: Bombyx mori protein PRRC1-like (LOC101738290), mRNA
comp10414	gi|512922031|ref|XM_004929963.1|	PREDICTED: Bombyx mori STE20/SPS1-related proline-alanine-rich protein kinase-like (LOC101735523), mRNA
comp10415	gi|114052560|ref|NM_001046792.1|	Bombyx mori cytosolic malate dehydrogenase (LOC692952), mRNA
comp10418	gi|512903957|ref|XM_004925687.1|	PREDICTED: Bombyx mori calcium-independent protein kinase C-like (LOC101737153), mRNA
comp10420	gi|512897315|ref|XM_004924066.1|	PREDICTED: Bombyx mori BMP and activin membrane-bound inhibitor homolog (LOC101746936), mRNA
comp10421	gi|114053278|ref|NM_001046816.1|	Bombyx mori thymidylate synthase (Tyms), transcript variant 1, mRNA
comp10425	gi|512926991|ref|XM_004931166.1|	PREDICTED: Bombyx mori UPF0396 protein CG6066-like (LOC101743278), mRNA
comp10426	gi|512905767|ref|XM_004925970.1|	PREDICTED: Bombyx mori 39S ribosomal protein L39, mitochondrial-like (LOC101738084), mRNA
comp10428	gi|512909012|ref|XM_004926761.1|	PREDICTED: Bombyx mori uncharacterized LOC101742300 (LOC101742300), mRNA
comp10429	gi|512891898|ref|XM_004922740.1|	PREDICTED: Bombyx mori solute carrier family 35 member G1-like (LOC101740765), partial mRNA
comp10432	gi|512934874|ref|XM_004933081.1|	PREDICTED: Bombyx mori d-3-phosphoglycerate dehydrogenase-like (LOC101743755), mRNA
comp10433	gi|512915802|ref|XM_004928421.1|	PREDICTED: Bombyx mori uncharacterized LOC101743364 (LOC101743364), transcript variant X1, mRNA
comp10434	gi|512931247|ref|XM_004932198.1|	PREDICTED: Bombyx mori uncharacterized LOC101741884 (LOC101741884), partial mRNA
comp10441	gi|512892798|ref|XM_004922964.1|	PREDICTED: Bombyx mori mRNA cap guanine-N7 methyltransferase-like (LOC101745600), transcript variant X1, mRNA
comp10442	gi|379698909|ref|NM_001256997.1|	Bombyx mori uncharacterized LOC100862770 (LOC100862770), mRNA
comp10444	gi|512911275|ref|XM_004927315.1|	PREDICTED: Bombyx mori E3 ubiquitin-protein ligase RNF25-like (LOC101745961), mRNA
comp10447	gi|512939860|ref|XM_004934287.1|	PREDICTED: Bombyx mori peptidyl-tRNA hydrolase ICT1, mitochondrial-like (LOC101737666), mRNA
comp1045	gi|512933263|ref|XM_004932691.1|	PREDICTED: Bombyx mori DNA transposase THAP9-like (LOC101746735), mRNA
comp10450	gi|512899345|ref|XM_004924564.1|	PREDICTED: Bombyx mori GTPase-activating protein-like (LOC101738793), mRNA
comp104506	gi|512939117|ref|XM_004934106.1|	PREDICTED: Bombyx mori histone H2A-like (LOC101737471), mRNA
comp10453	gi|512921881|ref|XM_004929926.1|	PREDICTED: Bombyx mori tetratricopeptide repeat protein 39B-like (LOC101745437), mRNA
comp10454	gi|512887562|ref|XM_004921888.1|	PREDICTED: Bombyx mori quinone oxidoreductase-like (LOC101739568), mRNA
comp10456	gi|512905988|ref|XM_004926027.1|	PREDICTED: Bombyx mori tyrosine-protein phosphatase 69D-like (LOC101746939), mRNA
comp10457	gi|512918629|ref|XM_004929124.1|	PREDICTED: Bombyx mori la protein homolog (LOC101738262), transcript variant X1, mRNA
comp10459	gi|512926015|ref|XM_004930922.1|	PREDICTED: Bombyx mori OTU domain-containing protein 6B-like (LOC101740742), mRNA
comp1045958	gi|512907700|ref|XM_004926451.1|	PREDICTED: Bombyx mori transferrin-like (LOC101737346), mRNA
comp10460	gi|512925214|ref|XM_004930728.1|	PREDICTED: Bombyx mori uncharacterized LOC101742653 (LOC101742653), mRNA
comp10462	gi|512911295|ref|XM_004927320.1|	PREDICTED: Bombyx mori probable G-protein coupled receptor Mth-like 3-like (LOC101746663), mRNA
comp10466	gi|512932114|ref|XM_004932409.1|	PREDICTED: Bombyx mori TM2 domain-containing protein CG10795-like (LOC101736993), mRNA
comp10467	gi|512918242|ref|XM_004929028.1|	PREDICTED: Bombyx mori phagocyte signaling-impaired protein-like (LOC101741969), mRNA
comp1046850	gi|512908426|ref|XM_004926622.1|	PREDICTED: Bombyx mori major royal jelly protein 1-like (LOC101741665), mRNA
comp10470	gi|512934323|ref|XM_004932950.1|	PREDICTED: Bombyx mori nuclear hormone receptor HR96-like (LOC101745160), mRNA
comp10472	gi|512893201|ref|XM_004923066.1|	PREDICTED: Bombyx mori papilin-like (LOC101737763), mRNA
comp10477	gi|114053284|ref|NM_001046661.1|	Bombyx mori general control of amino acid synthesis-like protein (LOC692814), mRNA
comp10478	gi|512897924|ref|XM_004924215.1|	PREDICTED: Bombyx mori cysteine and histidine-rich protein 1-B-like (LOC101737674), mRNA
comp10480	gi|512931283|ref|XM_004932207.1|	PREDICTED: Bombyx mori mediator of RNA polymerase II transcription subunit 1-like (LOC101743196), mRNA
comp10483	gi|512885584|ref|XM_004921561.1|	PREDICTED: Bombyx mori X-box-binding protein 1-like (LOC101742474), mRNA
comp10485	gi|118918432|ref|NM_001079652.1|	Bombyx mori cytochrome c oxidase polypeptide IV (LOC780848), mRNA
comp104851	gi|512928257|ref|XM_004931478.1|	PREDICTED: Bombyx mori glycogen-binding subunit 76A-like (LOC101745881), transcript variant X1, mRNA
comp10486	gi|512903163|ref|XM_004925495.1|	PREDICTED: Bombyx mori ribonucleoside-diphosphate reductase large subunit-like (LOC101741714), mRNA
comp10489	gi|512930710|ref|XM_004932070.1|	PREDICTED: Bombyx mori methyltransferase-like protein 2-like (LOC101736858), transcript variant X1, mRNA
comp10490	gi|512889039|ref|XM_004922129.1|	PREDICTED: Bombyx mori zinc finger protein 99-like (LOC101744304), mRNA
comp10492	gi|512934925|ref|XM_004933093.1|	PREDICTED: Bombyx mori transmembrane protein 198-like (LOC101745930), mRNA
comp104920	gi|512913782|ref|XM_004927920.1|	PREDICTED: Bombyx mori probable arginine--tRNA ligase, mitochondrial-like (LOC101746251), mRNA
comp10493	gi|512900599|ref|XM_004924874.1|	PREDICTED: Bombyx mori hepatic leukemia factor-like (LOC101742096), transcript variant X3, mRNA
comp104934	gi|512925185|ref|XM_004930720.1|	PREDICTED: Bombyx mori myelin regulatory factor-like (LOC101741591), mRNA
comp10495	gi|512917605|ref|XM_004928871.1|	PREDICTED: Bombyx mori uncharacterized LOC101742743 (LOC101742743), mRNA
comp10496	gi|112983381|ref|NM_001043504.1|	Bombyx mori fibroin-modulator-binding protein-1 (Fmbp-1), mRNA
comp10499	gi|512896408|ref|XM_004923847.1|	PREDICTED: Bombyx mori tripeptidyl-peptidase 2-like (LOC101742969), mRNA
comp10500	gi|512926763|ref|XM_004931110.1|	PREDICTED: Bombyx mori GTP-binding protein SAR1b-like (LOC101735890), transcript variant X1, mRNA
comp10502	gi|512891107|ref|XM_004922570.1|	PREDICTED: Bombyx mori protein goliath-like (LOC101736508), transcript variant X1, mRNA
comp10503	gi|512921384|ref|XM_004929807.1|	PREDICTED: Bombyx mori beta-parvin-like (LOC101739139), transcript variant X3, mRNA
comp10505	gi|512896735|ref|XM_004923924.1|	PREDICTED: Bombyx mori inositol-3-phosphate synthase-like (LOC101745369), mRNA
comp10506	gi|512888937|ref|XM_004922112.1|	PREDICTED: Bombyx mori S-phase kinase-associated protein 2-like (LOC101741790), mRNA
comp10508	gi|512918022|ref|XM_004928972.1|	PREDICTED: Bombyx mori unconventional myosin-XVIIIa-like (LOC101745193), mRNA
comp10509	gi|512936778|ref|XM_004933545.1|	PREDICTED: Bombyx mori transcriptional repressor p66 alpha-like (LOC101741992), mRNA
comp10511	gi|114051322|ref|NM_001046912.1|	Bombyx mori Bem46-like protein (LOC732911), mRNA
comp10512	gi|512917533|ref|XM_004928853.1|	PREDICTED: Bombyx mori uncharacterized LOC101740292 (LOC101740292), mRNA
comp10513	gi|512907575|ref|XM_004926420.1|	PREDICTED: Bombyx mori DNA-directed RNA polymerases I, II, and III subunit RPABC3-like (LOC101744611), mRNA
comp10514	gi|512897292|ref|XM_004924061.1|	PREDICTED: Bombyx mori COP9 signalosome complex subunit 7b-like (LOC101746178), mRNA
comp10515	gi|512913581|ref|XM_004927875.1|	PREDICTED: Bombyx mori probable phosphorylase b kinase regulatory subunit alpha-like (LOC101739131), mRNA
comp10516	gi|114051935|ref|NM_001046974.1|	Bombyx mori serine/threonine protein phosphatase 6 (LOC732977), mRNA
comp10517	gi|512893850|ref|XM_004923226.1|	PREDICTED: Bombyx mori uncharacterized LOC101741616 (LOC101741616), mRNA
comp10518	gi|512892037|ref|XM_004922774.1|	PREDICTED: Bombyx mori AN1-type zinc finger protein 2B-like (LOC101735776), mRNA
comp10519	gi|512900098|ref|XM_004924752.1|	PREDICTED: Bombyx mori probable serine/threonine-protein kinase DDB_G0267686-like (LOC101743821), mRNA
comp105216	gi|512886788|ref|XM_004921760.1|	PREDICTED: Bombyx mori uncharacterized LOC101742185 (LOC101742185), mRNA
comp10524	gi|112983445|ref|NM_001043512.1|	Bombyx mori pheromone biosynthesis activating neuropeptide receptor (Pbanr), mRNA
comp10525	gi|512927656|ref|XM_004931332.1|	PREDICTED: Bombyx mori zinc finger MYM-type protein 4-like (LOC101739842), mRNA
comp105259	gi|512929494|ref|XM_004931778.1|	PREDICTED: Bombyx mori probable ribonuclease ZC3H12C-like (LOC101746590), mRNA
comp10527	gi|512937403|ref|XM_004933702.1|	PREDICTED: Bombyx mori protein-tyrosine sulfotransferase-like (LOC101739802), mRNA
comp10528	gi|512926236|ref|XM_004930978.1|	PREDICTED: Bombyx mori tyrosine-protein phosphatase non-receptor type 23-like (LOC101736631), mRNA
comp1053	gi|512910520|ref|XM_004927136.1|	PREDICTED: Bombyx mori uncharacterized LOC101736978 (LOC101736978), mRNA
comp10532	gi|512891394|ref|XM_004922619.1|	PREDICTED: Bombyx mori uncharacterized LOC101743439 (LOC101743439), mRNA
comp10533	gi|512895345|ref|XM_004923593.1|	PREDICTED: Bombyx mori phosphopantothenoylcysteine decarboxylase-like (LOC101736474), mRNA
comp10536	gi|512931199|ref|XM_004932184.1|	PREDICTED: Bombyx mori inositol hexakisphosphate kinase 2-like (LOC101740114), transcript variant X1, mRNA
comp10537	gi|512899152|ref|XM_004924516.1|	PREDICTED: Bombyx mori BTB/POZ domain-containing protein KCTD3-like (LOC101742385), mRNA
comp10538	gi|512896648|ref|XM_004923905.1|	PREDICTED: Bombyx mori S-adenosylmethionine decarboxylase proenzyme-like (LOC101742584), mRNA
comp10542	gi|512932927|ref|XM_004932608.1|	PREDICTED: Bombyx mori hexaprenyldihydroxybenzoate methyltransferase, mitochondrial-like (LOC101747145), mRNA
comp1054305	gi|512896279|ref|XM_004923816.1|	PREDICTED: Bombyx mori uncharacterized LOC101738294 (LOC101738294), mRNA
comp10544	gi|512927376|ref|XM_004931262.1|	PREDICTED: Bombyx mori proteasome assembly chaperone 2-like (LOC101742273), mRNA
comp10545	gi|512900137|ref|XM_004924762.1|	PREDICTED: Bombyx mori A-kinase anchor protein 1, mitochondrial-like (LOC101736520), transcript variant X4, mRNA
comp10546	gi|512923831|ref|XM_004930391.1|	PREDICTED: Bombyx mori cytochrome b reductase 1-like (LOC101741447), mRNA
comp10547	gi|512914657|ref|XM_004928140.1|	PREDICTED: Bombyx mori serine/threonine-protein kinase minibrain-like (LOC101738805), transcript variant X2, mRNA
comp10548	gi|512925983|ref|XM_004930914.1|	PREDICTED: Bombyx mori large neutral amino acids transporter small subunit 2-like (LOC101739424), mRNA
comp10549	gi|512922615|ref|XM_004930102.1|	PREDICTED: Bombyx mori metallophosphoesterase 1-like (LOC101742462), mRNA
comp10553	gi|512889927|ref|XR_209591.1|	PREDICTED: Bombyx mori uncharacterized LOC101736747 (LOC101736747), misc_RNA
comp10554	gi|114052966|ref|NM_001046654.1|	Bombyx mori elongation factor Tu (LOC692807), mRNA
comp10555	gi|512925710|ref|XM_004930848.1|	PREDICTED: Bombyx mori general transcription factor 3C polypeptide 5-like (LOC101742229), mRNA
comp10556	gi|512906860|ref|XM_004926242.1|	PREDICTED: Bombyx mori inhibitor of growth protein 5-like (LOC101737952), mRNA
comp10557	gi|148298694|ref|NM_001098353.1|	Bombyx mori poly A binding protein (Pabp), mRNA
comp10558	gi|512915875|ref|XM_004928438.1|	PREDICTED: Bombyx mori golgin subfamily A member 4-like (LOC101745912), partial mRNA
comp10559	gi|512900691|ref|XM_004924895.1|	PREDICTED: Bombyx mori G-protein-signaling modulator 2-like (LOC101745607), mRNA
comp10562	gi|512935360|ref|XM_004933199.1|	PREDICTED: Bombyx mori NADH dehydrogenase [ubiquinone] 1 alpha subcomplex subunit 8-like (LOC101742612), mRNA
comp10564	gi|512920411|ref|XM_004929569.1|	PREDICTED: Bombyx mori synaptic vesicle glycoprotein 2B-like (LOC101745246), transcript variant X2, mRNA
comp10565	gi|512886196|ref|XM_004921663.1|	PREDICTED: Bombyx mori THO complex subunit 7 homolog (LOC101735721), transcript variant X1, mRNA
comp10566	gi|512932331|ref|XM_004932463.1|	PREDICTED: Bombyx mori zinc finger protein 845-like (LOC101744101), transcript variant X2, mRNA
comp10567	gi|114050726|ref|NM_001046672.1|	Bombyx mori DNA polymerase accessory subunit (LOC692827), mRNA
comp10568	gi|321400070|ref|NM_001202528.1|	Bombyx mori ribosomal protein S6 kinase, 90 kDa (p90srk), mRNA
comp10569	gi|512895223|ref|XM_004923563.1|	PREDICTED: Bombyx mori uncharacterized LOC101740718 (LOC101740718), mRNA
comp10570	gi|512930750|ref|XM_004932080.1|	PREDICTED: Bombyx mori NADH dehydrogenase [ubiquinone] 1 alpha subcomplex subunit 6-like (LOC101738099), mRNA
comp10571	gi|512901784|ref|XM_004925164.1|	PREDICTED: Bombyx mori mitotic checkpoint serine/threonine-protein kinase BUB1 beta-like (LOC101742536), mRNA
comp10572	gi|151301224|ref|NM_001099623.1|	Bombyx mori NTF2-like export factor 1 (LOC100101167), mRNA
comp10573	gi|114051338|ref|NM_001046909.1|	Bombyx mori Yipf6 protein (Yipf6), mRNA
comp10574	gi|289629217|ref|NM_001172722.1|	Bombyx mori coatomer protein complex subunit beta (COPB), mRNA
comp10575	gi|512886677|ref|XM_004921741.1|	PREDICTED: Bombyx mori ribosomal RNA processing protein 36 homolog (LOC101739383), mRNA
comp10576	gi|512931125|ref|XM_004932174.1|	PREDICTED: Bombyx mori cytochrome c oxidase subunit 6A1, mitochondrial-like (LOC101738548), mRNA
comp10577	gi|512901724|ref|XM_004925148.1|	PREDICTED: Bombyx mori methionyl-tRNA formyltransferase, mitochondrial-like (LOC101740404), mRNA
comp10579	gi|512906921|ref|XM_004926258.1|	PREDICTED: Bombyx mori PI-PLC X domain-containing protein 3-like (LOC101740056), mRNA
comp10580	gi|512936669|ref|XM_004933517.1|	PREDICTED: Bombyx mori multicopper oxidase 1 (Mco1), transcript variant X1, mRNA
comp10582	gi|512919306|ref|XM_004929286.1|	PREDICTED: Bombyx mori RNA pseudouridylate synthase domain-containing protein 2-like (LOC101737404), mRNA
comp10583	gi|512897189|ref|XM_004924036.1|	PREDICTED: Bombyx mori DNA damage-binding protein 1-like (LOC101741287), mRNA
comp10585	gi|321400089|ref|NM_001202537.1|	Bombyx mori death associated protein kinase (dapk), mRNA
comp10589	gi|512924771|ref|XM_004930620.1|	PREDICTED: Bombyx mori ATP-dependent RNA helicase DDX18-like (LOC101746400), mRNA
comp10590	gi|317108187|ref|NM_001200007.1|	Bombyx mori origin recognition complex subunit 1 (ORC1), mRNA
comp10591	gi|512930639|ref|XM_004932052.1|	PREDICTED: Bombyx mori cell cycle checkpoint protein RAD17-like (LOC101746448), transcript variant X1, mRNA
comp10592	gi|512906836|ref|XM_004926236.1|	PREDICTED: Bombyx mori acid phosphatase-like protein 2-like (LOC101737106), mRNA
comp10593	gi|379698941|ref|NM_001257013.1|	Bombyx mori ubiquitin carboxyl-terminal hydrolase 46 (USP46), mRNA
comp10594	gi|512937638|ref|XM_004933756.1|	PREDICTED: Bombyx mori ras-related protein Rab-33B-like (LOC101739850), mRNA
comp10595	gi|226371719|ref|NM_001130904.2|	Bombyx mori glucuronyltransferase (LOC100174850), mRNA
comp10596	gi|512930659|ref|XM_004932057.1|	PREDICTED: Bombyx mori serine/arginine repetitive matrix protein 2-like (LOC101747091), mRNA
comp10597	gi|512903590|ref|XM_004925600.1|	PREDICTED: Bombyx mori uncharacterized LOC101735549 (LOC101735549), transcript variant X1, mRNA
comp1059869	gi|512899522|ref|XM_004924609.1|	PREDICTED: Bombyx mori uncharacterized LOC101744832 (LOC101744832), mRNA
comp10599	gi|512925802|ref|XM_004930871.1|	PREDICTED: Bombyx mori uncharacterized LOC101745394 (LOC101745394), mRNA
comp10600	gi|512922741|ref|XM_004930134.1|	PREDICTED: Bombyx mori uncharacterized LOC101746725 (LOC101746725), mRNA
comp10601	gi|512894671|ref|XM_004923429.1|	PREDICTED: Bombyx mori structural maintenance of chromosomes protein 5-like (LOC101740444), mRNA
comp10606	gi|512886944|ref|XM_004921783.1|	PREDICTED: Bombyx mori putative transferase CAF17 homolog, mitochondrial-like (LOC101745269), transcript variant X2, mRNA
comp10607	gi|512934511|ref|XM_004932994.1|	PREDICTED: Bombyx mori charged multivesicular body protein 3-like (LOC101740115), mRNA
comp10608	gi|512930173|ref|XM_004931945.1|	PREDICTED: Bombyx mori DNA polymerase epsilon subunit 4-like (LOC101736457), mRNA
comp1060915	gi|512911704|ref|XM_004927421.1|	PREDICTED: Bombyx mori toll-like receptor 13-like (LOC101739406), mRNA
comp10610	gi|512931243|ref|XM_004932197.1|	PREDICTED: Bombyx mori UNC93-like protein-like (LOC101741738), mRNA
comp106115	gi|512933808|ref|XM_004932826.1|	PREDICTED: Bombyx mori PQ-loop repeat-containing protein 3-like (LOC101744726), mRNA
comp10614	gi|114051014|ref|NM_001046935.1|	Bombyx mori haloacid dehalogenase (LOC732936), mRNA
comp10616	gi|291045213|ref|NM_001046858.2|	Bombyx mori isopentenyl-diphosphate delta isomerase (Ippi), mRNA
comp10617	gi|512926888|ref|XM_004931141.1|	PREDICTED: Bombyx mori angiotensin-converting enzyme-like (LOC101739932), transcript variant X3, mRNA
comp10618	gi|114051725|ref|NM_001046710.1|	Bombyx mori CDC42 small effector 2-like protein (LOC692865), mRNA
comp10619	gi|114052223|ref|NM_001046765.1|	Bombyx mori adenylate cyclase (LOC692922), mRNA
comp10620	gi|512891618|ref|XR_209600.1|	PREDICTED: Bombyx mori uncharacterized LOC101741849 (LOC101741849), misc_RNA
comp10621	gi|512920364|ref|XM_004929558.1|	PREDICTED: Bombyx mori ubiquitin-like protein 7-like (LOC101743744), mRNA
comp10622	gi|512924936|ref|XM_004930658.1|	PREDICTED: Bombyx mori E3 ubiquitin-protein ligase Mdm2-like (LOC101745393), mRNA
comp10624	gi|512923469|ref|XM_004930304.1|	PREDICTED: Bombyx mori solute carrier family 25 member 35-like (LOC101740650), mRNA
comp10626	gi|512913956|ref|XM_004927964.1|	PREDICTED: Bombyx mori transcriptional enhancer factor TEF-3-like (LOC101741252), mRNA
comp10627	gi|512919587|ref|XM_004929363.1|	PREDICTED: Bombyx mori DDB1- and CUL4-associated factor 8-like (LOC101744761), mRNA
comp1063	gi|512892727|ref|XM_004922946.1|	PREDICTED: Bombyx mori division abnormally delayed protein-like (LOC101743158), mRNA
comp10630	gi|512918561|ref|XM_004929107.1|	PREDICTED: Bombyx mori SUN domain-containing protein 2-like (LOC101735970), mRNA
comp10631	gi|512908925|ref|XM_004926740.1|	PREDICTED: Bombyx mori equilibrative nucleoside transporter 3-like (LOC101739224), mRNA
comp10633	gi|512914898|ref|XM_004928199.1|	PREDICTED: Bombyx mori alkylated DNA repair protein alkB homolog 1-like (LOC101746991), mRNA
comp1063454	gi|512920072|ref|XM_004929484.1|	PREDICTED: Bombyx mori gamma-aminobutyric acid type B receptor subunit 2-like (LOC101738582), mRNA
comp10636	gi|512936954|ref|XM_004933589.1|	PREDICTED: Bombyx mori transcription elongation regulator 1-like (LOC101740118), partial mRNA
comp10638	gi|512886362|ref|XM_004921687.1|	PREDICTED: Bombyx mori CAAX prenyl protease 1 homolog (LOC101739205), mRNA
comp10639	gi|512923985|ref|XM_004930430.1|	PREDICTED: Bombyx mori UPF0378 protein KIAA0100-like (LOC101747048), mRNA
comp10640	gi|512893580|ref|XM_004923160.1|	PREDICTED: Bombyx mori serine/threonine-protein kinase fused-like (LOC101740993), mRNA
comp10643	gi|512888208|ref|XM_004921992.1|	PREDICTED: Bombyx mori uncharacterized LOC101743204 (LOC101743204), mRNA
comp10646	gi|512910255|ref|XM_004927067.1|	PREDICTED: Bombyx mori perilipin-4-like (LOC101736140), transcript variant X1, mRNA
comp10650	gi|148298852|ref|NM_001098300.1|	Bombyx mori RNA methyltransferase-like (LOC778475), mRNA
comp10651	gi|512922198|ref|XM_004930005.1|	PREDICTED: Bombyx mori alkaline ceramidase-like (LOC101741167), transcript variant X1, mRNA
comp10657	gi|512924161|ref|XM_004930474.1|	PREDICTED: Bombyx mori kinase D-interacting substrate of 220 kDa-like (LOC101741683), mRNA
comp10659	gi|512931089|ref|XM_004932165.1|	PREDICTED: Bombyx mori uncharacterized LOC101736951 (LOC101736951), mRNA
comp10660	gi|379699003|ref|NM_001257046.1|	Bombyx mori ATP-dependent RNA helicase DDX54-like protein (LOC100862825), mRNA
comp10663	gi|512908164|ref|XM_004926557.1|	PREDICTED: Bombyx mori splicing factor 1-like (LOC101742344), mRNA
comp10665	gi|512899040|ref|XM_004924489.1|	PREDICTED: Bombyx mori uncharacterized LOC101738523 (LOC101738523), transcript variant X1, mRNA
comp10666	gi|512891316|ref|XM_004922605.1|	PREDICTED: Bombyx mori RNA-binding protein 41-like (LOC101741512), mRNA
comp10667	gi|114051416|ref|NM_001046849.1|	Bombyx mori DNA-damage inducible protein (LOC693096), mRNA
comp10668	gi|512910760|ref|XM_004927193.1|	PREDICTED: Bombyx mori uncharacterized LOC101735880 (LOC101735880), mRNA
comp10669	gi|512924874|ref|XM_004930643.1|	PREDICTED: Bombyx mori integrator complex subunit 7-like (LOC101743087), mRNA
comp10670	gi|512927652|ref|XM_004931331.1|	PREDICTED: Bombyx mori tubulin polyglutamylase TTLL4-like (LOC101739701), mRNA
comp10671	gi|512926342|ref|XM_004931005.1|	PREDICTED: Bombyx mori LIM domain-containing protein jub-like (LOC101740467), mRNA
comp10672	gi|512937285|ref|XM_004933673.1|	PREDICTED: Bombyx mori integrator complex subunit 10-like (LOC101746643), mRNA
comp10673	gi|512894939|ref|XM_004923495.1|	PREDICTED: Bombyx mori solute carrier family 2, facilitated glucose transporter member 1-like (LOC101741199), mRNA
comp10676	gi|512897113|ref|XM_004924017.1|	PREDICTED: Bombyx mori transcriptional regulator Kaiso-like (LOC101738295), mRNA
comp10679	gi|512893756|ref|XM_004923201.1|	PREDICTED: Bombyx mori uncharacterized LOC101735311 (LOC101735311), mRNA
comp10681	gi|512916059|ref|XM_004928483.1|	PREDICTED: Bombyx mori mitochondrial-processing peptidase subunit alpha-like (LOC101740196), mRNA
comp10682	gi|512918762|ref|XM_004929154.1|	PREDICTED: Bombyx mori peptidyl-prolyl cis-trans isomerase FKBP6-like (LOC101742507), transcript variant X2, mRNA
comp10683	gi|512928935|ref|XM_004931645.1|	PREDICTED: Bombyx mori probable actin-related protein 2/3 complex subunit 2-like (LOC101738677), mRNA
comp10686	gi|512902660|ref|XM_004925372.1|	PREDICTED: Bombyx mori brain tumor protein-like (LOC101743927), mRNA
comp10688	gi|512925057|ref|XM_004930690.1|	PREDICTED: Bombyx mori uncharacterized LOC101737369 (LOC101737369), mRNA
comp10689	gi|512922808|ref|XM_004930151.1|	PREDICTED: Bombyx mori survival of motor neuron-related-splicing factor 30-like (LOC101736899), mRNA
comp10690	gi|512919074|ref|XM_004929230.1|	PREDICTED: Bombyx mori endoplasmic reticulum-Golgi intermediate compartment protein 3-like (LOC101741074), transcript variant X2, mRNA
comp10691	gi|512907864|ref|XM_004926492.1|	PREDICTED: Bombyx mori tyrosine-protein kinase transmembrane receptor Ror-like (LOC101744465), mRNA
comp10694	gi|512935202|ref|XM_004933160.1|	PREDICTED: Bombyx mori kalirin-like (LOC101743286), mRNA
comp10695	gi|512915470|ref|XM_004928340.1|	PREDICTED: Bombyx mori protein sprint-like (LOC101743268), mRNA
comp10696	gi|512886763|ref|XR_209553.1|	PREDICTED: Bombyx mori uncharacterized LOC101741510 (LOC101741510), misc_RNA
comp10697	gi|512890775|ref|XM_004922514.1|	PREDICTED: Bombyx mori peroxisome biogenesis factor 10-like (LOC101738327), mRNA
comp10699	gi|512919694|ref|XM_004929391.1|	PREDICTED: Bombyx mori sodium-dependent nutrient amino acid transporter 1-like (LOC101736768), mRNA
comp10700	gi|512909230|ref|XM_004926814.1|	PREDICTED: Bombyx mori collagen alpha-1(III) chain-like (LOC101739685), mRNA
comp10702	gi|512920527|ref|XM_004929597.1|	PREDICTED: Bombyx mori microfibrillar-associated protein 1-like (LOC101737405), mRNA
comp10703	gi|512924731|ref|XM_004930610.1|	PREDICTED: Bombyx mori flocculation protein FLO11-like (LOC101744810), mRNA
comp1070374	gi|512919318|ref|XM_004929289.1|	PREDICTED: Bombyx mori homeobox protein aristaless-like (LOC101737825), mRNA
comp10704	gi|512901632|ref|XM_004925126.1|	PREDICTED: Bombyx mori WAS/WASL-interacting protein family member 1-like (LOC101747115), mRNA
comp10705	gi|512892029|ref|XM_004922772.1|	PREDICTED: Bombyx mori ubiquitin-fold modifier 1-like (LOC101735450), transcript variant X1, mRNA
comp107064	gi|512917793|ref|XM_004928918.1|	PREDICTED: Bombyx mori uncharacterized LOC101737115 (LOC101737115), mRNA
comp1070695	gi|512897495|ref|XM_004924110.1|	PREDICTED: Bombyx mori disks large-associated protein 5-like (LOC101744548), transcript variant X1, mRNA
comp10708	gi|512929872|ref|XM_004931873.1|	PREDICTED: Bombyx mori uncharacterized LOC101738500 (LOC101738500), transcript variant X2, mRNA
comp10710	gi|512890963|ref|XM_004922546.1|	PREDICTED: Bombyx mori dystonin-like (LOC101742624), mRNA
comp10711	gi|512896882|ref|XM_004923961.1|	PREDICTED: Bombyx mori uncharacterized LOC101741905 (LOC101741905), transcript variant X1, mRNA
comp10712	gi|512923651|ref|XM_004930347.1|	PREDICTED: Bombyx mori peroxisomal targeting signal 1 receptor-like (LOC101746999), mRNA
comp10713	gi|512887645|ref|XM_004921900.1|	PREDICTED: Bombyx mori uncharacterized LOC101741471 (LOC101741471), mRNA
comp10716	gi|114051212|ref|NM_001046920.1|	Bombyx mori pelota-like protein (LOC732920), mRNA
comp10717	gi|512930841|ref|XM_004932103.1|	PREDICTED: Bombyx mori protein FAM117B-like (LOC101740887), mRNA
comp10720	gi|512902333|ref|XM_004925293.1|	PREDICTED: Bombyx mori G protein alpha subunit Gs2 (Gs2), mRNA
comp10721	gi|512924200|ref|XR_209959.1|	PREDICTED: Bombyx mori uncharacterized LOC101736200 (LOC101736200), misc_RNA
comp10722	gi|512919462|ref|XM_004929335.1|	PREDICTED: Bombyx mori putative leucine-rich repeat-containing protein DDB_G0290503-like (LOC101745577), mRNA
comp10723	gi|512908243|ref|XM_004926577.1|	PREDICTED: Bombyx mori carbonyl reductase [NADPH] 1-like (LOC101745818), mRNA
comp107261	gi|512933614|ref|XM_004932778.1|	PREDICTED: Bombyx mori LETM1 domain-containing protein 1-like (LOC101737462), mRNA
comp10727	gi|512915074|ref|XM_004928243.1|	PREDICTED: Bombyx mori transcription factor kayak-like (LOC101740596), mRNA
comp10728	gi|512913162|ref|XM_004927773.1|	PREDICTED: Bombyx mori ets DNA-binding protein pokkuri-like (LOC101736934), mRNA
comp10729	gi|187281651|ref|NM_001126249.1|	Bombyx mori beta-fructofuranosidase (Suc1), mRNA
comp10733	gi|512907677|ref|XM_004926445.1|	PREDICTED: Bombyx mori uncharacterized LOC101736400 (LOC101736400), mRNA
comp10734	gi|512916920|ref|XM_004928702.1|	PREDICTED: Bombyx mori protein sickie-like (LOC101747129), mRNA
comp10735	gi|512930348|ref|XM_004931988.1|	PREDICTED: Bombyx mori peroxisome biogenesis factor 2-like (LOC101743280), mRNA
comp10736	gi|512929659|ref|XM_004931820.1|	PREDICTED: Bombyx mori band 4.1-like protein 5-like (LOC101743193), mRNA
comp10737	gi|512905880|ref|XM_004925999.1|	PREDICTED: Bombyx mori oxidative stress-induced growth inhibitor 1-like (LOC101742015), mRNA
comp10738	gi|512899470|ref|XM_004924596.1|	PREDICTED: Bombyx mori MFS-type transporter SLC18B1-like (LOC101742970), mRNA
comp10739	gi|512915995|ref|XM_004928467.1|	PREDICTED: Bombyx mori host cell factor-like (LOC101738049), transcript variant X1, mRNA
comp10740	gi|512892014|ref|XM_004922769.1|	PREDICTED: Bombyx mori host cell factor 1-like (LOC101746972), mRNA
comp10741	gi|112984111|ref|NM_001043788.1|	Bombyx mori ribosomal protein S3 (RpS3), mRNA
comp10743	gi|512909036|ref|XM_004926767.1|	PREDICTED: Bombyx mori mitochondrial import inner membrane translocase subunit TIM44-like (LOC101743733), mRNA
comp10745	gi|512898206|ref|XM_004924286.1|	PREDICTED: Bombyx mori uncharacterized LOC101741146 (LOC101741146), mRNA
comp10749	gi|148298855|ref|NM_001098275.1|	Bombyx mori NIF3-like protein (LOC767622), mRNA
comp10750	gi|512919506|ref|XM_004929345.1|	PREDICTED: Bombyx mori chromatin assembly factor 1 subunit B-like (LOC101741922), mRNA
comp10751	gi|512935961|ref|XM_004933347.1|	PREDICTED: Bombyx mori actin-related protein 3-like (LOC101744535), mRNA
comp10753	gi|201023284|ref|NM_001134916.1|	Bombyx mori deoxyhypusine hydroxylase/monooxygenase (Dohh), mRNA
comp10754	gi|114052968|ref|NM_001047032.1|	Bombyx mori exosc7 protein (LOC733040), mRNA
comp10755	gi|350536744|ref|NM_001246216.1|	Bombyx mori 71 kDa protein (LOC100620062), mRNA
comp10756	gi|512892643|ref|XM_004922925.1|	PREDICTED: Bombyx mori uncharacterized LOC101740627 (LOC101740627), mRNA
comp10758	gi|512914007|ref|XM_004927977.1|	PREDICTED: Bombyx mori uncharacterized LOC101743404 (LOC101743404), mRNA
comp10759	gi|151301048|ref|NM_001099618.1|	Bombyx mori ring finger protein 5 (LOC100101162), mRNA
comp10760	gi|512937476|ref|XM_004933719.1|	PREDICTED: Bombyx mori pantothenate kinase 4-like (LOC101743905), mRNA
comp10761	gi|512930977|ref|XM_004932137.1|	PREDICTED: Bombyx mori ras guanine nucleotide exchange factor L-like (LOC101745303), mRNA
comp10764	gi|512928098|ref|XM_004931442.1|	PREDICTED: Bombyx mori leukocyte receptor cluster member 8 homolog (LOC101740607), mRNA
comp10766	gi|512900426|ref|XM_004924832.1|	PREDICTED: Bombyx mori nipped-B-like protein A-like (LOC101746749), mRNA
comp10768	gi|512901333|ref|XM_004925053.1|	PREDICTED: Bombyx mori myoneurin-like (LOC101735596), mRNA
comp10772	gi|512930821|ref|XM_004932098.1|	PREDICTED: Bombyx mori formin-like protein 3-like (LOC101740157), transcript variant X3, mRNA
comp10773	gi|223890167|ref|NM_001145327.1|	Bombyx mori death-associated small cytoplasmic leucine-rich protein (Dsclp), mRNA
comp1077498	gi|512900615|ref|XM_004924878.1|	PREDICTED: Bombyx mori protein henna-like (LOC101742825), transcript variant X1, mRNA
comp10775	gi|512906350|ref|XM_004926117.1|	PREDICTED: Bombyx mori coiled-coil domain-containing protein 102A-like (LOC101738085), mRNA
comp10776	gi|512900003|ref|XM_004924729.1|	PREDICTED: Bombyx mori pre-rRNA-processing protein TSR1 homolog (LOC101740635), mRNA
comp10777	gi|512926221|ref|XM_004930974.1|	PREDICTED: Bombyx mori transcription factor SOX-21-like (LOC101735973), mRNA
comp107785	gi|512901134|ref|XM_004925004.1|	PREDICTED: Bombyx mori isocitrate dehydrogenase [NAD] subunit alpha, mitochondrial-like (LOC101739016), mRNA
comp10779	gi|512924441|ref|XM_004930539.1|	PREDICTED: Bombyx mori retinoid-inducible serine carboxypeptidase-like (LOC101743895), mRNA
comp10784	gi|512896049|ref|XM_004923761.1|	PREDICTED: Bombyx mori probable asparagine--tRNA ligase, mitochondrial-like (LOC101739579), mRNA
comp10785	gi|512907387|ref|XM_004926372.1|	PREDICTED: Bombyx mori 2-oxoglutarate dehydrogenase, mitochondrial-like (LOC101736848), transcript variant X1, mRNA
comp10787	gi|223890173|ref|NM_001145330.1|	Bombyx mori JAB-MPN domain protein (Jm), mRNA
comp10790	gi|512918541|ref|XM_004929102.1|	PREDICTED: Bombyx mori rRNA-processing protein UTP23 homolog (LOC101747183), transcript variant X2, mRNA
comp10791	gi|512924013|ref|XM_004930437.1|	PREDICTED: Bombyx mori solute carrier family 25 member 35-like (LOC101736062), mRNA
comp10792	gi|512893956|ref|XM_004923256.1|	PREDICTED: Bombyx mori cation transport regulator-like protein 1-like (LOC101746090), mRNA
comp107929	gi|512937231|ref|XM_004933660.1|	PREDICTED: Bombyx mori exportin-7-B-like (LOC101743523), partial mRNA
comp10794	gi|512895854|ref|XM_004923715.1|	PREDICTED: Bombyx mori muscle M-line assembly protein unc-89-like (LOC101744067), mRNA
comp107942	gi|114051975|ref|NM_001046978.1|	Bombyx mori troponin C 25D (LOC732982), mRNA
comp10795	gi|512935392|ref|XM_004933207.1|	PREDICTED: Bombyx mori protein KTI12 homolog (LOC101744105), mRNA
comp10796	gi|512935452|ref|XM_004933222.1|	PREDICTED: Bombyx mori transcriptional regulator ATRX homolog (LOC101746268), transcript variant X1, mRNA
comp10799	gi|512920172|ref|XM_004929509.1|	PREDICTED: Bombyx mori uncharacterized LOC101742357 (LOC101742357), mRNA
comp1080067	gi|512919666|ref|XM_004929384.1|	PREDICTED: Bombyx mori trichohyalin-like (LOC101735753), mRNA
comp10801	gi|512895341|ref|XM_004923592.1|	PREDICTED: Bombyx mori formin-like protein CG32138-like (LOC101736354), mRNA
comp10804	gi|512918589|ref|XM_004929114.1|	PREDICTED: Bombyx mori Krueppel-like factor 10-like (LOC101736940), mRNA
comp10805	gi|512892627|ref|XM_004922921.1|	PREDICTED: Bombyx mori steroid receptor RNA activator 1-like (LOC101740123), mRNA
comp10808	gi|512899110|ref|XM_004924505.1|	PREDICTED: Bombyx mori CCA tRNA nucleotidyltransferase 1, mitochondrial-like (LOC101740672), mRNA
comp10809	gi|512913252|ref|XM_004927794.1|	PREDICTED: Bombyx mori uncharacterized LOC101739787 (LOC101739787), transcript variant X2, mRNA
comp10810	gi|512899099|ref|XM_004924503.1|	PREDICTED: Bombyx mori adipocyte plasma membrane-associated protein-like (LOC101740316), mRNA
comp10812	gi|512901479|ref|XM_004925088.1|	PREDICTED: Bombyx mori segment polarity protein dishevelled-like (LOC101740539), partial mRNA
comp10814	gi|512920909|ref|XM_004929694.1|	PREDICTED: Bombyx mori casein kinase I isoform gamma-3-like (LOC101739040), mRNA
comp10815	gi|512900200|ref|XM_004924777.1|	PREDICTED: Bombyx mori UPF0505 protein C16orf62-like (LOC101738699), mRNA
comp10816	gi|512914055|ref|XM_004927989.1|	PREDICTED: Bombyx mori apoptosis inhibitor 5-like (LOC101745719), mRNA
comp10818	gi|112982680|ref|NM_001043446.1|	Bombyx mori ribonuclease L inhibitor homolog (Rli), mRNA
comp10819	gi|512911059|ref|XM_004927266.1|	PREDICTED: Bombyx mori uncharacterized LOC101736807 (LOC101736807), mRNA
comp10820	gi|114052337|ref|NM_001046773.1|	Bombyx mori chromatin modifying protein 1b (LOC692931), mRNA
comp10823	gi|512927142|ref|XM_004931204.1|	PREDICTED: Bombyx mori transmembrane protein 161B-like (LOC101738013), mRNA
comp10824	gi|512887055|ref|XM_004921802.1|	PREDICTED: Bombyx mori probable complex I intermediate-associated protein 30, mitochondrial-like (LOC101736253), transcript variant X1, mRNA
comp1082421	gi|512930340|ref|XM_004931986.1|	PREDICTED: Bombyx mori traB domain-containing protein-like (LOC101742994), mRNA
comp10825	gi|512896697|ref|XM_004923916.1|	PREDICTED: Bombyx mori NEDD8-like (LOC101744114), mRNA
comp10827	gi|512923480|ref|XM_004930306.1|	PREDICTED: Bombyx mori protein HIRA homolog (LOC101741022), mRNA
comp10830	gi|512914086|ref|XM_004927997.1|	PREDICTED: Bombyx mori probable glutamine--tRNA ligase-like (LOC101746989), mRNA
comp10831	gi|512887025|ref|XM_004921797.1|	PREDICTED: Bombyx mori protein HEXIM1-like (LOC101735632), mRNA
comp10836	gi|512926771|ref|XM_004931112.1|	PREDICTED: Bombyx mori uncharacterized LOC101736201 (LOC101736201), mRNA
comp10837	gi|512906513|ref|XM_004926158.1|	PREDICTED: Bombyx mori coiled-coil domain-containing protein 50-like (LOC101746759), mRNA
comp10838	gi|512930624|ref|XM_004932048.1|	PREDICTED: Bombyx mori spindle assembly abnormal protein 6 homolog (LOC101745923), mRNA
comp10842	gi|512927506|ref|XM_004931295.1|	PREDICTED: Bombyx mori copper homeostasis protein cutC homolog (LOC101746588), mRNA
comp10843	gi|512923678|ref|XM_004930354.1|	PREDICTED: Bombyx mori protein tantalus-like (LOC101736016), mRNA
comp10845	gi|512930472|ref|XM_004932019.1|	PREDICTED: Bombyx mori transmembrane protein 19-like (LOC101742031), mRNA
comp10846	gi|512931033|ref|XM_004932151.1|	PREDICTED: Bombyx mori transmembrane 9 superfamily member 3-like (LOC101747143), mRNA
comp10848	gi|512905181|ref|XM_004925823.1|	PREDICTED: Bombyx mori ribosomal L1 domain-containing protein CG13096-like (LOC101736043), mRNA
comp10849	gi|512917920|ref|XM_004928949.1|	PREDICTED: Bombyx mori required for meiotic nuclear division protein 1 homolog (LOC101741536), mRNA
comp10851	gi|512898849|ref|XM_004924441.1|	PREDICTED: Bombyx mori JNK1/MAPK8-associated membrane protein-like (LOC101743925), transcript variant X3, mRNA
comp10852	gi|512885487|ref|XM_004921546.1|	PREDICTED: Bombyx mori GTP-binding protein 1-like (LOC101740168), mRNA
comp10857	gi|512927482|ref|XM_004931289.1|	PREDICTED: Bombyx mori regucalcin-like (LOC101745880), mRNA
comp10859	gi|512908207|ref|XM_004926568.1|	PREDICTED: Bombyx mori immunoglobulin superfamily DCC subclass member 4-like (LOC101744081), mRNA
comp10860	gi|512907583|ref|XM_004926422.1|	PREDICTED: Bombyx mori group 3 secretory phospholipase A2-like (LOC101744895), mRNA
comp10861	gi|512934799|ref|XM_004933063.1|	PREDICTED: Bombyx mori protein polybromo-1-like (LOC101739097), mRNA
comp108621	gi|512907374|ref|XM_004926369.1|	PREDICTED: Bombyx mori prominin-like protein-like (LOC101735999), mRNA
comp10864	gi|512901443|ref|XM_004925079.1|	PREDICTED: Bombyx mori uncharacterized LOC101739165 (LOC101739165), mRNA
comp10865	gi|512908145|ref|XM_004926552.1|	PREDICTED: Bombyx mori synaptic vesicle glycoprotein 2B-like (LOC101741524), transcript variant X1, mRNA
comp10866	gi|512897644|ref|XM_004924146.1|	PREDICTED: Bombyx mori dihydroorotate dehydrogenase (quinone), mitochondrial-like (LOC101737574), mRNA
comp10867	gi|325197109|ref|NM_001204479.1|	Bombyx mori histone demethylase (LOC100533205), mRNA
comp10869	gi|112983745|ref|NM_001043844.1|	Bombyx mori vitellogenin (VG), mRNA
comp10870	gi|512910449|ref|XM_004927117.1|	PREDICTED: Bombyx mori proteasome-associated protein ECM29 homolog (LOC101744844), mRNA
comp10872	gi|512934894|ref|XM_004933086.1|	PREDICTED: Bombyx mori neurocalcin homolog (LOC101744872), transcript variant X1, mRNA
comp10874	gi|512890971|ref|XM_004922547.1|	PREDICTED: Bombyx mori nucleoprotein TPR-like (LOC101742766), mRNA
comp10877	gi|512914337|ref|XM_004928060.1|	PREDICTED: Bombyx mori uncharacterized LOC101745530 (LOC101745530), mRNA
comp10879	gi|114051899|ref|NM_001046723.1|	Bombyx mori KDEL endoplasmic reticulum protein retention receptor 2 (ERD2), mRNA
comp10880	gi|512933676|ref|XM_004932793.1|	PREDICTED: Bombyx mori adenylate cyclase type 5-like (LOC101739615), mRNA
comp10883	gi|512929976|ref|XM_004931899.1|	PREDICTED: Bombyx mori 1-acyl-sn-glycerol-3-phosphate acyltransferase gamma-like (LOC101741736), transcript variant X1, mRNA
comp10884	gi|512922796|ref|XM_004930148.1|	PREDICTED: Bombyx mori FUN14 domain-containing protein 1A-like (LOC101736581), transcript variant X1, mRNA
comp10886	gi|512901206|ref|XM_004925022.1|	PREDICTED: Bombyx mori A-kinase anchor protein 17A-like (LOC101741711), mRNA
comp10887	gi|512887388|ref|XM_004921859.1|	PREDICTED: Bombyx mori uncharacterized LOC101744344 (LOC101744344), mRNA
comp10888	gi|112982870|ref|NM_001043453.1|	Bombyx mori minichromosome maintenance complex component 7 (Mcm7), mRNA
comp10889	gi|512937893|ref|XM_004933819.1|	PREDICTED: Bombyx mori membrane-associated guanylate kinase, WW and PDZ domain-containing protein 1-like (LOC101738684), partial mRNA
comp108905	gi|512895776|ref|XM_004923696.1|	PREDICTED: Bombyx mori monoacylglycerol lipase ABHD12-like (LOC101741052), transcript variant X2, mRNA
comp10891	gi|223890159|ref|NM_001145323.1|	Bombyx mori endoplasmic reticulum oxidoreduction 1-like (Ero1), mRNA
comp10892	gi|512891180|ref|XM_004922583.1|	PREDICTED: Bombyx mori N-alpha-acetyltransferase 15, NatA auxiliary subunit-like (LOC101738328), mRNA
comp10893	gi|512898921|ref|XM_004924459.1|	PREDICTED: Bombyx mori scaffold protein salvador-like (LOC101746559), mRNA
comp10894	gi|512887325|ref|XM_004921848.1|	PREDICTED: Bombyx mori ubiquitin carboxyl-terminal hydrolase 34-like (LOC101742476), mRNA
comp10895	gi|512896171|ref|XM_004923790.1|	PREDICTED: Bombyx mori uncharacterized LOC101744068 (LOC101744068), mRNA
comp10896	gi|512908932|ref|XM_004926741.1|	PREDICTED: Bombyx mori mediator of RNA polymerase II transcription subunit 17-like (LOC101739503), mRNA
comp10897	gi|512887160|ref|XM_004921819.1|	PREDICTED: Bombyx mori uncharacterized LOC101738514 (LOC101738514), mRNA
comp10900	gi|512922336|ref|XR_209931.1|	PREDICTED: Bombyx mori uncharacterized LOC101745489 (LOC101745489), misc_RNA
comp10901	gi|112983253|ref|NM_001044191.1|	Bombyx mori eukaryotic translation initiation factor 3 subunit 7 (eIF3-S7), mRNA
comp10902	gi|512905205|ref|XM_004925829.1|	PREDICTED: Bombyx mori class A basic helix-loop-helix protein 15-like (LOC101736973), mRNA
comp10903	gi|182509213|ref|NM_001123346.1|	Bombyx mori serine-threonine kinase-like protein (LOC100144578), mRNA
comp10904	gi|512937235|ref|XM_004933661.1|	PREDICTED: Bombyx mori vacuolar protein sorting-associated protein 28 homolog (LOC101743660), partial mRNA
comp10905	gi|512898825|ref|XM_004924435.1|	PREDICTED: Bombyx mori G-protein coupled receptor Mth2-like (LOC101743351), mRNA
comp10906	gi|512913971|ref|XM_004927968.1|	PREDICTED: Bombyx mori transmembrane protein 41 homolog (LOC101742106), mRNA
comp10907	gi|512885463|ref|XM_004921542.1|	PREDICTED: Bombyx mori RING finger protein 157-like (LOC101739623), mRNA
comp10908	gi|512934426|ref|XM_004932973.1|	PREDICTED: Bombyx mori nucleolar protein 56-like (LOC101737128), mRNA
comp10909	gi|112982819|ref|NM_001044077.1|	Bombyx mori L-threonine dehydrogenase (LOC693077), mRNA
comp10910	gi|512900636|ref|XM_004924882.1|	PREDICTED: Bombyx mori H(+)/Cl(-) exchange transporter 3-like (LOC101743586), mRNA
comp10912	gi|512931859|ref|XM_004932347.1|	PREDICTED: Bombyx mori probable peroxisomal acyl-coenzyme A oxidase 1-like (LOC101744675), mRNA
comp10914	gi|512903317|ref|XM_004925534.1|	PREDICTED: Bombyx mori uncharacterized LOC101735504 (LOC101735504), mRNA
comp1091571	gi|290560625|ref|NM_001173204.1|	Bombyx mori cuticular protein RR-2 motif 87 (CPR87), mRNA
comp10916	gi|512909174|ref|XM_004926800.1|	PREDICTED: Bombyx mori uncharacterized LOC101737771 (LOC101737771), mRNA
comp10917	gi|512921484|ref|XM_004929832.1|	PREDICTED: Bombyx mori uncharacterized LOC101742649 (LOC101742649), transcript variant X2, mRNA
comp10918	gi|169234683|ref|NM_001114991.1|	Bombyx mori glutathione S-transferase theta 1 (GSTt1), mRNA
comp10919	gi|512915179|ref|XM_004928270.1|	PREDICTED: Bombyx mori G-protein coupled receptor moody-like (LOC101744412), mRNA
comp10921	gi|512927467|ref|XM_004931285.1|	PREDICTED: Bombyx mori uncharacterized LOC101745257 (LOC101745257), transcript variant X2, mRNA
comp10922	gi|512909549|ref|XM_004926892.1|	PREDICTED: Bombyx mori E3 ubiquitin-protein ligase MYLIP-A-like (LOC101741011), transcript variant X1, mRNA
comp10923	gi|512926306|ref|XM_004930996.1|	PREDICTED: Bombyx mori protein EMSY-like (LOC101739085), mRNA
comp10924	gi|114053232|ref|NM_001046825.1|	Bombyx mori aldehyde dehydrogenase (LOC692988), transcript variant 2, mRNA
comp10927	gi|512921798|ref|XM_004929906.1|	PREDICTED: Bombyx mori uncharacterized LOC101741974 (LOC101741974), mRNA
comp10929	gi|512918309|ref|XM_004929045.1|	PREDICTED: Bombyx mori prestin-like (LOC101744708), mRNA
comp10930	gi|112984191|ref|NM_001043975.1|	Bombyx mori pyridoxal kinase (Pdxk), mRNA
comp10933	gi|114050832|ref|NM_001046693.1|	Bombyx mori transketolase (LOC692848), mRNA
comp10934	gi|114052503|ref|NM_001046879.1|	Bombyx mori proteasome 25 kDa subunit (LOC732876), mRNA
comp10935	gi|512890330|ref|XM_004922442.1|	PREDICTED: Bombyx mori protein dead ringer-like (LOC101737140), mRNA
comp10936	gi|114051244|ref|NM_001046922.1|	Bombyx mori proteasome alpha 3 subunit (LOC732922), mRNA
comp10941	gi|189181683|ref|NM_001127721.1|	Bombyx mori phosphatidylinositol 3-kinase 60 (Pi3k60), mRNA
comp10942	gi|512899012|ref|XM_004924482.1|	PREDICTED: Bombyx mori cysteine protease ATG4D-like (LOC101737622), mRNA
comp109428	gi|112984207|ref|NM_001043983.1|	Bombyx mori lysozyme (Lzm), mRNA
comp10943	gi|512893269|ref|XM_004923083.1|	PREDICTED: Bombyx mori seipin-like (LOC101739859), transcript variant X1, mRNA
comp109440	gi|512917777|ref|XM_004928914.1|	PREDICTED: Bombyx mori alpha-tocopherol transfer protein-like (LOC101736577), mRNA
comp10945	gi|512926330|ref|XM_004931002.1|	PREDICTED: Bombyx mori pre-mRNA-splicing factor SYF1-like (LOC101740068), mRNA
comp10946	gi|512919322|ref|XM_004929290.1|	PREDICTED: Bombyx mori uncharacterized LOC101737957 (LOC101737957), mRNA
comp10947	gi|512893055|ref|XM_004923029.1|	PREDICTED: Bombyx mori PHD finger protein 20-like (LOC101742672), mRNA
comp10948	gi|182509199|ref|NM_001123339.1|	Bombyx mori glycogen phosphorylase (Glyp), mRNA
comp10949	gi|512889655|ref|XM_004922280.1|	PREDICTED: Bombyx mori ferrochelatase, mitochondrial-like (LOC101743914), mRNA
comp1095	gi|512903371|ref|XM_004925546.1|	PREDICTED: Bombyx mori uncharacterized LOC101737815 (LOC101737815), mRNA
comp10950	gi|512914946|ref|XM_004928211.1|	PREDICTED: Bombyx mori proteasome subunit beta type-2-like (LOC101736622), transcript variant X1, mRNA
comp10956	gi|512901683|ref|XM_004925139.1|	PREDICTED: Bombyx mori uncharacterized LOC101738796 (LOC101738796), mRNA
comp10957	gi|512912918|ref|XM_004927715.1|	PREDICTED: Bombyx mori inosine-5'-monophosphate dehydrogenase-like (LOC101740233), mRNA
comp10958	gi|261245098|ref|NM_001166147.1|	Bombyx mori juvenile hormone epoxide hydrolase-like protein 3 (Jheh-lp3), mRNA
comp10959	gi|114052461|ref|NM_001046780.1|	Bombyx mori glutamate dehydrogenase (LOC692939), mRNA
comp10961	gi|512938344|ref|XM_004933927.1|	PREDICTED: Bombyx mori bile salt-activated lipase-like (LOC101736345), partial mRNA
comp10962	gi|512898980|ref|XM_004924474.1|	PREDICTED: Bombyx mori ribosome-binding protein 1-like (LOC101736224), transcript variant X4, mRNA
comp10965	gi|512903198|ref|XM_004925504.1|	PREDICTED: Bombyx mori putative ATP-dependent RNA helicase me31b-like (LOC101742881), mRNA
comp10966	gi|512913941|ref|XM_004927960.1|	PREDICTED: Bombyx mori CD151 antigen-like (LOC101740682), mRNA
comp1096872	gi|512925245|ref|XM_004930735.1|	PREDICTED: Bombyx mori cysteine and glycine-rich protein 2-like (LOC101743651), transcript variant X2, mRNA
comp1097	gi|512886145|ref|XM_004921655.1|	PREDICTED: Bombyx mori rho GTPase-activating protein 19-like (LOC101746504), mRNA
comp10970	gi|512920231|ref|XM_004929524.1|	PREDICTED: Bombyx mori ATP binding cassette transporter protein (Wh1), mRNA
comp10972	gi|512925806|ref|XM_004930872.1|	PREDICTED: Bombyx mori protein unzipped-like (LOC101745538), mRNA
comp1097246	gi|512933160|ref|XM_004932665.1|	PREDICTED: Bombyx mori serine proteinase stubble-like (LOC101742565), mRNA
comp10973	gi|512920472|ref|XM_004929584.1|	PREDICTED: Bombyx mori uncharacterized LOC101735561 (LOC101735561), mRNA
comp10975	gi|512913296|ref|XM_004927805.1|	PREDICTED: Bombyx mori synaptobrevin-like (LOC101741305), mRNA
comp10979	gi|512910992|ref|XM_004927250.1|	PREDICTED: Bombyx mori transmembrane protein 70 homolog, mitochondrial-like (LOC101745764), mRNA
comp10980	gi|512933672|ref|XM_004932792.1|	PREDICTED: Bombyx mori tyrosine-protein kinase Abl-like (LOC101739479), mRNA
comp10981	gi|512898346|ref|XM_004924320.1|	PREDICTED: Bombyx mori uncharacterized LOC101745859 (LOC101745859), mRNA
comp10982	gi|512905695|ref|XM_004925952.1|	PREDICTED: Bombyx mori uncharacterized LOC101746620 (LOC101746620), partial mRNA
comp10984	gi|512893413|ref|XM_004923118.1|	PREDICTED: Bombyx mori heterogeneous nuclear ribonucleoprotein U-like protein 1-like (LOC101744691), mRNA
comp10985	gi|512934225|ref|XM_004932926.1|	PREDICTED: Bombyx mori uncharacterized LOC101738416 (LOC101738416), mRNA
comp10986	gi|512927550|ref|XM_004931306.1|	PREDICTED: Bombyx mori mannose-1-phosphate guanyltransferase beta-like (LOC101736019), mRNA
comp109862	gi|512897836|ref|XM_004924193.1|	PREDICTED: Bombyx mori transcription factor SOX-4-like (LOC101746462), mRNA
comp10988	gi|512886671|ref|XM_004921740.1|	PREDICTED: Bombyx mori bifunctional glutamate/proline--tRNA ligase-like (LOC101739247), mRNA
comp10989	gi|294459898|ref|NM_001177411.1|	Bombyx mori tan protein (tan), mRNA
comp1099	gi|512925774|ref|XM_004930864.1|	PREDICTED: Bombyx mori monocarboxylate transporter 5-like (LOC101744427), mRNA
comp10991	gi|512916832|ref|XM_004928680.1|	PREDICTED: Bombyx mori uncharacterized LOC101743838 (LOC101743838), mRNA
comp10992	gi|284813572|ref|NM_001171921.1|	Bombyx mori phospholipase C beta 1 (PLCb1), mRNA
comp10993	gi|512918794|ref|XM_004929162.1|	PREDICTED: Bombyx mori LIM domain transcription factor LMO4-like (LOC101743645), transcript variant X2, mRNA
comp10994	gi|512909731|ref|XM_004926936.1|	PREDICTED: Bombyx mori CCR4-NOT transcription complex subunit 11-like (LOC101738122), mRNA
comp10995	gi|512928448|ref|XM_004931524.1|	PREDICTED: Bombyx mori regulation of nuclear pre-mRNA domain-containing protein 1B-like (LOC101740071), mRNA
comp10996	gi|512936866|ref|XM_004933567.1|	PREDICTED: Bombyx mori tRNA-dihydrouridine(16/17) synthase [NAD(P)(+)]-like (LOC101735813), mRNA
comp10997	gi|512908984|ref|XM_004926754.1|	PREDICTED: Bombyx mori putative mediator of RNA polymerase II transcription subunit 26-like (LOC101741302), mRNA
comp10998	gi|512894844|ref|XM_004923471.1|	PREDICTED: Bombyx mori GATA zinc finger domain-containing protein 14-like (LOC101736127), mRNA
comp11001	gi|512897716|ref|XM_004924164.1|	PREDICTED: Bombyx mori GTP-binding protein 2-like (LOC101740446), mRNA
comp11006	gi|114051773|ref|NM_001046714.1|	Bombyx mori calcium and integrin binding protein CIB (LOC692869), mRNA
comp11007	gi|512922685|ref|XM_004930120.1|	PREDICTED: Bombyx mori uncharacterized LOC101744953 (LOC101744953), mRNA
comp11008	gi|512920480|ref|XM_004929586.1|	PREDICTED: Bombyx mori G patch domain and KOW motifs-containing protein-like (LOC101735931), transcript variant X1, mRNA
comp11010	gi|512895570|ref|XM_004923647.1|	PREDICTED: Bombyx mori ATP-dependent RNA helicase DDX42-like (LOC101744021), mRNA
comp110118	gi|512893377|ref|XM_004923109.1|	PREDICTED: Bombyx mori uncharacterized LOC101743441 (LOC101743441), mRNA
comp11013	gi|512896850|ref|XM_004923953.1|	PREDICTED: Bombyx mori coronin-2B-like (LOC101740491), mRNA
comp11014	gi|512911217|ref|XM_004927301.1|	PREDICTED: Bombyx mori organic cation transporter 1-like (LOC101743737), mRNA
comp11017	gi|512890895|ref|XM_004922535.1|	PREDICTED: Bombyx mori glutamate--cysteine ligase regulatory subunit-like (LOC101741046), mRNA
comp11021	gi|512936030|ref|XM_004933362.1|	PREDICTED: Bombyx mori dentin sialophosphoprotein-like (LOC101746965), mRNA
comp11022	gi|512908897|ref|XR_209778.1|	PREDICTED: Bombyx mori talin-2-like (LOC101737442), misc_RNA
comp11023	gi|309384284|ref|NM_001123351.2|	Bombyx mori kinesin-like protein a (MCAK), mRNA
comp11025	gi|512920333|ref|XM_004929549.1|	PREDICTED: Bombyx mori ubiquitin carboxyl-terminal hydrolase 3-like (LOC101742552), mRNA
comp11026	gi|512915218|ref|XM_004928279.1|	PREDICTED: Bombyx mori tubulin-specific chaperone cofactor E-like protein-like (LOC101745720), mRNA
comp11028	gi|512933948|ref|XM_004932860.1|	PREDICTED: Bombyx mori protein N-terminal asparagine amidohydrolase-like (LOC101740662), transcript variant X2, mRNA
comp11029	gi|284813560|ref|NM_001171915.1|	Bombyx mori isocitrate dehydrogenase (LOC100329146), mRNA
comp11030	gi|512901959|ref|XM_004925201.1|	PREDICTED: Bombyx mori splicing factor 3A subunit 1-like (LOC101738204), mRNA
comp11031	gi|512893544|ref|XM_004923151.1|	PREDICTED: Bombyx mori leucine-rich repeats and immunoglobulin-like domains protein 3-like (LOC101739812), mRNA
comp11032	gi|512903103|ref|XM_004925480.1|	PREDICTED: Bombyx mori menin-like (LOC101739588), mRNA
comp11033	gi|512930981|ref|XM_004932138.1|	PREDICTED: Bombyx mori serine/threonine-protein kinase unc-51-like (LOC101745443), transcript variant X1, mRNA
comp11034	gi|512925048|ref|XM_004930687.1|	PREDICTED: Bombyx mori acidic fibroblast growth factor intracellular-binding protein-like (LOC101736990), transcript variant X1, mRNA
comp11038	gi|512889045|ref|XM_004922130.1|	PREDICTED: Bombyx mori tubulin beta-1 chain-like (LOC101744447), mRNA
comp11039	gi|512929466|ref|XM_004931771.1|	PREDICTED: Bombyx mori protein lin-54 homolog (LOC101745441), mRNA
comp11042	gi|274318354|ref|NM_001168580.1|	Bombyx mori cyclin dependent kinase 4 (LOC100316860), mRNA
comp11043	gi|512893229|ref|XM_004923073.1|	PREDICTED: Bombyx mori calpain protein (LOC100127019), transcript variant X5, mRNA
comp11045	gi|512896937|ref|XM_004923974.1|	PREDICTED: Bombyx mori putative sodium-dependent multivitamin transporter-like (LOC101743671), mRNA
comp11047	gi|512930596|ref|XM_004932041.1|	PREDICTED: Bombyx mori bifunctional polynucleotide phosphatase/kinase-like (LOC101745006), mRNA
comp11048	gi|512888880|ref|XM_004922103.1|	PREDICTED: Bombyx mori RNA-binding protein 48-like (LOC101740439), mRNA
comp11049	gi|512920104|ref|XM_004929492.1|	PREDICTED: Bombyx mori suppressor protein SRP40-like (LOC101739836), mRNA
comp11050	gi|512913048|ref|XM_004927748.1|	PREDICTED: Bombyx mori monocarboxylate transporter 9-like (LOC101744848), mRNA
comp11051	gi|512889813|ref|XM_004922321.1|	PREDICTED: Bombyx mori uncharacterized LOC101744596 (LOC101744596), mRNA
comp11052	gi|512925022|ref|XM_004930680.1|	PREDICTED: Bombyx mori uncharacterized LOC101736153 (LOC101736153), mRNA
comp11053	gi|512889856|ref|XM_004922333.1|	PREDICTED: Bombyx mori solute carrier family 46 member 3-like (LOC101746174), mRNA
comp11055	gi|295424203|ref|NM_001177860.1|	Bombyx mori juvenile hormone epoxide hydrolase-like protein 5 (jheh-lp5), mRNA
comp11062	gi|512921917|ref|XM_004929935.1|	PREDICTED: Bombyx mori angiopoietin-1-like (LOC101746998), mRNA
comp11063	gi|512920728|ref|XM_004929648.1|	PREDICTED: Bombyx mori polyubiquitin-A-like (LOC101742698), transcript variant X10, mRNA
comp11065	gi|512930905|ref|XM_004932119.1|	PREDICTED: Bombyx mori vacuolar fusion protein CCZ1 homolog (LOC101742995), mRNA
comp11066	gi|226342887|ref|NM_001146234.1|	Bombyx mori serine protease inhibitor 14 (serpin-14), mRNA
comp11072	gi|379698917|ref|NM_001257001.1|	Bombyx mori VCP-like protein (LOC100862774), mRNA
comp11073	gi|512913963|ref|XM_004927966.1|	PREDICTED: Bombyx mori transmembrane and TPR repeat-containing protein CG4050-like (LOC101741533), mRNA
comp11074	gi|512891587|ref|XM_004922665.1|	PREDICTED: Bombyx mori AT-rich interactive domain-containing protein 2-like (LOC101738029), mRNA
comp11075	gi|512901871|ref|XM_004925181.1|	PREDICTED: Bombyx mori multiple epidermal growth factor-like domains protein 11-like (LOC101745609), mRNA
comp11077	gi|512902312|ref|XM_004925288.1|	PREDICTED: Bombyx mori protein DENND6A-like (LOC101741059), mRNA
comp11078	gi|512923949|ref|XM_004930421.1|	PREDICTED: Bombyx mori uncharacterized LOC101745195 (LOC101745195), mRNA
comp11079	gi|512893288|ref|XM_004923087.1|	PREDICTED: Bombyx mori zinc finger protein 343-like (LOC101740395), mRNA
comp11081	gi|512896151|ref|XM_004923785.1|	PREDICTED: Bombyx mori amyloid beta A4 precursor protein-binding family B member 2-like (LOC101743348), mRNA
comp11082	gi|512936054|ref|XM_004933368.1|	PREDICTED: Bombyx mori GPI ethanolamine phosphate transferase 3-like (LOC101735851), mRNA
comp11083	gi|512911844|ref|XM_004927454.1|	PREDICTED: Bombyx mori molybdenum cofactor biosynthesis protein 1-like (LOC101745478), mRNA
comp11084	gi|512901580|ref|XM_004925113.1|	PREDICTED: Bombyx mori AP-2 complex subunit mu-like (LOC101745374), mRNA
comp11085	gi|512908306|ref|XM_004926592.1|	PREDICTED: Bombyx mori vinculin-like (LOC101736001), mRNA
comp11087	gi|512885537|ref|XM_004921554.1|	PREDICTED: Bombyx mori superoxide dismutase [Cu-Zn]-like (LOC101741277), mRNA
comp11088	gi|512929450|ref|XM_004931767.1|	PREDICTED: Bombyx mori DNA-directed RNA polymerase, mitochondrial-like (LOC101744865), mRNA
comp11093	gi|512927698|ref|XM_004931343.1|	PREDICTED: Bombyx mori HEAT repeat-containing protein 5B-like (LOC101741644), mRNA
comp11094	gi|512919533|ref|XM_004929350.1|	PREDICTED: Bombyx mori protein mothers against dpp-like (LOC101742798), mRNA
comp11095	gi|512897205|ref|XM_004924040.1|	PREDICTED: Bombyx mori uncharacterized LOC101741856 (LOC101741856), transcript variant X1, mRNA
comp11097	gi|512891696|ref|XM_004922690.1|	PREDICTED: Bombyx mori uncharacterized LOC101744738 (LOC101744738), mRNA
comp11099	gi|512918226|ref|XM_004929024.1|	PREDICTED: Bombyx mori phosphatidylinositol 4-kinase alpha-like (LOC101741396), mRNA
comp1109999	gi|512937195|ref|XM_004933651.1|	PREDICTED: Bombyx mori protein big brother-like (LOC101740476), mRNA
comp11100	gi|512905001|ref|XM_004925779.1|	PREDICTED: Bombyx mori uncharacterized LOC101740054 (LOC101740054), mRNA
comp11102	gi|512925649|ref|XM_004930834.1|	PREDICTED: Bombyx mori WD repeat and FYVE domain-containing protein 2-like (LOC101740155), transcript variant X1, mRNA
comp11103	gi|114051450|ref|NM_001046833.1|	Bombyx mori E2F transcription factor 4-like protein (LOC693080), mRNA
comp11104	gi|512891090|ref|XM_004922568.1|	PREDICTED: Bombyx mori peroxisomal membrane protein PEX13-like (LOC101746231), mRNA
comp11105	gi|512931538|ref|XM_004932271.1|	PREDICTED: Bombyx mori major facilitator superfamily domain-containing protein 12-like (LOC101745925), mRNA
comp11106	gi|512935740|ref|XM_004933291.1|	PREDICTED: Bombyx mori protein CDV3 homolog (LOC101744247), mRNA
comp11108	gi|512910316|ref|XM_004927085.1|	PREDICTED: Bombyx mori ubiquitin domain-containing protein 2-like (LOC101739595), mRNA
comp11110	gi|512925018|ref|XM_004930679.1|	PREDICTED: Bombyx mori zinc finger protein 334-like (LOC101736017), mRNA
comp11111	gi|512925698|ref|XM_004930845.1|	PREDICTED: Bombyx mori heat shock factor-binding protein 1-like (LOC101741780), mRNA
comp11112	gi|162952016|ref|NM_001112667.1|	Bombyx mori Annexin IX (AnnIX), transcript variant C, mRNA
comp11114	gi|512916796|ref|XM_004928671.1|	PREDICTED: Bombyx mori phosphatidylinositide phosphatase SAC1-like (LOC101742549), mRNA
comp11115	gi|512929760|ref|XM_004931846.1|	PREDICTED: Bombyx mori uncharacterized LOC101746816 (LOC101746816), transcript variant X1, mRNA
comp11116	gi|350534641|ref|NM_001245970.1|	Bombyx mori DJ-1 beta (BmDJ-1beta), mRNA
comp11117	gi|379698911|ref|NM_001256998.1|	Bombyx mori ken and barbie protein (LOC100862771), mRNA
comp11118	gi|512885496|ref|XM_004921548.1|	PREDICTED: Bombyx mori tRNA pseudouridine synthase-like 1-like (LOC101740437), mRNA
comp11121	gi|512923138|ref|XM_004930223.1|	PREDICTED: Bombyx mori uncharacterized LOC101735432 (LOC101735432), mRNA
comp11126	gi|512928991|ref|XM_004931659.1|	PREDICTED: Bombyx mori NADH-ubiquinone oxidoreductase 75 kDa subunit, mitochondrial-like (LOC101740562), transcript variant X1, mRNA
comp11127	gi|209571445|ref|NM_001135884.1|	Bombyx mori isovaleryl coenzyme A dehydrogenase (Ivd), nuclear gene encoding mitochondrial protein, mRNA
comp11129	gi|512932570|ref|XM_004932521.1|	PREDICTED: Bombyx mori axin-like (LOC101739893), mRNA
comp11132	gi|512925288|ref|XM_004930745.1|	PREDICTED: Bombyx mori blood vessel epicardial substance-like (LOC101745580), mRNA
comp11133	gi|113676410|ref|NM_001043931.1|	Bombyx mori heat shock protein 70 (Hsp70), mRNA
comp11135	gi|512895092|ref|XM_004923533.1|	PREDICTED: Bombyx mori RING finger and transmembrane domain-containing protein 2-like (LOC101747110), mRNA
comp11137	gi|379699023|ref|NM_001257056.1|	Bombyx mori heat shock factor-d (HSFd), mRNA
comp11138	gi|512932653|ref|XM_004932542.1|	PREDICTED: Bombyx mori sodium-independent sulfate anion transporter-like (LOC101743197), mRNA
comp11139	gi|512913092|ref|XM_004927756.1|	PREDICTED: Bombyx mori uncharacterized LOC101746483 (LOC101746483), mRNA
comp11140	gi|512905643|ref|XM_004925939.1|	PREDICTED: Bombyx mori scavenger receptor class B member 1-like (LOC101744837), mRNA
comp11141	gi|512927534|ref|XM_004931302.1|	PREDICTED: Bombyx mori guanine deaminase-like (LOC101735528), mRNA
comp11142	gi|512925109|ref|XM_004930701.1|	PREDICTED: Bombyx mori acetyl-CoA carboxylase-like (LOC101738903), mRNA
comp11143	gi|512936352|ref|XM_004933441.1|	PREDICTED: Bombyx mori dynein heavy chain 10, axonemal-like (LOC101747012), mRNA
comp1114410	gi|512932831|ref|XM_004932584.1|	PREDICTED: Bombyx mori uncharacterized LOC101743953 (LOC101743953), mRNA
comp11145	gi|112984507|ref|NM_001043724.1|	Bombyx mori translation initiation factor 2 gamma subunit (Eif2g), mRNA
comp11146	gi|512907943|ref|XM_004926511.1|	PREDICTED: Bombyx mori leucine-rich repeat-containing protein 40-like (LOC101735324), mRNA
comp11147	gi|512895686|ref|XM_004923674.1|	PREDICTED: Bombyx mori uncharacterized LOC101737984 (LOC101737984), mRNA
comp11151	gi|512913304|ref|XM_004927807.1|	PREDICTED: Bombyx mori alpha-tocopherol transfer protein-like (LOC101741724), mRNA
comp11152	gi|112983391|ref|NM_001043526.1|	Bombyx mori HSP90 cochaperone CDC37 homologue (Cdc37), mRNA
comp11154	gi|112983480|ref|NM_001043419.1|	Bombyx mori alpha-tubulin (Tua1), mRNA
comp11156	gi|512931566|ref|XM_004932278.1|	PREDICTED: Bombyx mori facilitated trehalose transporter Tret1-like (LOC101746819), mRNA
comp11157	gi|512893996|ref|XM_004923266.1|	PREDICTED: Bombyx mori TRAF-interacting protein-like (LOC101735684), mRNA
comp11158	gi|512891882|ref|XM_004922736.1|	PREDICTED: Bombyx mori max-binding protein MNT-like (LOC101740085), mRNA
comp11159	gi|182509209|ref|NM_001123344.1|	Bombyx mori transcription factor AP-4 (Tfap4), mRNA
comp11161	gi|512887960|ref|XM_004921952.1|	PREDICTED: Bombyx mori uncharacterized LOC101736784 (LOC101736784), mRNA
comp11163	gi|512918842|ref|XM_004929174.1|	PREDICTED: Bombyx mori prostatic acid phosphatase-like (LOC101745576), mRNA
comp11166	gi|512921715|ref|XM_004929885.1|	PREDICTED: Bombyx mori JNK-interacting protein 3-like (LOC101738756), mRNA
comp11167	gi|114052257|ref|NM_001047003.1|	Bombyx mori dolichyl-phosphate mannosyltransferase (LOC733008), mRNA
comp11168	gi|512935240|ref|XM_004933169.1|	PREDICTED: Bombyx mori chondroitin sulfate proteoglycan 4-like (LOC101745161), mRNA
comp11169	gi|512922843|ref|XM_004930157.1|	PREDICTED: Bombyx mori solute carrier family 12 member 8-like (LOC101737594), mRNA
comp11172	gi|512924101|ref|XM_004930459.1|	PREDICTED: Bombyx mori pescadillo homolog (LOC101739327), mRNA
comp11174	gi|512888549|ref|XM_004922047.1|	PREDICTED: Bombyx mori serine/threonine-protein phosphatase 2A 65 kDa regulatory subunit A alpha isoform-like (LOC101741848), mRNA
comp11176	gi|512920991|ref|XM_004929715.1|	PREDICTED: Bombyx mori unconventional myosin-IXa-like (LOC101742699), mRNA
comp11177	gi|512908660|ref|XM_004926679.1|	PREDICTED: Bombyx mori zinc finger protein 615-like (LOC101739126), mRNA
comp11179	gi|512938041|ref|XM_004933853.1|	PREDICTED: Bombyx mori ubiquitin carboxyl-terminal hydrolase 34-like (LOC101745205), partial mRNA
comp11180	gi|512939986|ref|XM_004934308.1|	PREDICTED: Bombyx mori 4-coumarate--CoA ligase-like 4-like (LOC101742183), mRNA
comp11183	gi|512924337|ref|XM_004930514.1|	PREDICTED: Bombyx mori protein CREG1-like (LOC101740201), transcript variant X3, mRNA
comp11184	gi|512911251|ref|XM_004927309.1|	PREDICTED: Bombyx mori pre-mRNA-processing-splicing factor 8-like (LOC101745188), mRNA
comp11185	gi|512904914|ref|XM_004925758.1|	PREDICTED: Bombyx mori ubiquitin carboxyl-terminal hydrolase 8-like (LOC101736709), mRNA
comp11186	gi|512928162|ref|XM_004931458.1|	PREDICTED: Bombyx mori leukocyte receptor cluster member 1 homolog (LOC101742659), mRNA
comp11189	gi|148298773|ref|NM_001098299.1|	Bombyx mori amine transporter-like (LOC778474), mRNA
comp11191	gi|512927782|ref|XM_004931364.1|	PREDICTED: Bombyx mori putative transcription factor capicua-like (LOC101744813), mRNA
comp11193	gi|379698919|ref|NM_001257002.1|	Bombyx mori G protein alpha subunit (Galpha12), mRNA
comp11195	gi|290563762|ref|NM_001173352.1|	Bombyx mori myofilin (Mf), transcript variant A, mRNA
comp11196	gi|512886733|ref|XM_004921751.1|	PREDICTED: Bombyx mori tryptophan--tRNA ligase, cytoplasmic-like (LOC101740812), mRNA
comp11197	gi|114050748|ref|NM_001046643.1|	Bombyx mori chaperonin subunit 6a zeta (LOC692796), mRNA
comp11198	gi|512885452|ref|XM_004921540.1|	PREDICTED: Bombyx mori josephin-like protein-like (LOC101739342), mRNA
comp11199	gi|512914015|ref|XM_004927979.1|	PREDICTED: Bombyx mori cytosolic carboxypeptidase NnaD-like (LOC101743833), mRNA
comp11200	gi|512928783|ref|XM_004931607.1|	PREDICTED: Bombyx mori protein phosphatase 1 regulatory subunit 16A-like (LOC101740746), mRNA
comp1120017	gi|379699025|ref|NM_001257058.1|	Bombyx mori laminin beta-2 chain (LOC100862837), mRNA
comp11201	gi|512907935|ref|XM_004926509.1|	PREDICTED: Bombyx mori zinc finger protein 271-like (LOC101746984), mRNA
comp11203	gi|166706853|ref|NM_001043530.2|	Bombyx mori argonaute 2 (Ago2), mRNA
comp11204	gi|512894392|ref|XM_004923362.1|	PREDICTED: Bombyx mori adenylosuccinate synthetase-like (LOC101739576), mRNA
comp11208	gi|512923166|ref|XM_004930230.1|	PREDICTED: Bombyx mori gem-associated protein 2-like (LOC101736370), mRNA
comp11210	gi|512885836|ref|XM_004921605.1|	PREDICTED: Bombyx mori BTB/POZ domain-containing protein 9-like (LOC101736349), mRNA
comp11212	gi|512916347|ref|XM_004928561.1|	PREDICTED: Bombyx mori cyclic AMP-dependent transcription factor ATF-6 beta-like (LOC101739272), mRNA
comp11216	gi|512895954|ref|XM_004923740.1|	PREDICTED: Bombyx mori GPI mannosyltransferase 3-like (LOC101736651), mRNA
comp11218	gi|153791460|ref|NM_001099816.1|	Bombyx mori transmembrane protein 14C (LOC100101188), mRNA
comp11221	gi|512935616|ref|XM_004933260.1|	PREDICTED: Bombyx mori aspartate--tRNA ligase, cytoplasmic-like (LOC101739619), mRNA
comp11222	gi|512916144|ref|XM_004928504.1|	PREDICTED: Bombyx mori zinc finger protein 420-like (LOC101743317), mRNA
comp11223	gi|512924129|ref|XM_004930466.1|	PREDICTED: Bombyx mori NCK-interacting protein with SH3 domain-like (LOC101740557), mRNA
comp11224	gi|512920108|ref|XM_004929493.1|	PREDICTED: Bombyx mori histone acetyltransferase KAT7-like (LOC101739974), mRNA
comp11225	gi|512909327|ref|XM_004926837.1|	PREDICTED: Bombyx mori apoptosis-inducing factor 3-like (LOC101744366), mRNA
comp11226	gi|148223692|ref|NM_001046969.2|	Bombyx mori F-actin capping protein beta subunit (LOC732972), mRNA
comp11227	gi|512922194|ref|XM_004930004.1|	PREDICTED: Bombyx mori fork head domain-containing protein FD4-like (LOC101741019), mRNA
comp11228	gi|512889312|ref|XM_004922188.1|	PREDICTED: Bombyx mori protein MEMO1-like (LOC101740761), mRNA
comp11230	gi|512927329|ref|XM_004931250.1|	PREDICTED: Bombyx mori ras association domain-containing protein 8-like (LOC101740836), mRNA
comp11231	gi|512934438|ref|XM_004932976.1|	PREDICTED: Bombyx mori uncharacterized LOC101737518 (LOC101737518), mRNA
comp11232	gi|512889455|ref|XR_209585.1|	PREDICTED: Bombyx mori RNA exonuclease 4-like (LOC101746604), misc_RNA
comp11234	gi|512929570|ref|XM_004931797.1|	PREDICTED: Bombyx mori actin-related protein 5-like (LOC101737226), mRNA
comp11235	gi|512895490|ref|XM_004923627.1|	PREDICTED: Bombyx mori ras-related protein Ral-a-like (LOC101740960), mRNA
comp11237	gi|512903274|ref|XM_004925523.1|	PREDICTED: Bombyx mori cleft lip and palate transmembrane protein 1 homolog (LOC101745612), mRNA
comp11238	gi|512925694|ref|XM_004930844.1|	PREDICTED: Bombyx mori cell division cycle protein 23 homolog (LOC101741642), mRNA
comp11239	gi|512935624|ref|XM_004933262.1|	PREDICTED: Bombyx mori segmentation polarity homeobox protein engrailed-like (LOC101739896), mRNA
comp11242	gi|512912270|ref|XM_004927557.1|	PREDICTED: Bombyx mori ubiquitin carboxyl-terminal hydrolase 7-like (LOC101739310), mRNA
comp11243	gi|512896712|ref|XM_004923919.1|	PREDICTED: Bombyx mori GMP synthase [glutamine-hydrolyzing]-like (LOC101744452), transcript variant X2, mRNA
comp11245	gi|512900747|ref|XM_004924909.1|	PREDICTED: Bombyx mori chorion class CB protein M5H4-like (LOC101736313), mRNA
comp11246	gi|512905161|ref|XM_004925818.1|	PREDICTED: Bombyx mori protein SDA1 homolog (LOC101735417), mRNA
comp11247	gi|112983261|ref|NM_001044149.1|	Bombyx mori small GTP binding protein RAB5 (LOC733058), mRNA
comp11249	gi|512935187|ref|XM_004933156.1|	PREDICTED: Bombyx mori proton-coupled amino acid transporter 4-like (LOC101742709), mRNA
comp11251	gi|512893592|ref|XM_004923163.1|	PREDICTED: Bombyx mori endoplasmic reticulum resident protein 44-like (LOC101741420), mRNA
comp11253	gi|512933520|ref|XM_004932754.1|	PREDICTED: Bombyx mori pyruvate dehydrogenase phosphatase regulatory subunit, mitochondrial-like (LOC101746594), transcript variant X1, mRNA
comp11255	gi|114052642|ref|NM_001046797.1|	Bombyx mori nuclear migration protein nudC (LOC692957), mRNA
comp11258	gi|512911043|ref|XM_004927262.1|	PREDICTED: Bombyx mori RING finger protein 121-like (LOC101735881), mRNA
comp11259	gi|512899571|ref|XM_004924622.1|	PREDICTED: Bombyx mori NAD(P) transhydrogenase, mitochondrial-like (LOC101746518), transcript variant X2, mRNA
comp11260	gi|512909040|ref|XM_004926768.1|	PREDICTED: Bombyx mori echinoderm microtubule-associated protein-like 1-like (LOC101743885), mRNA
comp11261	gi|512932907|ref|XM_004932603.1|	PREDICTED: Bombyx mori uncharacterized LOC101746356 (LOC101746356), mRNA
comp11263	gi|512927766|ref|XM_004931360.1|	PREDICTED: Bombyx mori semaphorin-5B-like (LOC101744239), mRNA
comp11271	gi|512925601|ref|XM_004930822.1|	PREDICTED: Bombyx mori protein spire-like (LOC101738498), mRNA
comp11272	gi|512926665|ref|XM_004931086.1|	PREDICTED: Bombyx mori STAM-binding protein-like A-like (LOC101744622), mRNA
comp11274	gi|112983815|ref|NM_001043921.1|	Bombyx mori glyceraldehyde-3-phosphate dehydrogenase (LOC692786), mRNA
comp112765	gi|512896755|ref|XM_004923929.1|	PREDICTED: Bombyx mori macoilin-like (LOC101746093), mRNA
comp112766	gi|512921191|ref|XM_004929762.1|	PREDICTED: Bombyx mori major facilitator superfamily domain-containing protein 6-A-like (LOC101744860), mRNA
comp11277	gi|512895349|ref|XM_004923594.1|	PREDICTED: Bombyx mori nitrogen permease regulator 2-like protein-like (LOC101736611), mRNA
comp11281	gi|512891301|ref|XM_004922602.1|	PREDICTED: Bombyx mori tryptophan 2,3-dioxygenase-like (LOC101741137), mRNA
comp11282	gi|512891546|ref|XM_004922654.1|	PREDICTED: Bombyx mori myotubularin-related protein 8-like (LOC101736509), mRNA
comp11283	gi|512897177|ref|XM_004924033.1|	PREDICTED: Bombyx mori WD repeat-containing protein 20-like (LOC101740859), mRNA
comp11284	gi|512924433|ref|XM_004930537.1|	PREDICTED: Bombyx mori programmed cell death protein 2-like (LOC101743605), mRNA
comp11285	gi|112982923|ref|NM_001043458.1|	Bombyx mori atypical protein kinase C (Apkc), mRNA
comp11287	gi|512927558|ref|XM_004931308.1|	PREDICTED: Bombyx mori uncharacterized LOC101736291 (LOC101736291), mRNA
comp112870	gi|512917340|ref|XM_004928807.1|	PREDICTED: Bombyx mori transcription initiation protein SPT3 homolog (LOC101745291), mRNA
comp11290	gi|512916222|ref|XM_004928522.1|	PREDICTED: Bombyx mori zinc finger protein 665-like (LOC101746055), mRNA
comp11291	gi|512924268|ref|XM_004930499.1|	PREDICTED: Bombyx mori vacuolar protein sorting-associated protein 16 homolog (LOC101738269), mRNA
comp11292	gi|512920882|ref|XM_004929687.1|	PREDICTED: Bombyx mori protein pygopus-like (LOC101737549), mRNA
comp11293	gi|512891383|ref|XM_004922617.1|	PREDICTED: Bombyx mori uncharacterized LOC101743157 (LOC101743157), mRNA
comp112947	gi|512913898|ref|XM_004927949.1|	PREDICTED: Bombyx mori low-density lipoprotein receptor-related protein 6-like (LOC101738889), mRNA
comp11296	gi|512937897|ref|XM_004933820.1|	PREDICTED: Bombyx mori membrane-associated guanylate kinase, WW and PDZ domain-containing protein 1-like (LOC101738824), partial mRNA
comp11297	gi|512905131|ref|XM_004925812.1|	PREDICTED: Bombyx mori putative inorganic phosphate cotransporter-like (LOC101746286), mRNA
comp11298	gi|512914098|ref|XM_004928000.1|	PREDICTED: Bombyx mori THO complex subunit 2-like (LOC101735469), mRNA
comp11299	gi|512900255|ref|XM_004924790.1|	PREDICTED: Bombyx mori lys-63-specific deubiquitinase BRCC36-like (LOC101740582), transcript variant X1, mRNA
comp1130	gi|512901832|ref|XM_004925172.1|	PREDICTED: Bombyx mori activating signal cointegrator 1 complex subunit 2 homolog (LOC101743971), transcript variant X2, mRNA
comp11300	gi|512897775|ref|XM_004924179.1|	PREDICTED: Bombyx mori peroxisomal leader peptide-processing protease-like (LOC101744453), mRNA
comp11301	gi|201025389|ref|NM_001134889.1|	Bombyx mori groucho (Gro), mRNA
comp113012	gi|512889438|ref|XM_004922221.1|	PREDICTED: Bombyx mori probable galactose-1-phosphate uridylyltransferase-like (LOC101745938), mRNA
comp11302	gi|512894404|ref|XM_004923365.1|	PREDICTED: Bombyx mori L-asparaginase-like (LOC101739993), mRNA
comp11303	gi|512904804|ref|XM_004925730.1|	PREDICTED: Bombyx mori small VCP/p97-interacting protein-like (LOC101744609), transcript variant X1, mRNA
comp11305	gi|512898162|ref|XM_004924275.1|	PREDICTED: Bombyx mori uncharacterized LOC101736037 (LOC101736037), mRNA
comp11306	gi|512896826|ref|XM_004923947.1|	PREDICTED: Bombyx mori WD repeat-containing protein 67-like (LOC101737431), mRNA
comp11308	gi|512932883|ref|XM_004932597.1|	PREDICTED: Bombyx mori probable serine/threonine-protein kinase DDB_G0280133-like (LOC101745404), transcript variant X2, mRNA
comp11309	gi|512923072|ref|XM_004930206.1|	PREDICTED: Bombyx mori craniofacial development protein 2-like (LOC101744954), mRNA
comp11310	gi|182509203|ref|NM_001123341.1|	Bombyx mori fringe (Fng), mRNA
comp11311	gi|512907248|ref|XM_004926338.1|	PREDICTED: Bombyx mori zinc finger matrin-type protein CG9776-like (LOC101741627), mRNA
comp11312	gi|512934244|ref|XM_004932931.1|	PREDICTED: Bombyx mori zinc finger protein 37 homolog (LOC101739371), mRNA
comp11313	gi|512926048|ref|XM_004930931.1|	PREDICTED: Bombyx mori transmembrane 9 superfamily member 4-like (LOC101741930), mRNA
comp11314	gi|512916968|ref|XM_004928714.1|	PREDICTED: Bombyx mori uncharacterized LOC101736938 (LOC101736938), mRNA
comp11315	gi|512902078|ref|XM_004925230.1|	PREDICTED: Bombyx mori uncharacterized LOC101742587 (LOC101742587), mRNA
comp11316	gi|512908482|ref|XM_004926636.1|	PREDICTED: Bombyx mori putative zinc finger protein 724-like (LOC101744841), mRNA
comp11317	gi|512930565|ref|XM_004932034.1|	PREDICTED: Bombyx mori charged multivesicular body protein 2b-like (LOC101743802), transcript variant X2, mRNA
comp1131782	gi|512896815|ref|XM_004923944.1|	PREDICTED: Bombyx mori aquaporin-12A-like (LOC101737013), mRNA
comp11318	gi|512895369|ref|XM_004923599.1|	PREDICTED: Bombyx mori CCR4-NOT transcription complex subunit 3-like (LOC101737241), mRNA
comp11319	gi|512905994|ref|XM_004926029.1|	PREDICTED: Bombyx mori uncharacterized LOC101747207 (LOC101747207), mRNA
comp11321	gi|114052021|ref|NM_001046982.1|	Bombyx mori UTP11-like U3 small nucleolar ribonucleoprotein (LOC732986), mRNA
comp11322	gi|512938408|ref|XM_004933941.1|	PREDICTED: Bombyx mori piggyBac transposable element-derived protein 1-like (LOC101738686), mRNA
comp11323	gi|112983375|ref|NM_001043528.1|	Bombyx mori ras-like protein 2 (Ras2), mRNA
comp11324	gi|153791620|ref|NM_001099826.1|	Bombyx mori acetoacetyl-CoA thiolase (Aact), mRNA
comp11326	gi|512899191|ref|XM_004924525.1|	PREDICTED: Bombyx mori cyclin-dependent kinase 20-like (LOC101743926), mRNA
comp11327	gi|512891719|ref|XM_004922696.1|	PREDICTED: Bombyx mori mediator of RNA polymerase II transcription subunit 21-like (LOC101745555), mRNA
comp11329	gi|512925814|ref|XM_004930874.1|	PREDICTED: Bombyx mori uncharacterized LOC101745835 (LOC101745835), transcript variant X1, mRNA
comp11330	gi|512893115|ref|XM_004923044.1|	PREDICTED: Bombyx mori putative protein arginine N-methyltransferase 10-like (LOC101744972), mRNA
comp11331	gi|385298714|ref|NM_001258364.1|	Bombyx mori cell division cycle 2 like-1 (CDC2L1), mRNA
comp11333	gi|512918778|ref|XM_004929158.1|	PREDICTED: Bombyx mori Golgi apparatus protein 1-like (LOC101743271), mRNA
comp11334	gi|512914689|ref|XM_004928148.1|	PREDICTED: Bombyx mori upstream stimulatory factor 1-like (LOC101739969), transcript variant X1, mRNA
comp11335	gi|512916928|ref|XM_004928704.1|	PREDICTED: Bombyx mori homeotic protein female sterile-like (LOC101735474), mRNA
comp11336	gi|512887043|ref|XM_004921800.1|	PREDICTED: Bombyx mori probable cardiolipin synthase-like (LOC101735985), mRNA
comp11337	gi|512919018|ref|XM_004929216.1|	PREDICTED: Bombyx mori protein CWC15 homolog (LOC101739416), mRNA
comp11338	gi|112982983|ref|NM_001043622.1|	Bombyx mori will die slowly (Wds), mRNA
comp11340	gi|512925746|ref|XM_004930857.1|	PREDICTED: Bombyx mori uncharacterized LOC101743418 (LOC101743418), mRNA
comp11341	gi|512896685|ref|XM_004923913.1|	PREDICTED: Bombyx mori sialin-like (LOC101743670), mRNA
comp11342	gi|512922246|ref|XM_004930017.1|	PREDICTED: Bombyx mori tyrosine-protein kinase shark-like (LOC101742601), mRNA
comp11343	gi|512912103|ref|XM_004927517.1|	PREDICTED: Bombyx mori GSK3-beta interaction protein-like (LOC101744326), transcript variant X2, mRNA
comp1134457	gi|160333378|ref|NM_001109917.2|	Bombyx mori nicotinic acetylcholine receptor subunit alpha 3 (nAChRa3), mRNA
comp11345	gi|512914638|ref|XM_004928135.1|	PREDICTED: Bombyx mori uncharacterized LOC101738001 (LOC101738001), transcript variant X3, mRNA
comp11347	gi|320202930|ref|NM_001201578.1|	Bombyx mori Rho-associated protein kinase (rock1), mRNA
comp11348	gi|512903266|ref|XM_004925521.1|	PREDICTED: Bombyx mori multidrug resistance-associated protein 7-like (LOC101745183), mRNA
comp11349	gi|512892635|ref|XM_004922923.1|	PREDICTED: Bombyx mori retinol dehydrogenase 13-like (LOC101740262), transcript variant X2, mRNA
comp11350	gi|512923531|ref|XM_004930318.1|	PREDICTED: Bombyx mori uncharacterized LOC101742849 (LOC101742849), mRNA
comp11351	gi|512924894|ref|XM_004930648.1|	PREDICTED: Bombyx mori trafficking protein particle complex subunit 5-like (LOC101743795), mRNA
comp11352	gi|512893588|ref|XM_004923162.1|	PREDICTED: Bombyx mori uncharacterized LOC101741283 (LOC101741283), mRNA
comp113522	gi|512928887|ref|XM_004931633.1|	PREDICTED: Bombyx mori putative 1-phosphatidylinositol 3-phosphate 5-kinase-like (LOC101744623), mRNA
comp11353	gi|512894963|ref|XM_004923501.1|	PREDICTED: Bombyx mori ADP-ribosylation factor-like protein 6-interacting protein 4-like (LOC101742090), mRNA
comp11354	gi|512918846|ref|XM_004929175.1|	PREDICTED: Bombyx mori cyclin-Y-like protein 1-like (LOC101745726), mRNA
comp11356	gi|512893800|ref|XM_004923212.1|	PREDICTED: Bombyx mori adenosine 3'-phospho 5'-phosphosulfate transporter 1-like (LOC101739574), mRNA
comp11357	gi|114052762|ref|NM_001046808.1|	Bombyx mori mRNA export protein (LOC692969), mRNA
comp11359	gi|512897013|ref|XM_004923992.1|	PREDICTED: Bombyx mori protein FAM76A-like (LOC101746282), mRNA
comp11360	gi|512937081|ref|XM_004933621.1|	PREDICTED: Bombyx mori cullin-3-A-like (LOC101746317), mRNA
comp11362	gi|255652882|ref|NM_001163910.1|	Bombyx mori DnaJ (Hsp40) homolog 4 (DnaJ-4), mRNA
comp11363	gi|512915070|ref|XM_004928242.1|	PREDICTED: Bombyx mori histone acetyltransferase Tip60-like (LOC101740289), transcript variant X3, mRNA
comp11367	gi|290565747|ref|NM_001173394.1|	Bombyx mori origin recognition complex subunit 5 (ORC5), mRNA
comp11369	gi|512885170|ref|XM_004921493.1|	PREDICTED: Bombyx mori myosin-IA-like (LOC101741996), partial mRNA
comp1137	gi|512887001|ref|XM_004921793.1|	PREDICTED: Bombyx mori alcohol dehydrogenase [NADP(+)]-like (LOC101746883), mRNA
comp11370	gi|512888949|ref|XM_004922114.1|	PREDICTED: Bombyx mori protein LSM12 homolog A-like (LOC101742083), mRNA
comp11372	gi|512931021|ref|XM_004932148.1|	PREDICTED: Bombyx mori PRKR-interacting protein 1 homolog (LOC101746733), mRNA
comp11373	gi|512925880|ref|XM_004930889.1|	PREDICTED: Bombyx mori vegetative cell wall protein gp1-like (LOC101736105), mRNA
comp11375	gi|512911141|ref|XM_004927285.1|	PREDICTED: Bombyx mori tankyrase-1-like (LOC101740141), mRNA
comp11376	gi|512915935|ref|XM_004928452.1|	PREDICTED: Bombyx mori uncharacterized LOC101736145 (LOC101736145), mRNA
comp11378	gi|512930953|ref|XM_004932131.1|	PREDICTED: Bombyx mori cap-specific mRNA (nucleoside-2'-O-)-methyltransferase 1-like (LOC101744431), mRNA
comp11379	gi|512903654|ref|XM_004925616.1|	PREDICTED: Bombyx mori uncharacterized LOC101737722 (LOC101737722), mRNA
comp11380	gi|512931534|ref|XM_004932270.1|	PREDICTED: Bombyx mori GPI transamidase component PIG-T-like (LOC101745780), mRNA
comp11382	gi|512896634|ref|XM_004923901.1|	PREDICTED: Bombyx mori protein lozenge-like (LOC101742006), mRNA
comp11383	gi|512888908|ref|XM_004922107.1|	PREDICTED: Bombyx mori copper chaperone for superoxide dismutase-like (LOC101741095), mRNA
comp11384	gi|512899004|ref|XM_004924480.1|	PREDICTED: Bombyx mori mediator of RNA polymerase II transcription subunit 6-like (LOC101737243), mRNA
comp11388	gi|512901604|ref|XM_004925119.1|	PREDICTED: Bombyx mori uncharacterized LOC101746184 (LOC101746184), mRNA
comp11389	gi|512912910|ref|XM_004927713.1|	PREDICTED: Bombyx mori UPF0609 protein CG1218-like (LOC101739967), mRNA
comp11390	gi|512913312|ref|XM_004927809.1|	PREDICTED: Bombyx mori probable dolichyl pyrophosphate Glc1Man9GlcNAc2 alpha-1,3-glucosyltransferase-like (LOC101742022), mRNA
comp11391	gi|512911891|ref|XM_004927466.1|	PREDICTED: Bombyx mori WD repeat-containing protein 35-like (LOC101735833), mRNA
comp11392	gi|512909545|ref|XM_004926891.1|	PREDICTED: Bombyx mori three prime repair exonuclease 2-like (LOC101740678), transcript variant X3, mRNA
comp11393	gi|512923458|ref|XM_004930301.1|	PREDICTED: Bombyx mori solute carrier family 25 member 35-like (LOC101740245), mRNA
comp11394	gi|512920539|ref|XM_004929600.1|	PREDICTED: Bombyx mori leucine-rich repeat protein 1-like (LOC101737826), mRNA
comp11395	gi|512917848|ref|XM_004928931.1|	PREDICTED: Bombyx mori dolichyl pyrophosphate Man9GlcNAc2 alpha-1,3-glucosyltransferase-like (LOC101739034), mRNA
comp11397	gi|512892715|ref|XM_004922943.1|	PREDICTED: Bombyx mori HBS1-like protein-like (LOC101742768), mRNA
comp11400	gi|512918830|ref|XM_004929171.1|	PREDICTED: Bombyx mori cysteine protease ATG4B-like (LOC101745143), mRNA
comp11401	gi|512913014|ref|XM_004927740.1|	PREDICTED: Bombyx mori ER degradation-enhancing alpha-mannosidase-like protein 2-like (LOC101743683), mRNA
comp11402	gi|512925561|ref|XM_004930813.1|	PREDICTED: Bombyx mori SOX domain-containing protein dichaete-like (LOC101737080), mRNA
comp11403	gi|512916117|ref|XM_004928497.1|	PREDICTED: Bombyx mori protein arginine N-methyltransferase 5-like (LOC101742218), transcript variant X2, mRNA
comp11404	gi|512923210|ref|XM_004930241.1|	PREDICTED: Bombyx mori relaxin receptor 2-like (LOC101737873), mRNA
comp11406	gi|512887568|ref|XM_004921889.1|	PREDICTED: Bombyx mori uncharacterized LOC101739711 (LOC101739711), mRNA
comp11407	gi|512925786|ref|XM_004930867.1|	PREDICTED: Bombyx mori zinc finger CCCH domain-containing protein 13-like (LOC101744864), transcript variant X1, mRNA
comp11408	gi|512897157|ref|XM_004924028.1|	PREDICTED: Bombyx mori probable methyltransferase-like protein 15 homolog (LOC101740225), mRNA
comp11410	gi|512919042|ref|XM_004929222.1|	PREDICTED: Bombyx mori 2',5'-phosphodiesterase 12-like (LOC101740104), mRNA
comp11411	gi|512888955|ref|XM_004922115.1|	PREDICTED: Bombyx mori MIP18 family protein CG7949-like (LOC101742241), mRNA
comp11412	gi|512903811|ref|XM_004925652.1|	PREDICTED: Bombyx mori RNA-binding protein Nova-2-like (LOC101744404), mRNA
comp11413	gi|512912282|ref|XM_004927560.1|	PREDICTED: Bombyx mori protein asunder-like (LOC101739738), partial mRNA
comp11415	gi|512922230|ref|XM_004930013.1|	PREDICTED: Bombyx mori lipoyltransferase 1, mitochondrial-like (LOC101741825), transcript variant X4, mRNA
comp11416	gi|512926430|ref|XM_004931027.1|	PREDICTED: Bombyx mori conserved oligomeric Golgi complex subunit 6-like (LOC101743607), mRNA
comp11417	gi|512909617|ref|XM_004926908.1|	PREDICTED: Bombyx mori uncharacterized LOC101743785 (LOC101743785), mRNA
comp11418	gi|512936724|ref|XM_004933531.1|	PREDICTED: Bombyx mori uncharacterized LOC101739898 (LOC101739898), mRNA
comp11422	gi|512905771|ref|XM_004925971.1|	PREDICTED: Bombyx mori rhophilin-2-like (LOC101738210), transcript variant X1, mRNA
comp11424	gi|512937630|ref|XM_004933754.1|	PREDICTED: Bombyx mori bifunctional lysine-specific demethylase and histidyl-hydroxylase NO66-like (LOC101739566), mRNA
comp11425	gi|512889849|ref|XM_004922331.1|	PREDICTED: Bombyx mori probable RNA-binding protein CG14230-like (LOC101745940), transcript variant X1, mRNA
comp11426	gi|512933652|ref|XM_004932787.1|	PREDICTED: Bombyx mori calcium-binding mitochondrial carrier protein SCaMC-2-like (LOC101738820), transcript variant X1, mRNA
comp11427	gi|512889186|ref|XM_004922155.1|	PREDICTED: Bombyx mori calmodulin-like protein 4-like (LOC101736385), mRNA
comp11430	gi|512895648|ref|XM_004923666.1|	PREDICTED: Bombyx mori dynamin-like 120 kDa protein, mitochondrial-like (LOC101736701), mRNA
comp11431	gi|512920531|ref|XM_004929598.1|	PREDICTED: Bombyx mori 28S ribosomal protein S30, mitochondrial-like (LOC101737548), mRNA
comp11432	gi|512934704|ref|XM_004933040.1|	PREDICTED: Bombyx mori G protein-coupled receptor kinase 2-like (LOC101747093), mRNA
comp11433	gi|512893741|ref|XM_004923198.1|	PREDICTED: Bombyx mori DNA primase small subunit-like (LOC101746695), mRNA
comp11437	gi|114051510|ref|NM_001046839.1|	Bombyx mori proline synthetase co-transcribed bacterial-like protein (LOC693086), mRNA
comp11438	gi|512900145|ref|XM_004924764.1|	PREDICTED: Bombyx mori serine/threonine-protein kinase PLK4-like (LOC101737015), mRNA
comp11439	gi|512912223|ref|XM_004927545.1|	PREDICTED: Bombyx mori DNA-directed RNA polymerase III subunit RPC2-like (LOC101737159), mRNA
comp1143939	gi|512937304|ref|XM_004933678.1|	PREDICTED: Bombyx mori aurora kinase B-like (LOC101735672), mRNA
comp11441	gi|512936619|ref|XM_004933505.1|	PREDICTED: Bombyx mori protein NYNRIN-like (LOC101736299), transcript variant X1, mRNA
comp11442	gi|512890853|ref|XM_004922528.1|	PREDICTED: Bombyx mori probable enoyl-CoA hydratase, mitochondrial-like (LOC101740084), mRNA
comp11444	gi|148298783|ref|NM_001098302.1|	Bombyx mori uncharacterized LOC778477 (LOC778477), mRNA
comp11445	gi|512892639|ref|XM_004922924.1|	PREDICTED: Bombyx mori lysosomal acid phosphatase-like (LOC101740485), mRNA
comp11446	gi|512920916|ref|XM_004929696.1|	PREDICTED: Bombyx mori chromatin assembly factor 1 subunit A-like (LOC101739324), mRNA
comp11448	gi|512900160|ref|XM_004924767.1|	PREDICTED: Bombyx mori TOX high mobility group box family member 3-like (LOC101737576), transcript variant X1, mRNA
comp11449	gi|512925702|ref|XM_004930846.1|	PREDICTED: Bombyx mori regulator of nonsense transcripts 2-like (LOC101741929), mRNA
comp11452	gi|512934399|ref|XM_004932966.1|	PREDICTED: Bombyx mori U3 small nucleolar ribonucleoprotein protein IMP4-like (LOC101736210), mRNA
comp11454	gi|512927742|ref|XM_004931354.1|	PREDICTED: Bombyx mori SWI/SNF complex subunit SMARCC2-like (LOC101743239), mRNA
comp11456	gi|512899000|ref|XM_004924479.1|	PREDICTED: Bombyx mori DNA-directed RNA polymerase III subunit RPC6-like (LOC101737098), mRNA
comp11457	gi|512888027|ref|XR_209567.1|	PREDICTED: Bombyx mori WD repeat-containing protein 3-like (LOC101738288), misc_RNA
comp1146	gi|512927118|ref|XM_004931198.1|	PREDICTED: Bombyx mori alkylglycerol monooxygenase-like (LOC101737166), mRNA
comp11460	gi|512912836|ref|XM_004927696.1|	PREDICTED: Bombyx mori nitric oxide synthase-interacting protein homolog (LOC101737494), mRNA
comp11462	gi|512896589|ref|XM_004923890.1|	PREDICTED: Bombyx mori uncharacterized LOC101740268 (LOC101740268), transcript variant X2, mRNA
comp11465	gi|512938096|ref|XM_004933867.1|	PREDICTED: Bombyx mori E3 ubiquitin-protein ligase HERC2-like (LOC101735945), partial mRNA
comp11466	gi|512913905|ref|XM_004927951.1|	PREDICTED: Bombyx mori uncharacterized LOC101739176 (LOC101739176), mRNA
comp114664	gi|512909665|ref|XM_004926920.1|	PREDICTED: Bombyx mori facilitated trehalose transporter Tret1-like (LOC101746387), mRNA
comp11467	gi|512891351|ref|XM_004922611.1|	PREDICTED: Bombyx mori protein kinase C and casein kinase substrate in neurons protein 2-like (LOC101742433), mRNA
comp11468	gi|512925204|ref|XM_004930725.1|	PREDICTED: Bombyx mori suppressor of G2 allele of SKP1 homolog (LOC101742272), mRNA
comp11469	gi|283483976|ref|NM_001170998.1|	Bombyx mori flavone synthase I (FNSI), mRNA
comp11471	gi|512913022|ref|XM_004927742.1|	PREDICTED: Bombyx mori uncharacterized LOC101743981 (LOC101743981), mRNA
comp11472	gi|112982821|ref|NM_001044075.1|	Bombyx mori phosphoglyceromutase (Pglym), mRNA
comp114729	gi|512933975|ref|XM_004932866.1|	PREDICTED: Bombyx mori mitochondrial cardiolipin hydrolase-like (LOC101741648), mRNA
comp11473	gi|512885306|ref|XM_004921516.1|	PREDICTED: Bombyx mori myeloid differentiation primary response protein MyD88-like (LOC101735950), transcript variant X2, mRNA
comp11475	gi|114052101|ref|NM_001046752.1|	Bombyx mori tyrosine-protein phosphatase (LOC692909), mRNA
comp11477	gi|512902473|ref|XM_004925327.1|	PREDICTED: Bombyx mori probable ATP-dependent RNA helicase DDX56-like (LOC101735963), mRNA
comp11479	gi|512904973|ref|XM_004925772.1|	PREDICTED: Bombyx mori transcription elongation factor SPT5-like (LOC101739121), mRNA
comp11480	gi|512918894|ref|XR_209891.1|	PREDICTED: Bombyx mori protein muscleblind-like (LOC101735337), transcript variant X2, misc_RNA
comp11481	gi|512915771|ref|XM_004928414.1|	PREDICTED: Bombyx mori uncharacterized LOC101742164 (LOC101742164), mRNA
comp114814	gi|512894683|ref|XM_004923432.1|	PREDICTED: Bombyx mori zinc finger protein 658B-like (LOC101740854), mRNA
comp11482	gi|512893008|ref|XM_004923018.1|	PREDICTED: Bombyx mori importin-5-like (LOC101740958), mRNA
comp11483	gi|512915332|ref|XM_004928307.1|	PREDICTED: Bombyx mori poly(A) RNA polymerase, mitochondrial-like (LOC101737642), mRNA
comp11484	gi|512925931|ref|XM_004930901.1|	PREDICTED: Bombyx mori uncharacterized LOC101737598 (LOC101737598), mRNA
comp11485	gi|512907720|ref|XM_004926456.1|	PREDICTED: Bombyx mori titin-like (LOC101738570), mRNA
comp11486	gi|112983337|ref|NM_001044157.1|	Bombyx mori timeless (LOC733065), mRNA
comp11487	gi|512931123|ref|XM_004932173.1|	PREDICTED: Bombyx mori autophagy-related protein 101-like (LOC101738414), mRNA
comp11488	gi|512932037|ref|XM_004932390.1|	PREDICTED: Bombyx mori nucleoporin NUP188 homolog (LOC101740026), mRNA
comp11489	gi|512888852|ref|XM_004922098.1|	PREDICTED: Bombyx mori tubulin beta-1 chain-like (LOC101739769), mRNA
comp114893	gi|512896258|ref|XR_209654.1|	PREDICTED: Bombyx mori adenosine monophosphate-protein transferase FICD homolog (LOC101737571), misc_RNA
comp11490	gi|114051663|ref|NM_001046706.1|	Bombyx mori BTB/POZ domain containing protein (LOC692861), mRNA
comp11491	gi|112982937|ref|NM_001043634.1|	Bombyx mori chorion b-ZIP transcription factor (Cbz), mRNA
comp11492	gi|512904772|ref|XM_004925722.1|	PREDICTED: Bombyx mori probable 39S ribosomal protein L45, mitochondrial-like (LOC101743395), mRNA
comp11494	gi|512920372|ref|XM_004929560.1|	PREDICTED: Bombyx mori DNA ligase 1-like (LOC101743893), transcript variant X2, mRNA
comp11498	gi|379698997|ref|NM_001257042.1|	Bombyx mori UDP-glycosyltransferase UGT44A1 (UGT44A1), mRNA
comp11499	gi|512912163|ref|XM_004927532.1|	PREDICTED: Bombyx mori RING finger protein 113A-like (LOC101746764), mRNA
comp11500	gi|512907174|ref|XM_004926321.1|	PREDICTED: Bombyx mori ribosomal RNA-processing protein 8-like (LOC101739263), mRNA
comp11502	gi|512897475|ref|XM_004924105.1|	PREDICTED: Bombyx mori threonylcarbamoyladenosine tRNA methylthiotransferase-like (LOC101743874), mRNA
comp11503	gi|112983429|ref|NM_001043515.1|	Bombyx mori DNA cytosine-5 methyltransferase (Dnmt1), mRNA
comp11505	gi|512897173|ref|XM_004924032.1|	PREDICTED: Bombyx mori translation initiation factor IF-2, mitochondrial-like (LOC101740720), mRNA
comp11506	gi|512930413|ref|XM_004932005.1|	PREDICTED: Bombyx mori protein dispatched-like (LOC101746020), mRNA
comp11508	gi|512889761|ref|XM_004922309.1|	PREDICTED: Bombyx mori endoribonuclease Dcr-1-like (LOC101736220), mRNA
comp11509	gi|512927407|ref|XM_004931270.1|	PREDICTED: Bombyx mori histone acetyltransferase type B catalytic subunit-like (LOC101743374), mRNA
comp1150981	gi|169234695|ref|NM_001114997.1|	Bombyx mori tyrosine kinase-like protein (Tkz), mRNA
comp11510	gi|148298830|ref|NM_001098370.1|	Bombyx mori septin and tuftelin interacting protein (STIP), mRNA
comp11512	gi|512920290|ref|XM_004929538.1|	PREDICTED: Bombyx mori dentin sialophosphoprotein-like (LOC101746949), mRNA
comp11513	gi|512929652|ref|XM_004931818.1|	PREDICTED: Bombyx mori general transcription factor IIE subunit 1-like (LOC101742954), transcript variant X1, mRNA
comp11515	gi|512922480|ref|XM_004930071.1|	PREDICTED: Bombyx mori adenylyl cyclase-associated protein 1-like (LOC101737787), transcript variant X3, mRNA
comp11516	gi|512899454|ref|XM_004924592.1|	PREDICTED: Bombyx mori uncharacterized LOC101742386 (LOC101742386), mRNA
comp11517	gi|512925222|ref|XR_209978.1|	PREDICTED: Bombyx mori coiled-coil domain-containing protein 51-like (LOC101742949), misc_RNA
comp11518	gi|166706855|ref|NM_001104596.2|	Bombyx mori aubergine protein (Aubergine), mRNA
comp11519	gi|114051460|ref|NM_001046900.1|	Bombyx mori nascent polypeptide associated complex protein alpha subunit (LOC732899), mRNA
comp11522	gi|512910380|ref|XM_004927101.1|	PREDICTED: Bombyx mori ribonuclease P protein subunit p40-like (LOC101741811), mRNA
comp11523	gi|512924402|ref|XM_004930529.1|	PREDICTED: Bombyx mori LIM and senescent cell antigen-like-containing domain protein 2-like (LOC101742604), transcript variant X1, mRNA
comp11525	gi|512889449|ref|XR_209584.1|	PREDICTED: Bombyx mori uncharacterized LOC101746367 (LOC101746367), misc_RNA
comp11526	gi|512923977|ref|XM_004930428.1|	PREDICTED: Bombyx mori peroxisomal acyl-coenzyme A oxidase 3-like (LOC101746776), mRNA
comp115262	gi|512934342|ref|XM_004932954.1|	PREDICTED: Bombyx mori myb-like protein X-like (LOC101746023), mRNA
comp11528	gi|512893764|ref|XR_209615.1|	PREDICTED: Bombyx mori DNA polymerase delta catalytic subunit-like (LOC101735729), partial misc_RNA
comp11529	gi|512913189|ref|XM_004927779.1|	PREDICTED: Bombyx mori uncharacterized LOC101737730 (LOC101737730), transcript variant X2, mRNA
comp11530	gi|512915459|ref|XM_004928338.1|	PREDICTED: Bombyx mori protein crooked neck-like (LOC101742693), mRNA
comp11534	gi|512895325|ref|XM_004923588.1|	PREDICTED: Bombyx mori SWI/SNF-related matrix-associated actin-dependent regulator of chromatin subfamily A containing DEAD/H box 1 homolog (LOC101735864), mRNA
comp115350	gi|512892552|ref|XM_004922903.1|	PREDICTED: Bombyx mori protein GDAP2 homolog (LOC101745120), mRNA
comp11536	gi|512908553|ref|XM_004926653.1|	PREDICTED: Bombyx mori putative transcription factor ovo-like protein 3-like (LOC101735466), mRNA
comp11539	gi|512937065|ref|XM_004933617.1|	PREDICTED: Bombyx mori histone-lysine N-methyltransferase E(z)-like (LOC101745450), mRNA
comp11540	gi|512930809|ref|XM_004932095.1|	PREDICTED: Bombyx mori clustered mitochondria protein homolog (LOC101740025), mRNA
comp11541	gi|512895192|ref|XM_004923555.1|	PREDICTED: Bombyx mori uncharacterized LOC101739352 (LOC101739352), mRNA
comp11542	gi|512933057|ref|XM_004932640.1|	PREDICTED: Bombyx mori protein SON-like (LOC101739432), mRNA
comp11545	gi|512906876|ref|XM_004926246.1|	PREDICTED: Bombyx mori coiled-coil domain-containing protein 47-like (LOC101738481), mRNA
comp11547	gi|512926747|ref|XM_004931106.1|	PREDICTED: Bombyx mori BCL-6 corepressor-like (LOC101735345), mRNA
comp11548	gi|512926139|ref|XM_004930954.1|	PREDICTED: Bombyx mori putative inorganic phosphate cotransporter-like (LOC101745105), mRNA
comp11549	gi|512924830|ref|XM_004930632.1|	PREDICTED: Bombyx mori PWWP domain-containing protein 2A-like (LOC101741590), transcript variant X1, mRNA
comp1155	gi|512899602|ref|XM_004924629.1|	PREDICTED: Bombyx mori multidrug resistance protein 1A-like (LOC101735691), transcript variant X1, mRNA
comp11552	gi|512933812|ref|XM_004932827.1|	PREDICTED: Bombyx mori disco-interacting protein 2-like (LOC101744871), mRNA
comp11553	gi|512922733|ref|XM_004930132.1|	PREDICTED: Bombyx mori serrate RNA effector molecule homolog (LOC101746441), mRNA
comp11556	gi|512924291|ref|XM_004930504.1|	PREDICTED: Bombyx mori heterogeneous nuclear ribonucleoprotein 87F-like (LOC101738991), mRNA
comp115577	gi|512917253|ref|XM_004928786.1|	PREDICTED: Bombyx mori transport and Golgi organization 2-like (LOC101742264), mRNA
comp11558	gi|224586900|ref|NM_001145655.1|	Bombyx mori oxygen resistance gene 1 (oxr1), mRNA
comp11559	gi|114051464|ref|NM_001046832.1|	Bombyx mori Der1-like domain family member 1 (LOC693079), mRNA
comp11560	gi|112983707|ref|NM_001043854.1|	Bombyx mori antennapedia homologue protein (LOC692747), mRNA
comp11563	gi|512925706|ref|XM_004930847.1|	PREDICTED: Bombyx mori nuclear pore complex protein Nup93-like (LOC101742073), mRNA
comp11564	gi|512896523|ref|XM_004923875.1|	PREDICTED: Bombyx mori uncharacterized LOC101738199 (LOC101738199), mRNA
comp11565	gi|512894443|ref|XM_004923375.1|	PREDICTED: Bombyx mori putative leucine-rich repeat-containing protein DDB_G0290503-like (LOC101741656), mRNA
comp11566	gi|512911168|ref|XM_004927291.1|	PREDICTED: Bombyx mori DNA/RNA-binding protein KIN17-like (LOC101741065), partial mRNA
comp11567	gi|512906933|ref|XM_004926261.1|	PREDICTED: Bombyx mori transcription factor A, mitochondrial-like (LOC101740456), mRNA
comp11568	gi|512912993|ref|XM_004927734.1|	PREDICTED: Bombyx mori zinc finger protein 568-like (LOC101742837), mRNA
comp11569	gi|379699019|ref|NM_001257054.1|	Bombyx mori ATP-binding cassette transporter subfamily B (abcb), mRNA
comp11570	gi|512898893|ref|XM_004924452.1|	PREDICTED: Bombyx mori ETS-like protein pointed, isoform P2/D-like (LOC101745606), mRNA
comp11571	gi|512901560|ref|XM_004925108.1|	PREDICTED: Bombyx mori major facilitator superfamily domain-containing protein 6-like (LOC101743822), mRNA
comp11572	gi|512915137|ref|XM_004928259.1|	PREDICTED: Bombyx mori alpha-actinin, sarcomeric-like (LOC101742794), transcript variant X2, mRNA
comp11573	gi|512908278|ref|XM_004926585.1|	PREDICTED: Bombyx mori apolipophorin precursor protein (apoLp-II/I), transcript variant X1, mRNA
comp11574	gi|512902833|ref|XM_004925415.1|	PREDICTED: Bombyx mori protein FRG1 homolog (LOC101740319), mRNA
comp11576	gi|512935747|ref|XM_004933293.1|	PREDICTED: Bombyx mori uncharacterized LOC101744534 (LOC101744534), mRNA
comp11577	gi|512910174|ref|XM_004927046.1|	PREDICTED: Bombyx mori zinc finger CCHC domain-containing protein 10-like (LOC101744986), mRNA
comp11578	gi|512894324|ref|XM_004923345.1|	PREDICTED: Bombyx mori phosphatidylglycerophosphatase and protein-tyrosine phosphatase 1-like (LOC101737334), transcript variant X1, mRNA
comp11580	gi|512930793|ref|XM_004932091.1|	PREDICTED: Bombyx mori AP-2 complex subunit alpha-like (LOC101739513), mRNA
comp11581	gi|512922417|ref|XM_004930058.1|	PREDICTED: Bombyx mori tumor protein D54-like (LOC101736197), transcript variant X1, mRNA
comp11582	gi|512925675|ref|XM_004930840.1|	PREDICTED: Bombyx mori rab3 GTPase-activating protein catalytic subunit-like (LOC101741024), mRNA
comp11583	gi|512917541|ref|XM_004928855.1|	PREDICTED: Bombyx mori vanin-like protein 2-like (LOC101740548), mRNA
comp11584	gi|512890443|ref|XM_004922459.1|	PREDICTED: Bombyx mori forkhead box protein D5-like (LOC101739770), mRNA
comp11585	gi|512900987|ref|XM_004924968.1|	PREDICTED: Bombyx mori UBX domain-containing protein 4-like (LOC101745030), mRNA
comp11586	gi|295424085|ref|NM_001177861.1|	Bombyx mori Kruppel homolog 1 (Kr-h1), mRNA
comp11589	gi|512930549|ref|XM_004932030.1|	PREDICTED: Bombyx mori putative phospholipase B-like lamina ancestor-like (LOC101743473), transcript variant X1, mRNA
comp11590	gi|512933299|ref|XM_004932700.1|	PREDICTED: Bombyx mori putative leucine-rich repeat-containing protein DDB_G0290503-like (LOC101736423), mRNA
comp11591	gi|112984001|ref|NM_001043949.1|	Bombyx mori asparagine synthetase (LOC692995), mRNA
comp11592	gi|512927610|ref|XM_004931321.1|	PREDICTED: Bombyx mori another transcription unit protein-like (LOC101738096), mRNA
comp11593	gi|512924037|ref|XM_004930443.1|	PREDICTED: Bombyx mori THO complex subunit 6-like (LOC101736989), mRNA
comp11594	gi|512904776|ref|XM_004925723.1|	PREDICTED: Bombyx mori trafficking protein particle complex subunit 2-like (LOC101743637), mRNA
comp11595	gi|512919358|ref|XM_004929299.1|	PREDICTED: Bombyx mori serine/threonine-protein kinase svkA-like (LOC101739321), mRNA
comp11596	gi|162462675|ref|NM_001111364.1|	Bombyx mori NADPH cytochrome P450 reductase (Cpr), mRNA
comp11598	gi|512912623|ref|XM_004927646.1|	PREDICTED: Bombyx mori charged multivesicular body protein 7-like (LOC101742690), mRNA
comp11599	gi|512920752|ref|XM_004929654.1|	PREDICTED: Bombyx mori uncharacterized LOC101744418 (LOC101744418), mRNA
comp1160	gi|512910132|ref|XM_004927036.1|	PREDICTED: Bombyx mori uncharacterized LOC101742787 (LOC101742787), mRNA
comp11600	gi|512886385|ref|XM_004921690.1|	PREDICTED: Bombyx mori ribosome production factor 2 homolog (LOC101739710), mRNA
comp11601	gi|512919610|ref|XM_004929369.1|	PREDICTED: Bombyx mori probable ATP-dependent RNA helicase DDX28-like (LOC101745532), mRNA
comp11603	gi|512904910|ref|XM_004925757.1|	PREDICTED: Bombyx mori ubiquitin carboxyl-terminal hydrolase 8-like (LOC101736568), mRNA
comp11604	gi|197209891|ref|NM_001134238.1|	Bombyx mori neuropeptide receptor A13 (NGR-A13), mRNA
comp11608	gi|512918766|ref|XM_004929155.1|	PREDICTED: Bombyx mori toll-like receptor 13-like (LOC101742844), mRNA
comp11609	gi|512926928|ref|XM_004931151.1|	PREDICTED: Bombyx mori 3-hydroxyisobutyryl-CoA hydrolase, mitochondrial-like (LOC101741452), mRNA
comp11610	gi|512903095|ref|XM_004925478.1|	PREDICTED: Bombyx mori MATH and LRR domain-containing protein PFE0570w-like (LOC101739358), transcript variant X1, mRNA
comp11611	gi|512896620|ref|XM_004923898.1|	PREDICTED: Bombyx mori serine/threonine-protein kinase RIO3-like (LOC101741422), mRNA
comp11612	gi|512923310|ref|XM_004930267.1|	PREDICTED: Bombyx mori phosphatidylinositol glycan anchor biosynthesis class U protein-like (LOC101741445), mRNA
comp11613	gi|512922554|ref|XM_004930088.1|	PREDICTED: Bombyx mori DNA helicase MCM8-like (LOC101740378), transcript variant X1, mRNA
comp11616	gi|289629215|ref|NM_001172721.1|	Bombyx mori coatomer protein complex subunit alpha (COPA), mRNA
comp11617	gi|512914035|ref|XM_004927984.1|	PREDICTED: Bombyx mori mucin-19-like (LOC101744850), mRNA
comp11618	gi|512919662|ref|XM_004929383.1|	PREDICTED: Bombyx mori N-acetylgalactosaminyltransferase 7-like (LOC101735613), mRNA
comp11623	gi|512910776|ref|XM_004927197.1|	PREDICTED: Bombyx mori sideroflexin-1-like (LOC101736404), mRNA
comp11625	gi|512902963|ref|XM_004925446.1|	PREDICTED: Bombyx mori splicing factor, arginine/serine-rich 15-like (LOC101744893), mRNA
comp11628	gi|512920002|ref|XM_004929466.1|	PREDICTED: Bombyx mori galectin-9B-like (LOC101736193), transcript variant X1, mRNA
comp11631	gi|512907670|ref|XM_004926444.1|	PREDICTED: Bombyx mori zinc finger protein 816-like (LOC101736000), mRNA
comp11634	gi|512892041|ref|XM_004922775.1|	PREDICTED: Bombyx mori DNA topoisomerase 3-beta-1-like (LOC101735905), mRNA
comp11635	gi|512922705|ref|XM_004930125.1|	PREDICTED: Bombyx mori 6-phosphofructokinase-like (LOC101745490), transcript variant X2, mRNA
comp11637	gi|512908346|ref|XM_004926602.1|	PREDICTED: Bombyx mori uncharacterized LOC101738040 (LOC101738040), mRNA
comp11638	gi|512925089|ref|XM_004930696.1|	PREDICTED: Bombyx mori sorting and assembly machinery component 50 homolog A-like (LOC101738224), mRNA
comp11639	gi|512911402|ref|XM_004927346.1|	PREDICTED: Bombyx mori serine/arginine repetitive matrix protein 5-like (LOC101739128), transcript variant X1, mRNA
comp11640	gi|512926036|ref|XM_004930928.1|	PREDICTED: Bombyx mori activating signal cointegrator 1 complex subunit 1-like (LOC101741502), mRNA
comp11646	gi|512928987|ref|XM_004931658.1|	PREDICTED: Bombyx mori erlin-2-like (LOC101740340), mRNA
comp11647	gi|512933168|ref|XM_004932667.1|	PREDICTED: Bombyx mori kelch-like protein 5-like (LOC101742855), mRNA
comp11650	gi|512918549|ref|XM_004929104.1|	PREDICTED: Bombyx mori BTB/POZ domain-containing protein 9-like (LOC101735476), transcript variant X2, mRNA
comp11651	gi|512889179|ref|XM_004922153.1|	PREDICTED: Bombyx mori phosphatidylserine decarboxylase proenzyme-like (LOC101736119), mRNA
comp11653	gi|512915931|ref|XM_004928451.1|	PREDICTED: Bombyx mori cytosolic non-specific dipeptidase-like (LOC101736010), mRNA
comp11656	gi|319803026|ref|NM_001201433.1|	Bombyx mori pleiohomeotic (PHO), mRNA
comp11657	gi|512891245|ref|XM_004922593.1|	PREDICTED: Bombyx mori proteasome subunit alpha type-1-like (LOC101739990), mRNA
comp11659	gi|512916035|ref|XM_004928477.1|	PREDICTED: Bombyx mori parafibromin-like (LOC101739411), mRNA
comp11660	gi|512889704|ref|XM_004922293.1|	PREDICTED: Bombyx mori uncharacterized LOC101745796 (LOC101745796), mRNA
comp11661	gi|512897408|ref|XM_004924088.1|	PREDICTED: Bombyx mori PAB-dependent poly(A)-specific ribonuclease subunit 2-like (LOC101738383), mRNA
comp11662	gi|255652880|ref|NM_001163909.1|	Bombyx mori DnaJ (Hsp40) homolog 3 (DnaJ-3), mRNA
comp11663	gi|512894038|ref|XM_004923275.1|	PREDICTED: Bombyx mori serine/threonine-protein kinase 40-like (LOC101737285), mRNA
comp11665	gi|148298877|ref|NM_001098359.1|	Bombyx mori vacuolar ATP synthase catalytic subunit A (LOC100037424), mRNA
comp11666	gi|512894040|ref|XM_004923276.1|	PREDICTED: Bombyx mori rho GTPase-activating protein 7-like (LOC101737427), mRNA
comp11669	gi|512911398|ref|XM_004927345.1|	PREDICTED: Bombyx mori translin-associated protein X-like (LOC101738980), mRNA
comp11671	gi|112982927|ref|NM_001044213.1|	Bombyx mori eukaryotic translation initiation factor 2 subunit 2 (LOC733143), mRNA
comp11673	gi|512917549|ref|XM_004928857.1|	PREDICTED: Bombyx mori L-asparaginase-like (LOC101740826), mRNA
comp11674	gi|512887310|ref|XM_004921845.1|	PREDICTED: Bombyx mori alpha-mannosidase 2-like (LOC101742043), mRNA
comp11675	gi|512900358|ref|XM_004924815.1|	PREDICTED: Bombyx mori phosphatase and actin regulator 1-like (LOC101743970), transcript variant X1, mRNA
comp11676	gi|512929790|ref|XM_004931853.1|	PREDICTED: Bombyx mori serine/arginine repetitive matrix protein 1-like (LOC101735812), mRNA
comp11677	gi|114051040|ref|NM_001046677.1|	Bombyx mori phytanoyl-CoA dioxygenase peroxisomal precursor (LOC692832), mRNA
comp11679	gi|512886817|ref|XM_004921765.1|	PREDICTED: Bombyx mori WD repeat-containing protein 92-like (LOC101742869), mRNA
comp11681	gi|512885818|ref|XM_004921602.1|	PREDICTED: Bombyx mori translational activator GCN1-like (LOC101735951), mRNA
comp11682	gi|512923593|ref|XM_004930333.1|	PREDICTED: Bombyx mori probable peptide chain release factor C12orf65 homolog, mitochondrial-like (LOC101745101), mRNA
comp11683	gi|114051514|ref|NM_001046894.1|	Bombyx mori elongation factor Ts (LOC732893), mRNA
comp11684	gi|512926370|ref|XM_004931012.1|	PREDICTED: Bombyx mori phosphorylated CTD-interacting factor 1-like (LOC101741450), mRNA
comp11687	gi|512893682|ref|XM_004923184.1|	PREDICTED: Bombyx mori uncharacterized LOC101744598 (LOC101744598), mRNA
comp11688	gi|512903060|ref|XM_004925469.1|	PREDICTED: Bombyx mori condensin-2 complex subunit D3-like (LOC101738206), mRNA
comp11689	gi|512909307|ref|XM_004926832.1|	PREDICTED: Bombyx mori short-chain specific acyl-CoA dehydrogenase, mitochondrial-like (LOC101743734), transcript variant X1, mRNA
comp11690	gi|512917860|ref|XM_004928934.1|	PREDICTED: Bombyx mori TBC1 domain family member 22B-like (LOC101739463), mRNA
comp116924	gi|112983419|ref|NM_001043519.1|	Bombyx mori heat shock protein hsp 19.9 (Hsp19.9), mRNA
comp11693	gi|512913991|ref|XM_004927973.1|	PREDICTED: Bombyx mori uncharacterized LOC101742838 (LOC101742838), mRNA
comp11694	gi|512919026|ref|XM_004929218.1|	PREDICTED: Bombyx mori RNA-binding protein 39-like (LOC101739548), transcript variant X2, mRNA
comp11695	gi|512925892|ref|XM_004930892.1|	PREDICTED: Bombyx mori repressor of RNA polymerase III transcription MAF1 homolog (LOC101736453), transcript variant X1, mRNA
comp11697	gi|512923774|ref|XM_004930377.1|	PREDICTED: Bombyx mori protein FAM86A-like (LOC101739366), mRNA
comp11699	gi|158186757|ref|NM_001109926.1|	Bombyx mori c-Jun NH2-terminal kinase (Jnk), mRNA
comp11700	gi|512923198|ref|XM_004930238.1|	PREDICTED: Bombyx mori uncharacterized LOC101737452 (LOC101737452), mRNA
comp11701	gi|512889908|ref|XM_004922347.1|	PREDICTED: Bombyx mori X-ray repair cross-complementing protein 5-like (LOC101736121), mRNA
comp11702	gi|512936661|ref|XM_004933515.1|	PREDICTED: Bombyx mori structural maintenance of chromosomes protein 4-like (LOC101737751), mRNA
comp11703	gi|512908274|ref|XM_004926584.1|	PREDICTED: Bombyx mori uncharacterized LOC101746901 (LOC101746901), mRNA
comp11704	gi|512923843|ref|XM_004930394.1|	PREDICTED: Bombyx mori BTB/POZ domain-containing adapter for CUL3-mediated RhoA degradation protein 3-like (LOC101741826), mRNA
comp11705	gi|114051276|ref|NM_001046918.1|	Bombyx mori interleukin enhancer binding factor (LOC732918), mRNA
comp11707	gi|512927622|ref|XM_004931324.1|	PREDICTED: Bombyx mori tight junction protein ZO-1-like (LOC101738587), mRNA
comp11709	gi|512891542|ref|XM_004922653.1|	PREDICTED: Bombyx mori toll-interacting protein-like (LOC101736389), mRNA
comp11710	gi|512888834|ref|XM_004922095.1|	PREDICTED: Bombyx mori myb-like protein X-like (LOC101739385), transcript variant X1, mRNA
comp11712	gi|512909331|ref|XM_004926838.1|	PREDICTED: Bombyx mori oxysterol-binding protein 2-like (LOC101744508), mRNA
comp11713	gi|512909401|ref|XM_004926855.1|	PREDICTED: Bombyx mori zinc finger protein 135-like (LOC101746902), mRNA
comp11714	gi|512893468|ref|XM_004923132.1|	PREDICTED: Bombyx mori mitogen-activated protein kinase kinase kinase kinase 5-like (LOC101746832), mRNA
comp11715	gi|512907244|ref|XM_004926337.1|	PREDICTED: Bombyx mori exocyst complex component 7-like (LOC101741487), mRNA
comp11716	gi|512891327|ref|XM_004922607.1|	PREDICTED: Bombyx mori SWI/SNF-related matrix-associated actin-dependent regulator of chromatin subfamily E member 1-like (LOC101741792), mRNA
comp11717	gi|512904784|ref|XM_004925725.1|	PREDICTED: Bombyx mori DNA-directed RNA polymerase III subunit RPC4-like (LOC101743929), mRNA
comp11721	gi|512921893|ref|XM_004929929.1|	PREDICTED: Bombyx mori flocculation protein FLO11-like (LOC101745877), mRNA
comp11725	gi|512898622|ref|XM_004924385.1|	PREDICTED: Bombyx mori protein atonal homolog 8-like (LOC101744787), mRNA
comp11727	gi|512930431|ref|XM_004932010.1|	PREDICTED: Bombyx mori rho-related GTP-binding protein RhoU-like (LOC101746732), mRNA
comp11729	gi|512891311|ref|XM_004922604.1|	PREDICTED: Bombyx mori aldose 1-epimerase-like (LOC101741280), transcript variant X2, mRNA
comp11730	gi|512922689|ref|XM_004930121.1|	PREDICTED: Bombyx mori DNA-directed RNA polymerase II subunit RPB1-like (LOC101745099), mRNA
comp11732	gi|512927798|ref|XM_004931368.1|	PREDICTED: Bombyx mori mothers against decapentaplegic homolog 4-like (LOC101745398), mRNA
comp11734	gi|512891680|ref|XM_004922686.1|	PREDICTED: Bombyx mori alcohol dehydrogenase [NADP(+)]-like (LOC101744065), mRNA
comp11735	gi|512909818|ref|XM_004926957.1|	PREDICTED: Bombyx mori nuclear receptor coactivator 1-like (LOC101741527), mRNA
comp11736	gi|255652892|ref|NM_001163915.1|	Bombyx mori DnaJ (Hsp40) homolog 11 (DnaJ-11), mRNA
comp11738	gi|512935356|ref|XM_004933198.1|	PREDICTED: Bombyx mori uncharacterized LOC101742371 (LOC101742371), transcript variant X2, mRNA
comp11739	gi|512887473|ref|XM_004921874.1|	PREDICTED: Bombyx mori SLIT and NTRK-like protein 6-like (LOC101737707), mRNA
comp1174	gi|512886757|ref|XM_004921755.1|	PREDICTED: Bombyx mori protein O-mannosyl-transferase 2-like (LOC101741371), mRNA
comp11741	gi|512890304|ref|XM_004922438.1|	PREDICTED: Bombyx mori muscle M-line assembly protein unc-89-like (LOC101736609), mRNA
comp11743	gi|512913794|ref|XM_004927923.1|	PREDICTED: Bombyx mori DNA-binding protein D-ETS-4-like (LOC101746525), transcript variant X2, mRNA
comp1174334	gi|512912966|ref|XM_004927727.1|	PREDICTED: Bombyx mori flocculation protein FLO11-like (LOC101741917), mRNA
comp11744	gi|512895447|ref|XM_004923617.1|	PREDICTED: Bombyx mori protein-S-isoprenylcysteine O-methyltransferase-like (LOC101739673), mRNA
comp11745	gi|512886605|ref|XM_004921729.1|	PREDICTED: Bombyx mori uncharacterized LOC101737844 (LOC101737844), mRNA
comp11746	gi|512889169|ref|XM_004922150.1|	PREDICTED: Bombyx mori segmentation protein cap'n'collar-like (LOC101735722), mRNA
comp11747	gi|512899203|ref|XM_004924528.1|	PREDICTED: Bombyx mori AT-rich interactive domain-containing protein 4B-like (LOC101744501), mRNA
comp11748	gi|512926426|ref|XM_004931026.1|	PREDICTED: Bombyx mori putative pre-mRNA-splicing factor ATP-dependent RNA helicase DHX16-like (LOC101743469), mRNA
comp11749	gi|512917924|ref|XM_004928950.1|	PREDICTED: Bombyx mori GAS2-like protein 1-like (LOC101741675), mRNA
comp11750	gi|512930698|ref|XM_004932067.1|	PREDICTED: Bombyx mori WD repeat-containing protein 75-like (LOC101736458), mRNA
comp11752	gi|512905843|ref|XM_004925989.1|	PREDICTED: Bombyx mori protein SDE2 homolog (LOC101740587), mRNA
comp11753	gi|112983670|ref|NM_001043864.1|	Bombyx mori silk gland factor-1 (SGF1), mRNA
comp11754	gi|512920344|ref|XM_004929552.1|	PREDICTED: Bombyx mori protein AF-9-like (LOC101742846), transcript variant X2, mRNA
comp11755	gi|512922253|ref|XM_004930018.1|	PREDICTED: Bombyx mori ubiquitin-protein ligase E3C-like (LOC101742898), mRNA
comp11756	gi|112983823|ref|NM_001043394.1|	Bombyx mori ecdysteroid-inducible angiotensin-converting enzyme-related gene product (LOC692400), mRNA
comp11760	gi|223890177|ref|NM_001145332.1|	Bombyx mori lipid storage droplet 2-like (Plin), mRNA
comp11762	gi|512900858|ref|XM_004924937.1|	PREDICTED: Bombyx mori ras-related protein Rab-31-like (LOC101740050), mRNA
comp11763	gi|512897606|ref|XM_004924137.1|	PREDICTED: Bombyx mori methyltransferase-like protein 10-like (LOC101736309), transcript variant X1, mRNA
comp11764	gi|112982781|ref|NM_001043435.1|	Bombyx mori ecdysteroid-phosphate phosphatase (LOC692444), mRNA
comp11766	gi|512931299|ref|XM_004932211.1|	PREDICTED: Bombyx mori uncharacterized LOC101743902 (LOC101743902), mRNA
comp11767	gi|512929427|ref|XM_004931761.1|	PREDICTED: Bombyx mori zinc finger protein 277-like (LOC101744001), mRNA
comp11770	gi|512888892|ref|XM_004922105.1|	PREDICTED: Bombyx mori ran GTPase-activating protein 1-like (LOC101740710), mRNA
comp11773	gi|512931655|ref|XM_004932300.1|	PREDICTED: Bombyx mori lysine-specific demethylase 6A-like (LOC101738100), mRNA
comp11774	gi|512909339|ref|XM_004926840.1|	PREDICTED: Bombyx mori protein unc-45 homolog B-like (LOC101744795), mRNA
comp11775	gi|512897594|ref|XM_004924134.1|	PREDICTED: Bombyx mori GTP-binding protein 5-like (LOC101735907), mRNA
comp11776	gi|512894600|ref|XM_004923412.1|	PREDICTED: Bombyx mori charged multivesicular body protein 4b-like (LOC101737568), mRNA
comp11778	gi|512929383|ref|XM_004931750.1|	PREDICTED: Bombyx mori rap1 GTPase-activating protein 1-like (LOC101742414), mRNA
comp11779	gi|512901564|ref|XM_004925109.1|	PREDICTED: Bombyx mori dnaJ homolog subfamily C member 28-like (LOC101744834), mRNA
comp1178	gi|160333513|ref|NM_001079654.1|	Bombyx mori arylalkylamine N-acetyltransferase (Aanat), mRNA
comp11780	gi|512897236|ref|XM_004924047.1|	PREDICTED: Bombyx mori structural maintenance of chromosomes protein 2-like (LOC101742926), mRNA
comp11781	gi|512897197|ref|XM_004924038.1|	PREDICTED: Bombyx mori uncharacterized LOC101741561 (LOC101741561), mRNA
comp11782	gi|512923543|ref|XM_004930321.1|	PREDICTED: Bombyx mori synaptonemal complex protein 1-like (LOC101743276), mRNA
comp11785	gi|512888694|ref|XM_004922071.1|	PREDICTED: Bombyx mori dedicator of cytokinesis protein 1-like (LOC101746084), mRNA
comp11786	gi|512907827|ref|XM_004926482.1|	PREDICTED: Bombyx mori esterase B1-like (LOC101743027), mRNA
comp11787	gi|512899160|ref|XM_004924518.1|	PREDICTED: Bombyx mori F-box only protein 11-like (LOC101742532), transcript variant X2, mRNA
comp11788	gi|512909677|ref|XM_004926923.1|	PREDICTED: Bombyx mori lysine-specific demethylase phf2-like (LOC101746803), mRNA
comp11791	gi|114051130|ref|NM_001046845.1|	Bombyx mori light-induced protein-like brain protein 44 (LOC693092), mRNA
comp11795	gi|512891447|ref|XM_004922629.1|	PREDICTED: Bombyx mori polycomb protein l(1)G0020-like (LOC101744824), mRNA
comp11796	gi|512892433|ref|XM_004922873.1|	PREDICTED: Bombyx mori fatty-acid amide hydrolase 2-A-like (LOC101740261), mRNA
comp11797	gi|512924913|ref|XM_004930652.1|	PREDICTED: Bombyx mori WD and tetratricopeptide repeats protein 1-like (LOC101744425), mRNA
comp11798	gi|112982779|ref|NM_001043434.1|	Bombyx mori corazonin (Crz), mRNA
comp11799	gi|512922619|ref|XM_004930103.1|	PREDICTED: Bombyx mori mediator of RNA polymerase II transcription subunit 26-like (LOC101742602), mRNA
comp11800	gi|512930682|ref|XM_004932063.1|	PREDICTED: Bombyx mori UPF0454 protein C12orf49 homolog (LOC101735941), mRNA
comp11801	gi|153792113|ref|NM_001099797.1|	Bombyx mori phosphatidylethanolamine binding protein (LOC100101169), transcript variant 2, mRNA
comp11802	gi|512908141|ref|XM_004926551.1|	PREDICTED: Bombyx mori peptidyl-prolyl cis-trans isomerase G-like (LOC101741386), mRNA
comp11803	gi|512920176|ref|XM_004929510.1|	PREDICTED: Bombyx mori WW domain-containing oxidoreductase-like (LOC101742509), mRNA
comp11804	gi|512897001|ref|XM_004923989.1|	PREDICTED: Bombyx mori arylsulfatase B-like (LOC101745858), mRNA
comp11805	gi|512905482|ref|XM_004925898.1|	PREDICTED: Bombyx mori ELAV-like protein 2-like (LOC101737537), mRNA
comp11806	gi|512922027|ref|XM_004929962.1|	PREDICTED: Bombyx mori FERM domain-containing protein 5-like (LOC101735392), mRNA
comp11807	gi|512936551|ref|XM_004933488.1|	PREDICTED: Bombyx mori uncharacterized LOC101745983 (LOC101745983), transcript variant X2, mRNA
comp11808	gi|512889515|ref|XM_004922241.1|	PREDICTED: Bombyx mori zinc finger protein 845-like (LOC101737473), mRNA
comp11810	gi|512922873|ref|XM_004930165.1|	PREDICTED: Bombyx mori phospholipid scramblase 1-like (LOC101738538), transcript variant X2, mRNA
comp11812	gi|512891388|ref|XM_004922618.1|	PREDICTED: Bombyx mori probable ATP-dependent RNA helicase Dbp45A-like (LOC101743298), mRNA
comp11813	gi|512906848|ref|XM_004926239.1|	PREDICTED: Bombyx mori 5-methylcytosine rRNA methyltransferase NSUN4-like (LOC101737539), mRNA
comp11814	gi|512898036|ref|XM_004924243.1|	PREDICTED: Bombyx mori protein anon-73B1-like (LOC101743018), mRNA
comp11815	gi|512925442|ref|XM_004930784.1|	PREDICTED: Bombyx mori RNA-binding protein 26-like (LOC101739423), mRNA
comp11816	gi|512893737|ref|XM_004923197.1|	PREDICTED: Bombyx mori trafficking kinesin-binding protein milt-like (LOC101746553), mRNA
comp11817	gi|512915046|ref|XM_004928236.1|	PREDICTED: Bombyx mori UDP-glucuronosyltransferase 2B14-like (LOC101739741), mRNA
comp11818	gi|512889106|ref|XM_004922141.1|	PREDICTED: Bombyx mori multiple coagulation factor deficiency protein 2 homolog (LOC101746131), transcript variant X1, mRNA
comp11820	gi|512908247|ref|XM_004926578.1|	PREDICTED: Bombyx mori adapter molecule Crk-like (LOC101745959), mRNA
comp11822	gi|114052365|ref|NM_001046775.1|	Bombyx mori diphthamide synthesis protein (LOC692933), mRNA
comp11823	gi|512885805|ref|XM_004921600.1|	PREDICTED: Bombyx mori uncharacterized LOC101735678 (LOC101735678), mRNA
comp11824	gi|512892125|ref|XM_004922796.1|	PREDICTED: Bombyx mori torso-like protein-like (LOC101738782), mRNA
comp11825	gi|512887535|ref|XM_004921884.1|	PREDICTED: Bombyx mori glucose dehydrogenase [acceptor]-like (LOC101738961), mRNA
comp118278	gi|512933283|ref|XM_004932696.1|	PREDICTED: Bombyx mori beta-secretase 1-like (LOC101735766), mRNA
comp11828	gi|512920547|ref|XM_004929602.1|	PREDICTED: Bombyx mori G kinase-anchoring protein 1-like (LOC101737958), transcript variant X2, mRNA
comp11829	gi|512920508|ref|XM_004929593.1|	PREDICTED: Bombyx mori arginine-glutamic acid dipeptide repeats protein-like (LOC101736676), transcript variant X2, mRNA
comp11830	gi|512932863|ref|XM_004932592.1|	PREDICTED: Bombyx mori BRCA1-A complex subunit Abraxas-like (LOC101744911), mRNA
comp11831	gi|512922591|ref|XM_004930096.1|	PREDICTED: Bombyx mori semaphorin-1A-like (LOC101741638), mRNA
comp118324	gi|512912302|ref|XM_004927565.1|	PREDICTED: Bombyx mori DNA mismatch repair protein Mlh1-like (LOC101740968), partial mRNA
comp11834	gi|512909273|ref|XM_004926824.1|	PREDICTED: Bombyx mori glucosylceramidase-like (LOC101742640), mRNA
comp11835	gi|512902439|ref|XM_004925320.1|	PREDICTED: Bombyx mori importin subunit alpha-2-like (LOC101746754), mRNA
comp11837	gi|512935732|ref|XM_004933289.1|	PREDICTED: Bombyx mori uncharacterized LOC101743957 (LOC101743957), mRNA
comp11839	gi|512937316|ref|XM_004933681.1|	PREDICTED: Bombyx mori uncharacterized LOC101736214 (LOC101736214), partial mRNA
comp11840	gi|512892347|ref|XM_004922852.1|	PREDICTED: Bombyx mori aminopeptidase N-like (LOC101737565), mRNA
comp11841	gi|512894046|ref|XM_004923279.1|	PREDICTED: Bombyx mori RRP15-like protein-like (LOC101739719), transcript variant X1, mRNA
comp11842	gi|512923222|ref|XM_004930244.1|	PREDICTED: Bombyx mori dynein heavy chain 8, axonemal-like (LOC101738267), mRNA
comp11843	gi|512916900|ref|XM_004928697.1|	PREDICTED: Bombyx mori serine/threonine-protein kinase GA29083-like (LOC101746436), mRNA
comp11845	gi|512891576|ref|XM_004922662.1|	PREDICTED: Bombyx mori uncharacterized LOC101737617 (LOC101737617), mRNA
comp11846	gi|512893119|ref|XM_004923045.1|	PREDICTED: Bombyx mori PAX3- and PAX7-binding protein 1-like (LOC101745121), mRNA
comp11847	gi|512918751|ref|XM_004929151.1|	PREDICTED: Bombyx mori transcription factor Sox-2-like (LOC101742221), mRNA
comp11848	gi|512893627|ref|XM_004923171.1|	PREDICTED: Bombyx mori uncharacterized LOC101742673 (LOC101742673), mRNA
comp11850	gi|114052856|ref|NM_001047074.1|	Bombyx mori chromobox-like protein 5 (LOC733127), mRNA
comp11852	gi|512893893|ref|XM_004923237.1|	PREDICTED: Bombyx mori soluble NSF attachment protein-like (LOC101743209), transcript variant X1, mRNA
comp11853	gi|512935818|ref|XM_004933310.1|	PREDICTED: Bombyx mori enhancer of polycomb homolog 1-like (LOC101735441), mRNA
comp11854	gi|512914673|ref|XM_004928144.1|	PREDICTED: Bombyx mori B-cell lymphoma/leukemia 11B-like (LOC101739459), mRNA
comp11855	gi|512918206|ref|XM_004929019.1|	PREDICTED: Bombyx mori peregrin-like (LOC101740687), mRNA
comp11857	gi|114051965|ref|NM_001046733.1|	Bombyx mori mitochondrial aldehyde dehydrogenase (LOC692889), nuclear gene encoding mitochondrial protein, mRNA
comp11860	gi|512897964|ref|XM_004924225.1|	PREDICTED: Bombyx mori aspartate--tRNA ligase, mitochondrial-like (LOC101740772), mRNA
comp118624	gi|512902919|ref|XM_004925435.1|	PREDICTED: Bombyx mori lipoma-preferred partner homolog (LOC101743219), mRNA
comp11863	gi|512891716|ref|XM_004922695.1|	PREDICTED: Bombyx mori cell cycle checkpoint protein RAD1-like (LOC101745317), transcript variant X2, mRNA
comp11864	gi|512894320|ref|XM_004923344.1|	PREDICTED: Bombyx mori 26S protease regulatory subunit 6A-like (LOC101737187), mRNA
comp11866	gi|512930157|ref|XM_004931941.1|	PREDICTED: Bombyx mori 5'-3' exoribonuclease 1-like (LOC101736022), mRNA
comp11868	gi|512904993|ref|XM_004925777.1|	PREDICTED: Bombyx mori peroxisome biogenesis factor 1-like (LOC101739781), partial mRNA
comp118692	gi|512928695|ref|XM_004931584.1|	PREDICTED: Bombyx mori peroxisomal membrane protein PMP34-like (LOC101737458), mRNA
comp11870	gi|512892556|ref|XM_004922904.1|	PREDICTED: Bombyx mori solute carrier family 22 member 6-B-like (LOC101745274), mRNA
comp11871	gi|512927538|ref|XM_004931303.1|	PREDICTED: Bombyx mori probable ATP-dependent RNA helicase DDX43-like (LOC101735665), mRNA
comp11872	gi|512926650|ref|XM_004931082.1|	PREDICTED: Bombyx mori uncharacterized LOC101744043 (LOC101744043), mRNA
comp11874	gi|512929566|ref|XM_004931796.1|	PREDICTED: Bombyx mori zinc finger protein 600-like (LOC101737083), mRNA
comp118757	gi|512917128|ref|XM_004928754.1|	PREDICTED: Bombyx mori protein vav-like (LOC101743081), mRNA
comp11876	gi|512907058|ref|XM_004926292.1|	PREDICTED: Bombyx mori putative pre-mRNA-splicing factor ATP-dependent RNA helicase DHX15-like (LOC101746103), transcript variant X1, mRNA
comp11877	gi|512922744|ref|XM_004930135.1|	PREDICTED: Bombyx mori zinc finger protein 729-like (LOC101746862), transcript variant X1, mRNA
comp11878	gi|512896783|ref|XM_004923936.1|	PREDICTED: Bombyx mori general vesicular transport factor p115-like (LOC101735413), mRNA
comp11879	gi|512921849|ref|XM_004929918.1|	PREDICTED: Bombyx mori microtubule-associated protein futsch-like (LOC101743995), mRNA
comp11881	gi|512933239|ref|XM_004932685.1|	PREDICTED: Bombyx mori zinc finger protein 16-like (LOC101745885), mRNA
comp11882	gi|512935153|ref|XM_004933148.1|	PREDICTED: Bombyx mori protein SERAC1-like (LOC101741411), mRNA
comp11883	gi|512926908|ref|XM_004931146.1|	PREDICTED: Bombyx mori dynactin subunit 4-like (LOC101740885), mRNA
comp11885	gi|512901994|ref|XM_004925209.1|	PREDICTED: Bombyx mori ER membrane protein complex subunit 2-like (LOC101739356), mRNA
comp11888	gi|512915947|ref|XM_004928455.1|	PREDICTED: Bombyx mori uncharacterized LOC101736537 (LOC101736537), mRNA
comp11889	gi|512938397|ref|XR_210123.1|	PREDICTED: Bombyx mori uncharacterized LOC101738322 (LOC101738322), misc_RNA
comp11890	gi|512916234|ref|XM_004928528.1|	PREDICTED: Bombyx mori ATP-binding cassette sub-family F member 1-like (LOC101746856), mRNA
comp11892	gi|512907252|ref|XM_004926339.1|	PREDICTED: Bombyx mori helicase POLQ-like (LOC101741767), mRNA
comp11893	gi|512911055|ref|XM_004927265.1|	PREDICTED: Bombyx mori protein cramped-like (LOC101736666), mRNA
comp11895	gi|512904969|ref|XM_004925771.1|	PREDICTED: Bombyx mori long-chain-fatty-acid--CoA ligase 4-like (LOC101738882), transcript variant X2, mRNA
comp11897	gi|512900326|ref|XM_004924807.1|	PREDICTED: Bombyx mori CAD protein-like (LOC101742725), mRNA
comp11898	gi|512923670|ref|XM_004930352.1|	PREDICTED: Bombyx mori methyltransferase-like protein 5-like (LOC101735756), mRNA
comp11903	gi|512909424|ref|XM_004926861.1|	PREDICTED: Bombyx mori uncharacterized LOC101735790 (LOC101735790), mRNA
comp11905	gi|512930247|ref|XM_004931962.1|	PREDICTED: Bombyx mori protein still life, isoform SIF type 1-like (LOC101739475), mRNA
comp11906	gi|512917195|ref|XM_004928771.1|	PREDICTED: Bombyx mori serine/arginine repetitive matrix protein 1-like (LOC101745968), mRNA
comp11908	gi|512932394|ref|XM_004932478.1|	PREDICTED: Bombyx mori soluble calcium-activated nucleotidase 1-like (LOC101746124), mRNA
comp11909	gi|512885799|ref|XM_004921599.1|	PREDICTED: Bombyx mori vacuolar protein sorting-associated protein 13D-like (LOC101735537), mRNA
comp11910	gi|512912974|ref|XM_004927729.1|	PREDICTED: Bombyx mori epoxide hydrolase 4-like (LOC101742214), mRNA
comp11911	gi|512901955|ref|XM_004925200.1|	PREDICTED: Bombyx mori xylulose kinase-like (LOC101738077), mRNA
comp11912	gi|512905173|ref|XM_004925821.1|	PREDICTED: Bombyx mori translation factor GUF1 homolog, mitochondrial-like (LOC101735786), mRNA
comp11915	gi|512886293|ref|XM_004921677.1|	PREDICTED: Bombyx mori uncharacterized LOC101737667 (LOC101737667), mRNA
comp11916	gi|512900663|ref|XM_004924888.1|	PREDICTED: Bombyx mori E3 ubiquitin-protein ligase UHRF1-like (LOC101744602), mRNA
comp1191750	gi|308736973|ref|NM_001197251.1|	Bombyx mori vitellogenin receptor (Vgr), mRNA
comp11918	gi|512932124|ref|XM_004932411.1|	PREDICTED: Bombyx mori nuclear pore complex protein Nup214-like (LOC101737269), mRNA
comp119183	gi|512905945|ref|XM_004926016.1|	PREDICTED: Bombyx mori facilitated trehalose transporter Tret1-like (LOC101745132), mRNA
comp11919	gi|512923561|ref|XM_004930325.1|	PREDICTED: Bombyx mori ubiquitin-protein ligase E3B-like (LOC101743894), mRNA
comp1192106	gi|512910748|ref|XM_004927190.1|	PREDICTED: Bombyx mori zinc finger BED domain-containing protein 1-like (LOC101735467), mRNA
comp11922	gi|512939465|ref|XM_004934190.1|	PREDICTED: Bombyx mori uncharacterized LOC101743098 (LOC101743098), mRNA
comp11923	gi|512937095|ref|XM_004933625.1|	PREDICTED: Bombyx mori MAGUK p55 subfamily member 6-like (LOC101735630), mRNA
comp1192307	gi|512928343|ref|XR_210005.1|	PREDICTED: Bombyx mori uncharacterized LOC101736685 (LOC101736685), misc_RNA
comp11924	gi|512915122|ref|XM_004928255.1|	PREDICTED: Bombyx mori Golgi resident protein GCP60-like (LOC101742352), mRNA
comp11925	gi|512928847|ref|XM_004931623.1|	PREDICTED: Bombyx mori uncharacterized LOC101743192 (LOC101743192), mRNA
comp11926	gi|512912970|ref|XM_004927728.1|	PREDICTED: Bombyx mori FGFR1 oncogene partner 2 homolog (LOC101742062), mRNA
comp11927	gi|512902040|ref|XM_004925220.1|	PREDICTED: Bombyx mori synaptic vesicle glycoprotein 2C-like (LOC101741001), mRNA
comp119274	gi|512915649|ref|XM_004928384.1|	PREDICTED: Bombyx mori uncharacterized LOC101738579 (LOC101738579), mRNA
comp11928	gi|512910567|ref|XM_004927147.1|	PREDICTED: Bombyx mori nuclear pore complex protein Nup85-like (LOC101739405), mRNA
comp1192847	gi|512908818|ref|XM_004926715.1|	PREDICTED: Bombyx mori aldose reductase-like (LOC101746802), mRNA
comp11930	gi|512893616|ref|XM_004923169.1|	PREDICTED: Bombyx mori DEP domain-containing protein 5-like (LOC101742243), mRNA
comp11931	gi|512912026|ref|XM_004927499.1|	PREDICTED: Bombyx mori uncharacterized LOC101740924 (LOC101740924), mRNA
comp1193156	gi|512924605|ref|XM_004930578.1|	PREDICTED: Bombyx mori uncharacterized LOC101738181 (LOC101738181), mRNA
comp11932	gi|512930628|ref|XM_004932049.1|	PREDICTED: Bombyx mori protein spinster-like (LOC101746070), transcript variant X1, mRNA
comp1193287	gi|512908458|ref|XM_004926630.1|	PREDICTED: Bombyx mori uncharacterized LOC101743976 (LOC101743976), mRNA
comp11934	gi|512892129|ref|XM_004922797.1|	PREDICTED: Bombyx mori leucine-rich repeat-containing protein 24-like (LOC101739211), mRNA
comp11935	gi|512918136|ref|XM_004929001.1|	PREDICTED: Bombyx mori RILP-like protein homolog (LOC101738089), mRNA
comp11938	gi|512921440|ref|XM_004929821.1|	PREDICTED: Bombyx mori WW domain-containing adapter protein with coiled-coil-like (LOC101741166), mRNA
comp11940	gi|512915538|ref|XM_004928357.1|	PREDICTED: Bombyx mori mitochondrial tRNA-specific 2-thiouridylase 1-like (LOC101746009), mRNA
comp11941	gi|512922627|ref|XM_004930105.1|	PREDICTED: Bombyx mori probable very-long-chain enoyl-CoA reductase art-1-like (LOC101742899), mRNA
comp11943	gi|512911672|ref|XM_004927413.1|	PREDICTED: Bombyx mori uncharacterized LOC101738255 (LOC101738255), transcript variant X1, mRNA
comp11944	gi|512918585|ref|XM_004929113.1|	PREDICTED: Bombyx mori probable RNA polymerase II nuclear localization protein SLC7A6OS-like (LOC101736813), mRNA
comp1194455	gi|512935101|ref|XM_004933135.1|	PREDICTED: Bombyx mori uncharacterized LOC101739482 (LOC101739482), mRNA
comp11945	gi|512903892|ref|XM_004925671.1|	PREDICTED: Bombyx mori protein RRP5 homolog (LOC101747169), mRNA
comp1194666	gi|195963354|ref|NM_001130878.1|	Bombyx mori fez1 (LOC100174824), mRNA
comp1194682	gi|290563296|ref|NM_001173303.1|	Bombyx mori cuticular protein hypothetical 3 (CPH3), mRNA
comp11947	gi|512896272|ref|XM_004923814.1|	PREDICTED: Bombyx mori DNA-binding protein P3A2-like (LOC101738034), mRNA
comp11948	gi|512896751|ref|XM_004923928.1|	PREDICTED: Bombyx mori ubiquitin carboxyl-terminal hydrolase 16-like (LOC101745949), mRNA
comp11950	gi|512893842|ref|XM_004923224.1|	PREDICTED: Bombyx mori beta-taxilin-like (LOC101741340), mRNA
comp11952	gi|512901345|ref|XM_004925056.1|	PREDICTED: Bombyx mori U4/U6 small nuclear ribonucleoprotein Prp3-like (LOC101735962), transcript variant X1, mRNA
comp11955	gi|512925466|ref|XM_004930790.1|	PREDICTED: Bombyx mori putative uncharacterized protein DDB_G0277255-like (LOC101740514), mRNA
comp11956	gi|512911642|ref|XM_004927406.1|	PREDICTED: Bombyx mori EH domain-containing protein 1-like (LOC101737204), mRNA
comp11957	gi|512918798|ref|XM_004929163.1|	PREDICTED: Bombyx mori uncharacterized LOC101743892 (LOC101743892), mRNA
comp11958	gi|512932045|ref|XM_004932392.1|	PREDICTED: Bombyx mori prolyl endopeptidase-like (LOC101740301), mRNA
comp11959	gi|512935790|ref|XM_004933303.1|	PREDICTED: Bombyx mori NAD kinase domain-containing protein 1, mitochondrial-like (LOC101746269), mRNA
comp1195905	gi|512936133|ref|XM_004933388.1|	PREDICTED: Bombyx mori uncharacterized LOC101738368 (LOC101738368), mRNA
comp1195939	gi|512914160|ref|XM_004928016.1|	PREDICTED: Bombyx mori laminin (LOC692392), mRNA
comp11962	gi|512921119|ref|XM_004929746.1|	PREDICTED: Bombyx mori syntaxin-7-like (LOC101742407), mRNA
comp11964	gi|512895365|ref|XM_004923598.1|	PREDICTED: Bombyx mori probable ATP-dependent RNA helicase DDX47-like (LOC101737096), mRNA
comp1196490	gi|512911684|ref|XM_004927416.1|	PREDICTED: Bombyx mori protein msta, isoform A-like (LOC101738711), mRNA
comp11965	gi|512912510|ref|XM_004927617.1|	PREDICTED: Bombyx mori probable tyrosine--tRNA ligase, mitochondrial-like (LOC101737306), mRNA
comp11966	gi|512900647|ref|XM_004924884.1|	PREDICTED: Bombyx mori nitrogen permease regulator 2-like protein-like (LOC101743877), transcript variant X2, mRNA
comp11967	gi|512924429|ref|XM_004930536.1|	PREDICTED: Bombyx mori E3 ubiquitin-protein ligase RNF181-like (LOC101743467), mRNA
comp11970	gi|512924940|ref|XM_004930659.1|	PREDICTED: Bombyx mori regucalcin-like (LOC101745537), transcript variant X1, mRNA
comp11972	gi|512892033|ref|XM_004922773.1|	PREDICTED: Bombyx mori malate synthase, glyoxysomal-like (LOC101735633), mRNA
comp11975	gi|512931482|ref|XM_004932257.1|	PREDICTED: Bombyx mori sialic acid synthase-like (LOC101744099), mRNA
comp11976	gi|512928558|ref|XM_004931550.1|	PREDICTED: Bombyx mori activating transcription factor 7-interacting protein 1-like (LOC101743900), mRNA
comp1197738	gi|512904780|ref|XM_004925724.1|	PREDICTED: Bombyx mori uncharacterized LOC101743779 (LOC101743779), mRNA
comp1197819	gi|512917529|ref|XM_004928852.1|	PREDICTED: Bombyx mori methyl-CpG-binding domain protein 4-like (LOC101740063), transcript variant X2, mRNA
comp11979	gi|512922603|ref|XM_004930099.1|	PREDICTED: Bombyx mori GPI ethanolamine phosphate transferase 1-like (LOC101742026), mRNA
comp1197907	gi|512910917|ref|XM_004927232.1|	PREDICTED: Bombyx mori sodium-dependent neutral amino acid transporter SLC6A17-like (LOC101742542), mRNA
comp11980	gi|512889027|ref|XM_004922127.1|	PREDICTED: Bombyx mori syntaxin-like (LOC101744018), mRNA
comp11981	gi|512938230|ref|XM_004933900.1|	PREDICTED: Bombyx mori probable cysteine desulfurase, mitochondrial-like (LOC101742614), partial mRNA
comp11983	gi|512922397|ref|XM_004930053.1|	PREDICTED: Bombyx mori solute carrier organic anion transporter family member 5A1-like (LOC101735524), mRNA
comp11984	gi|512902484|ref|XM_004925329.1|	PREDICTED: Bombyx mori uncharacterized LOC101736316 (LOC101736316), mRNA
comp11985	gi|512900903|ref|XM_004924947.1|	PREDICTED: Bombyx mori BTB/POZ domain-containing protein 10-like (LOC101741519), mRNA
comp11987	gi|512940016|ref|XM_004934322.1|	PREDICTED: Bombyx mori proton-coupled amino acid transporter 1-like (LOC101744593), transcript variant X1, mRNA
comp1198731	gi|512886574|ref|XM_004921723.1|	PREDICTED: Bombyx mori organic cation transporter protein-like (LOC101745356), mRNA
comp1198763	gi|512909000|ref|XM_004926758.1|	PREDICTED: Bombyx mori serine/threonine-protein phosphatase 6 regulatory ankyrin repeat subunit B-like (LOC101741868), mRNA
comp11988	gi|512890675|ref|XM_004922496.1|	PREDICTED: Bombyx mori low molecular mass 30 kDa lipoprotein 19G1-like (LOC101735904), mRNA
comp11990	gi|512905647|ref|XM_004925940.1|	PREDICTED: Bombyx mori zinc finger protein 658-like (LOC101744984), mRNA
comp11992	gi|512935640|ref|XM_004933266.1|	PREDICTED: Bombyx mori uncharacterized LOC101740389 (LOC101740389), mRNA
comp11993	gi|512915098|ref|XM_004928249.1|	PREDICTED: Bombyx mori xaa-Pro dipeptidase-like (LOC101741579), transcript variant X1, mRNA
comp11994	gi|358031579|ref|NM_001252672.1|	Bombyx mori LIM and SH3 domain protein Lasp (lasp), mRNA
comp11995	gi|148298684|ref|NM_001098296.1|	Bombyx mori fructose 1,6-bisphosphate aldolase (LOC778467), mRNA
comp1199525	gi|512922055|ref|XM_004929969.1|	PREDICTED: Bombyx mori ankyrin repeat and MYND domain-containing protein 1-like (LOC101736489), mRNA
comp11996	gi|512889375|ref|XM_004922206.1|	PREDICTED: Bombyx mori UPF0547 protein C16orf87-like (LOC101743485), mRNA
comp11997	gi|512896670|ref|XM_004923910.1|	PREDICTED: Bombyx mori phosphoglucomutase-like (LOC101743212), transcript variant X1, mRNA
comp11998	gi|114053000|ref|NM_001046869.1|	Bombyx mori ATP-binding cassette sub-family F member 2 (LOC732866), mRNA
comp1199826	gi|512926346|ref|XM_004931006.1|	PREDICTED: Bombyx mori uncharacterized LOC101740606 (LOC101740606), mRNA
comp1199890	gi|512923261|ref|XM_004930254.1|	PREDICTED: Bombyx mori zinc finger protein 521-like (LOC101739648), mRNA
comp11999	gi|512927154|ref|XM_004931207.1|	PREDICTED: Bombyx mori palmitoyltransferase ZDHHC6-like (LOC101738410), mRNA
comp12000	gi|512913826|ref|XM_004927931.1|	PREDICTED: Bombyx mori uncharacterized LOC101735795 (LOC101735795), mRNA
comp12002	gi|512924081|ref|XM_004930454.1|	PREDICTED: Bombyx mori poly(A)-specific ribonuclease PARN-like domain-containing protein 1-like (LOC101738496), mRNA
comp12003	gi|512895333|ref|XM_004923590.1|	PREDICTED: Bombyx mori CBP80/20-dependent translation initiation factor-like (LOC101736129), transcript variant X1, mRNA
comp12004	gi|512925026|ref|XM_004930681.1|	PREDICTED: Bombyx mori enhancer of rudimentary homolog (LOC101736289), mRNA
comp1200436	gi|512935400|ref|XM_004933209.1|	PREDICTED: Bombyx mori serine proteinase stubble-like (LOC101744389), mRNA
comp12006	gi|512894316|ref|XM_004923343.1|	PREDICTED: Bombyx mori RNA-binding protein 4.1-like (LOC101736961), transcript variant X2, mRNA
comp12008	gi|512900822|ref|XM_004924928.1|	PREDICTED: Bombyx mori uncharacterized LOC101738839 (LOC101738839), mRNA
comp12009	gi|512935786|ref|XM_004933302.1|	PREDICTED: Bombyx mori protein lunapark-B-like (LOC101746126), mRNA
comp12010	gi|512924916|ref|XM_004930653.1|	PREDICTED: Bombyx mori coiled-coil domain-containing protein 130 homolog (LOC101744669), mRNA
comp12011	gi|512894158|ref|XM_004923308.1|	PREDICTED: Bombyx mori SAYSvFN domain-containing protein 1-like (LOC101743667), mRNA
comp1201132	gi|512925671|ref|XM_004930839.1|	PREDICTED: Bombyx mori protein FAM92A1-like (LOC101740882), mRNA
comp12012	gi|512934700|ref|XM_004933039.1|	PREDICTED: Bombyx mori nicotinamide mononucleotide adenylyltransferase 1-like (LOC101746962), mRNA
comp12013	gi|512922631|ref|XM_004930106.1|	PREDICTED: Bombyx mori F-box/LRR-repeat protein 2-like (LOC101743040), mRNA
comp12014	gi|512935751|ref|XM_004933294.1|	PREDICTED: Bombyx mori UPF0586 protein CG11596-like (LOC101744680), mRNA
comp12015	gi|512910245|ref|XM_004927064.1|	PREDICTED: Bombyx mori ankyrin repeat and zinc finger domain-containing protein 1-like (LOC101735746), mRNA
comp1201724	gi|512926999|ref|XM_004931168.1|	PREDICTED: Bombyx mori disks large homolog 4-like (LOC101743654), mRNA
comp12019	gi|512934389|ref|XR_210070.1|	PREDICTED: Bombyx mori methionine--tRNA ligase, mitochondrial-like (LOC101735767), transcript variant X2, misc_RNA
comp12020	gi|512931343|ref|XM_004932222.1|	PREDICTED: Bombyx mori rho guanine nucleotide exchange factor 10-like (LOC101745631), mRNA
comp1202091	gi|512900019|ref|XM_004924733.1|	PREDICTED: Bombyx mori uncharacterized LOC101741202 (LOC101741202), mRNA
comp12021	gi|512912538|ref|XM_004927622.1|	PREDICTED: Bombyx mori transcription factor Dp-1-like (LOC101737999), transcript variant X1, mRNA
comp12022	gi|512886727|ref|XM_004921750.1|	PREDICTED: Bombyx mori spastin-like (LOC101740668), mRNA
comp1202308	gi|512929892|ref|XM_004931878.1|	PREDICTED: Bombyx mori uncharacterized LOC101739091 (LOC101739091), transcript variant X2, mRNA
comp12025	gi|114051997|ref|NM_001046738.1|	Bombyx mori notch-like protein (LOC692894), mRNA
comp12026	gi|512885625|ref|XM_004921568.1|	PREDICTED: Bombyx mori ubiquitin-conjugating enzyme E2-24 kDa-like (LOC101743337), transcript variant X1, mRNA
comp12027	gi|512903254|ref|XM_004925518.1|	PREDICTED: Bombyx mori polyphosphoinositide phosphatase-like (LOC101744751), mRNA
comp12028	gi|512886611|ref|XM_004921730.1|	PREDICTED: Bombyx mori unc-112-related protein-like (LOC101737978), mRNA
comp12029	gi|512891787|ref|XM_004922712.1|	PREDICTED: Bombyx mori microprocessor complex subunit DGCR8-like (LOC101736258), mRNA
comp1202962	gi|512893512|ref|XM_004923143.1|	PREDICTED: Bombyx mori nephrin-like (LOC101736649), mRNA
comp12031	gi|112983853|ref|NM_001043822.1|	Bombyx mori casein kinase I alpha (CKIalpha), mRNA
comp12032	gi|512896028|ref|XM_004923758.1|	PREDICTED: Bombyx mori amphoterin-induced protein 1-like (LOC101738924), transcript variant X1, mRNA
comp12033	gi|512897296|ref|XR_209670.1|	PREDICTED: Bombyx mori uncharacterized LOC101746323 (LOC101746323), misc_RNA
comp12034	gi|512901011|ref|XM_004924974.1|	PREDICTED: Bombyx mori uncharacterized LOC101746182 (LOC101746182), mRNA
comp12035	gi|512915082|ref|XM_004928245.1|	PREDICTED: Bombyx mori histone-lysine N-methyltransferase setd3-like (LOC101740875), mRNA
comp12036	gi|512908921|ref|XM_004926739.1|	PREDICTED: Bombyx mori etoposide-induced protein 2.4 homolog (LOC101739077), mRNA
comp12037	gi|512911125|ref|XM_004927281.1|	PREDICTED: Bombyx mori DNA ligase 1-like (LOC101739080), mRNA
comp12038	gi|512907009|ref|XM_004926280.1|	PREDICTED: Bombyx mori protein phosphatase 1 regulatory subunit 3C-like (LOC101744463), mRNA
comp1203875	gi|512911696|ref|XM_004927419.1|	PREDICTED: Bombyx mori uncharacterized LOC101739129 (LOC101739129), mRNA
comp12039	gi|512907708|ref|XM_004926453.1|	PREDICTED: Bombyx mori 4,5-DOPA dioxygenase extradiol-like protein-like (LOC101737628), mRNA
comp12040	gi|112984223|ref|NM_001043987.1|	Bombyx mori alanyl-tRNA synthetase (LOC693023), mRNA
comp12041	gi|512924625|ref|XM_004930583.1|	PREDICTED: Bombyx mori double-strand-break repair protein rad21 homolog (LOC101738992), mRNA
comp120416	gi|512936443|ref|XM_004933464.1|	PREDICTED: Bombyx mori protein fem-1 homolog B-like (LOC101738320), mRNA
comp1204171	gi|261245094|ref|NM_001166145.1|	Bombyx mori juvenile hormone epoxide hydrolase-like protein 1 (Jheh-lp1), mRNA
comp1204172	gi|512924444|ref|XM_004930540.1|	PREDICTED: Bombyx mori uncharacterized LOC101744039 (LOC101744039), mRNA
comp12043	gi|512899067|ref|XM_004924495.1|	PREDICTED: Bombyx mori TRAF3-interacting protein 1-like (LOC101739256), mRNA
comp12044	gi|512893753|ref|XR_209614.1|	PREDICTED: Bombyx mori protein kintoun-like (LOC101747107), misc_RNA
comp12045	gi|512912554|ref|XM_004927629.1|	PREDICTED: Bombyx mori uncharacterized LOC101739028 (LOC101739028), partial mRNA
comp12046	gi|512910229|ref|XM_004927060.1|	PREDICTED: Bombyx mori uncharacterized LOC101746985 (LOC101746985), mRNA
comp1204682	gi|512905044|ref|XM_004925790.1|	PREDICTED: Bombyx mori nephrin-like (LOC101741569), mRNA
comp12047	gi|512925857|ref|XM_004930884.1|	PREDICTED: Bombyx mori protein O-mannosyltransferase 1-like (LOC101747223), mRNA
comp1204729	gi|512921604|ref|XM_004929860.1|	PREDICTED: Bombyx mori acetyl-coenzyme A synthetase-like (LOC101746722), mRNA
comp12048	gi|512927778|ref|XM_004931363.1|	PREDICTED: Bombyx mori probable DNA mismatch repair protein Msh6-like (LOC101744671), mRNA
comp1204800	gi|512897021|ref|XM_004923994.1|	PREDICTED: Bombyx mori cytochrome b5-related protein-like (LOC101746556), mRNA
comp120481	gi|512900075|ref|XM_004924747.1|	PREDICTED: Bombyx mori ubiquitin-like protein 4A-like (LOC101743019), mRNA
comp12049	gi|512885862|ref|XM_004921609.1|	PREDICTED: Bombyx mori regulator of telomere elongation helicase 1 homolog (LOC101736870), mRNA
comp12050	gi|114051176|ref|NM_001046925.1|	Bombyx mori syntaxin 5A (LOC732925), mRNA
comp12051	gi|512890912|ref|XM_004922537.1|	PREDICTED: Bombyx mori ubiquitin carboxyl-terminal hydrolase 20-like (LOC101741337), mRNA
comp120522	gi|512894455|ref|XM_004923378.1|	PREDICTED: Bombyx mori uncharacterized LOC101744353 (LOC101744353), mRNA
comp12053	gi|512921115|ref|XM_004929745.1|	PREDICTED: Bombyx mori TGF-beta receptor type-1-like (LOC101742113), mRNA
comp12054	gi|512914416|ref|XM_004928080.1|	PREDICTED: Bombyx mori kinesin light chain-like (LOC101742454), transcript variant X3, mRNA
comp12055	gi|512920441|ref|XM_004929576.1|	PREDICTED: Bombyx mori uncharacterized LOC101746488 (LOC101746488), mRNA
comp12057	gi|512923350|ref|XR_209947.1|	PREDICTED: Bombyx mori rab11 family-interacting protein 1-like (LOC101743041), misc_RNA
comp12058	gi|512915363|ref|XM_004928314.1|	PREDICTED: Bombyx mori protein pecanex-like (LOC101738614), mRNA
comp1205885	gi|512930184|ref|XM_004931947.1|	PREDICTED: Bombyx mori uncharacterized LOC101736821 (LOC101736821), mRNA
comp12059	gi|512907823|ref|XM_004926481.1|	PREDICTED: Bombyx mori splicing factor U2af 38 kDa subunit-like (LOC101742886), mRNA
comp1206	gi|512905175|ref|XM_004925822.1|	PREDICTED: Bombyx mori intraflagellar transport protein 140 homolog (LOC101735914), mRNA
comp1206093	gi|512888329|ref|XM_004922013.1|	PREDICTED: Bombyx mori uncharacterized LOC101737006 (LOC101737006), mRNA
comp12064	gi|512895509|ref|XM_004923632.1|	PREDICTED: Bombyx mori ras-related protein M-Ras-like (LOC101741618), mRNA
comp12065	gi|512920188|ref|XM_004929513.1|	PREDICTED: Bombyx mori cadherin-23-like (LOC101742945), mRNA
comp12066	gi|512896577|ref|XM_004923887.1|	PREDICTED: Bombyx mori nucleoporin-like protein amo1-like (LOC101739997), mRNA
comp120662	gi|512901535|ref|XR_209708.1|	PREDICTED: Bombyx mori uncharacterized LOC101742679 (LOC101742679), misc_RNA
comp12068	gi|512924375|ref|XM_004930523.1|	PREDICTED: Bombyx mori protein wings apart-like (LOC101741684), mRNA
comp1206842	gi|512927671|ref|XM_004931336.1|	PREDICTED: Bombyx mori 52 kDa repressor of the inhibitor of the protein kinase-like (LOC101740383), mRNA
comp1206972	gi|512893984|ref|XM_004923263.1|	PREDICTED: Bombyx mori protein unc-79 homolog (LOC101747200), mRNA
comp1207	gi|512906820|ref|XM_004926232.1|	PREDICTED: Bombyx mori DNA ligase 1-like (LOC101747074), mRNA
comp12070	gi|512923705|ref|XM_004930360.1|	PREDICTED: Bombyx mori RING finger protein 10-like (LOC101736945), mRNA
comp12071	gi|512915284|ref|XM_004928295.1|	PREDICTED: Bombyx mori uncharacterized LOC101736143 (LOC101736143), mRNA
comp12072	gi|512895182|ref|XM_004923554.1|	PREDICTED: Bombyx mori uncharacterized LOC101739011 (LOC101739011), mRNA
comp12073	gi|512907122|ref|XM_004926308.1|	PREDICTED: Bombyx mori probable proline--tRNA ligase, mitochondrial-like (LOC101736571), mRNA
comp120730	gi|512906754|ref|XM_004926216.1|	PREDICTED: Bombyx mori structural maintenance of chromosomes protein 6-like (LOC101744650), mRNA
comp1207385	gi|512925261|ref|XM_004930739.1|	PREDICTED: Bombyx mori scavenger receptor class B member 1-like (LOC101744283), mRNA
comp12074	gi|512930123|ref|XM_004931932.1|	PREDICTED: Bombyx mori calcium uniporter protein, mitochondrial-like (LOC101746817), mRNA
comp12075	gi|512935853|ref|XM_004933319.1|	PREDICTED: Bombyx mori CTD small phosphatase-like protein 2-like (LOC101736637), mRNA
comp12076	gi|512895321|ref|XM_004923587.1|	PREDICTED: Bombyx mori probable dynactin subunit 2-like (LOC101735731), mRNA
comp12078	gi|512919010|ref|XM_004929214.1|	PREDICTED: Bombyx mori mitochondrial sodium/hydrogen exchanger 9B2-like (LOC101739037), transcript variant X2, mRNA
comp12080	gi|512900715|ref|XM_004924901.1|	PREDICTED: Bombyx mori vacuolar protein sorting-associated protein 13B-like (LOC101746610), mRNA
comp12081	gi|512886806|ref|XM_004921763.1|	PREDICTED: Bombyx mori PHD finger and CXXC domain-containing protein CG17446-like (LOC101742619), transcript variant X1, mRNA
comp12083	gi|512899103|ref|XM_004924504.1|	PREDICTED: Bombyx mori 26S protease regulatory subunit 4-like (LOC101740447), partial mRNA
comp12084	gi|512911852|ref|XM_004927456.1|	PREDICTED: Bombyx mori organic cation transporter protein-like (LOC101745765), mRNA
comp12085	gi|379698939|ref|NM_001257012.1|	Bombyx mori arrowhead PA (Awh), mRNA
comp1208569	gi|512904850|ref|XM_004925742.1|	PREDICTED: Bombyx mori solute carrier family 22 member 12-like (LOC101746047), mRNA
comp12086	gi|512937650|ref|XM_004933759.1|	PREDICTED: Bombyx mori uncharacterized LOC101740346 (LOC101740346), mRNA
comp12087	gi|512893725|ref|XM_004923194.1|	PREDICTED: Bombyx mori uncharacterized LOC101745993 (LOC101745993), mRNA
comp1208958	gi|162952019|ref|NM_001112669.1|	Bombyx mori ion-transport peptide (ITP), mRNA
comp12090	gi|512935054|ref|XM_004933124.1|	PREDICTED: Bombyx mori uncharacterized LOC101738019 (LOC101738019), mRNA
comp12091	gi|512894273|ref|XM_004923332.1|	PREDICTED: Bombyx mori polyribonucleotide nucleotidyltransferase 1, mitochondrial-like (LOC101735544), mRNA
comp1209273	gi|512897660|ref|XM_004924150.1|	PREDICTED: Bombyx mori uncharacterized LOC101738118 (LOC101738118), mRNA
comp12094	gi|512907704|ref|XM_004926452.1|	PREDICTED: Bombyx mori uncharacterized LOC101737485 (LOC101737485), mRNA
comp12095	gi|512887543|ref|XM_004921885.1|	PREDICTED: Bombyx mori transmembrane protein 104 homolog (LOC101739207), mRNA
comp12096	gi|512893774|ref|XM_004923205.1|	PREDICTED: Bombyx mori TBC1 domain family member 9-like (LOC101736126), mRNA
comp12097	gi|512897165|ref|XM_004924030.1|	PREDICTED: Bombyx mori protein phosphatase 1B-like (LOC101740492), transcript variant X1, mRNA
comp12099	gi|512888863|ref|XM_004922100.1|	PREDICTED: Bombyx mori zinc finger protein 879-like (LOC101740040), mRNA
comp12100	gi|512900192|ref|XM_004924775.1|	PREDICTED: Bombyx mori splicing factor 3B subunit 1-like (LOC101738436), mRNA
comp12101	gi|512894044|ref|XM_004923278.1|	PREDICTED: Bombyx mori retrograde Golgi transport protein RGP1 homolog (LOC101739575), mRNA
comp1210873	gi|512891170|ref|XM_004922581.1|	PREDICTED: Bombyx mori alpha-(1,3)-fucosyltransferase C-like (LOC101738068), mRNA
comp12109	gi|512887950|ref|XM_004921950.1|	PREDICTED: Bombyx mori inositol monophosphatase 1-like (LOC101736504), mRNA
comp12110	gi|512925975|ref|XM_004930912.1|	PREDICTED: Bombyx mori sorting nexin-20-like (LOC101739143), mRNA
comp12111	gi|512912736|ref|XM_004927672.1|	PREDICTED: Bombyx mori uncharacterized LOC101735513 (LOC101735513), mRNA
comp12113	gi|512918782|ref|XM_004929159.1|	PREDICTED: Bombyx mori probable cation-transporting ATPase 13A1-like (LOC101743411), transcript variant X1, mRNA
comp12114	gi|512901531|ref|XM_004925101.1|	PREDICTED: Bombyx mori mannosyl-oligosaccharide glucosidase-like (LOC101742535), mRNA
comp12115	gi|512925995|ref|XM_004930917.1|	PREDICTED: Bombyx mori angio-associated migratory cell protein-like (LOC101739841), mRNA
comp12116	gi|512896283|ref|XM_004923817.1|	PREDICTED: Bombyx mori transmembrane protein 63B-like (LOC101738431), mRNA
comp1211736	gi|512892758|ref|XM_004922954.1|	PREDICTED: Bombyx mori protein takeout-like (LOC101744251), mRNA
comp12118	gi|512926916|ref|XM_004931148.1|	PREDICTED: Bombyx mori moesin/ezrin/radixin homolog 1-like (LOC101741026), transcript variant X2, mRNA
comp12119	gi|512932871|ref|XM_004932594.1|	PREDICTED: Bombyx mori hexokinase type 2-like (LOC101745054), transcript variant X2, mRNA
comp12121	gi|512923473|ref|XM_004930305.1|	PREDICTED: Bombyx mori solute carrier family 2, facilitated glucose transporter member 4-like (LOC101740795), mRNA
comp1212284	gi|512924711|ref|XM_004930605.1|	PREDICTED: Bombyx mori uncharacterized LOC101743946 (LOC101743946), mRNA
comp12123	gi|512908940|ref|XM_004926743.1|	PREDICTED: Bombyx mori vitellogenin-2-like (LOC101739785), mRNA
comp121240	gi|512887621|ref|XM_004921898.1|	PREDICTED: Bombyx mori uncharacterized LOC101740899 (LOC101740899), mRNA
comp12126	gi|512906548|ref|XM_004926167.1|	PREDICTED: Bombyx mori endoplasmic reticulum metallopeptidase 1-like (LOC101735998), mRNA
comp12127	gi|512893341|ref|XM_004923100.1|	PREDICTED: Bombyx mori WD repeat-containing protein 43-like (LOC101742143), mRNA
comp1212770	gi|512922851|ref|XM_004930159.1|	PREDICTED: Bombyx mori transmembrane protease serine 9-like (LOC101737872), mRNA
comp12128	gi|512895385|ref|XM_004923603.1|	PREDICTED: Bombyx mori probable RNA 3'-terminal phosphate cyclase-like protein-like (LOC101737764), mRNA
comp12131	gi|512932748|ref|XM_004932566.1|	PREDICTED: Bombyx mori uncharacterized LOC101740805 (LOC101740805), mRNA
comp12133	gi|512936451|ref|XM_004933466.1|	PREDICTED: Bombyx mori transient receptor potential cation channel trpm-like (LOC101738592), mRNA
comp12134	gi|512925030|ref|XM_004930682.1|	PREDICTED: Bombyx mori putative glycogen [starch] synthase-like (LOC101736417), mRNA
comp12135	gi|112983395|ref|NM_001043506.1|	Bombyx mori fatty acid desaturase (DESAT4), mRNA
comp12136	gi|512932835|ref|XM_004932585.1|	PREDICTED: Bombyx mori succinate-semialdehyde dehydrogenase, mitochondrial-like (LOC101744102), mRNA
comp12137	gi|512909882|ref|XM_004926973.1|	PREDICTED: Bombyx mori peptidyl-prolyl cis-trans isomerase, rhodopsin-specific isozyme-like (LOC101743827), mRNA
comp12138	gi|112982744|ref|NM_001043439.1|	Bombyx mori furin-like convetase (LOC692448), mRNA
comp1213842	gi|512935486|ref|XM_004933229.1|	PREDICTED: Bombyx mori uncharacterized LOC101735440 (LOC101735440), mRNA
comp12139	gi|512889190|ref|XM_004922156.1|	PREDICTED: Bombyx mori bromodomain-containing protein 8-like (LOC101736607), mRNA
comp12140	gi|512887280|ref|XM_004921840.1|	PREDICTED: Bombyx mori putative leucine-rich repeat-containing protein DDB_G0290503-like (LOC101741333), mRNA
comp12141	gi|512901031|ref|XM_004924979.1|	PREDICTED: Bombyx mori protein daughterless-like (LOC101746894), mRNA
comp12144	gi|351734507|ref|NM_001173152.2|	Bombyx mori cyclin dependent kinase 9 (Cdk9), mRNA
comp12146	gi|512919779|ref|XM_004929411.1|	PREDICTED: Bombyx mori SFMBT protein (SFMBT), mRNA
comp1214672	gi|512894675|ref|XM_004923430.1|	PREDICTED: Bombyx mori uncharacterized LOC101740578 (LOC101740578), mRNA
comp12147	gi|512898012|ref|XM_004924237.1|	PREDICTED: Bombyx mori peroxisomal targeting signal 2 receptor-like (LOC101742196), transcript variant X1, mRNA
comp12149	gi|512921727|ref|XM_004929888.1|	PREDICTED: Bombyx mori PAB-dependent poly(A)-specific ribonuclease subunit 3-like (LOC101739325), mRNA
comp12150	gi|512927809|ref|XM_004931371.1|	PREDICTED: Bombyx mori uncharacterized LOC101745837 (LOC101745837), mRNA
comp12151	gi|512927813|ref|XM_004931372.1|	PREDICTED: Bombyx mori trithorax group protein osa-like (LOC101745976), mRNA
comp12153	gi|164448645|ref|NM_001113264.1|	Bombyx mori sid-1-related gene1 (Sir-1), mRNA
comp12154	gi|512898560|ref|XM_004924371.1|	PREDICTED: Bombyx mori congested-like trachea protein-like (LOC101742633), mRNA
comp12156	gi|512907559|ref|XM_004926416.1|	PREDICTED: Bombyx mori kinesin-like protein KIF3A-like (LOC101744080), mRNA
comp12157	gi|512932847|ref|XM_004932588.1|	PREDICTED: Bombyx mori cytosolic purine 5'-nucleotidase-like (LOC101744387), transcript variant X2, mRNA
comp12158	gi|512888165|ref|XM_004921987.1|	PREDICTED: Bombyx mori WAS protein family homolog 1-like (LOC101742187), mRNA
comp12161	gi|112983209|ref|NM_001043556.1|	Bombyx mori serine protease inhibitor 2 (serpin-2), mRNA
comp12162	gi|512931782|ref|XR_210043.1|	PREDICTED: Bombyx mori titin-like (LOC101741984), misc_RNA
comp12165	gi|512927451|ref|XM_004931281.1|	PREDICTED: Bombyx mori probable pseudouridine-5'-monophosphatase-like (LOC101744719), transcript variant X3, mRNA
comp12166	gi|197209931|ref|NM_001134258.1|	Bombyx mori uridine diphosphate glucosyltransferase 2 (Ugt2), mRNA
comp12167	gi|512932891|ref|XM_004932599.1|	PREDICTED: Bombyx mori coiled-coil domain-containing protein 149-like (LOC101745783), mRNA
comp12168	gi|512925340|ref|XM_004930758.1|	PREDICTED: Bombyx mori tyrosine-protein phosphatase non-receptor type 14-like (LOC101735618), mRNA
comp12169	gi|512903306|ref|XM_004925531.1|	PREDICTED: Bombyx mori vacuolar protein sorting-associated protein 54-like (LOC101747031), mRNA
comp121695	gi|512928408|ref|XM_004931514.1|	PREDICTED: Bombyx mori leucine-rich repeat-containing protein 48-like (LOC101738722), mRNA
comp1216975	gi|512905909|ref|XM_004926007.1|	PREDICTED: Bombyx mori acidic repeat-containing protein-like (LOC101744030), mRNA
comp12172	gi|153792308|ref|NM_001099834.1|	Bombyx mori pyruvate dehydrogenase (L(b002)), mRNA
comp12174	gi|512914590|ref|XM_004928123.1|	PREDICTED: Bombyx mori uncharacterized LOC101736719 (LOC101736719), transcript variant X1, mRNA
comp12175	gi|512924325|ref|XM_004930511.1|	PREDICTED: Bombyx mori leucine-rich repeat protein soc-2 homolog (LOC101740066), mRNA
comp1217657	gi|512929049|ref|XM_004931672.1|	PREDICTED: Bombyx mori uncharacterized LOC101742413 (LOC101742413), mRNA
comp12177	gi|512913335|ref|XM_004927815.1|	PREDICTED: Bombyx mori COP9 signalosome complex subunit 3-like (LOC101742891), mRNA
comp1217773	gi|512924862|ref|XM_004930640.1|	PREDICTED: Bombyx mori cAMP and cAMP-inhibited cGMP 3',5'-cyclic phosphodiesterase 10A-like (LOC101742652), mRNA
comp12178	gi|321400085|ref|NM_001202535.1|	Bombyx mori fkhr (LOC100529235), mRNA
comp12179	gi|512921861|ref|XM_004929921.1|	PREDICTED: Bombyx mori neuralized-like protein 4-like (LOC101744421), mRNA
comp1217964	gi|512892156|ref|XM_004922804.1|	PREDICTED: Bombyx mori uncharacterized LOC101740442 (LOC101740442), mRNA
comp12180	gi|512925868|ref|XM_004930886.1|	PREDICTED: Bombyx mori KDEL motif-containing protein 1-like (LOC101735664), transcript variant X2, mRNA
comp12181	gi|512899860|ref|XM_004924694.1|	PREDICTED: Bombyx mori uncharacterized LOC101746519 (LOC101746519), mRNA
comp12183	gi|512902056|ref|XM_004925224.1|	PREDICTED: Bombyx mori iodotyrosine dehalogenase 1-like (LOC101741567), mRNA
comp1218483	gi|512888449|ref|XM_004922032.1|	PREDICTED: Bombyx mori uncharacterized LOC101739712 (LOC101739712), mRNA
comp12185	gi|512913870|ref|XM_004927942.1|	PREDICTED: Bombyx mori N-acetylgalactosaminyltransferase 6-like (LOC101737401), mRNA
comp12186	gi|512937515|ref|XR_210108.1|	PREDICTED: Bombyx mori uncharacterized LOC101745451 (LOC101745451), misc_RNA
comp1218652	gi|160333246|ref|NM_001110341.1|	Bombyx mori aldehyde oxidase 2 (Aox2), mRNA
comp12187	gi|512886588|ref|XM_004921726.1|	PREDICTED: Bombyx mori E3 UFM1-protein ligase 1 homolog (LOC101745790), mRNA
comp12188	gi|512887049|ref|XM_004921801.1|	PREDICTED: Bombyx mori transforming acidic coiled-coil-containing protein 2-like (LOC101736118), mRNA
comp12190	gi|114051567|ref|NM_001046842.1|	Bombyx mori TPR-repeat protein (LOC693089), mRNA
comp12191	gi|512902492|ref|XM_004925331.1|	PREDICTED: Bombyx mori protein yellow-like (LOC101736658), mRNA
comp1219176	gi|512937073|ref|XM_004933619.1|	PREDICTED: Bombyx mori B9 domain-containing protein 2-like (LOC101746028), mRNA
comp12192	gi|512891700|ref|XM_004922691.1|	PREDICTED: Bombyx mori histone deacetylase 3-like (LOC101744884), mRNA
comp1219218	gi|512912751|ref|XM_004927676.1|	PREDICTED: Bombyx mori spondin-1-like (LOC101746713), mRNA
comp1219394	gi|512897244|ref|XM_004924049.1|	PREDICTED: Bombyx mori titin-like (LOC101743213), mRNA
comp12194	gi|512903363|ref|XM_004925544.1|	PREDICTED: Bombyx mori WD repeat-containing and planar cell polarity effector protein fritz-like (LOC101737102), mRNA
comp12195	gi|512901990|ref|XM_004925208.1|	PREDICTED: Bombyx mori tRNA (guanine(10)-N2)-methyltransferase homolog (LOC101739217), mRNA
comp12196	gi|512909265|ref|XM_004926822.1|	PREDICTED: Bombyx mori apolipoprotein D-like (LOC101742345), mRNA
comp1219625	gi|512906793|ref|XM_004926226.1|	PREDICTED: Bombyx mori muscle M-line assembly protein unc-89-like (LOC101746102), mRNA
comp12197	gi|226502343|ref|NM_001146725.1|	Bombyx mori cytochrome P450 (P450), mRNA
comp12198	gi|512930127|ref|XM_004931933.1|	PREDICTED: Bombyx mori uncharacterized LOC101746958 (LOC101746958), mRNA
comp12199	gi|512926751|ref|XM_004931107.1|	PREDICTED: Bombyx mori thiosulfate sulfurtransferase/rhodanese-like domain-containing protein 3-like (LOC101735484), mRNA
comp12201	gi|512907749|ref|XR_209763.1|	PREDICTED: Bombyx mori uncharacterized LOC101739682 (LOC101739682), misc_RNA
comp12202	gi|512894705|ref|XM_004923437.1|	PREDICTED: Bombyx mori serine/arginine repetitive matrix protein 1-like (LOC101742771), mRNA
comp12203	gi|512914618|ref|XM_004928130.1|	PREDICTED: Bombyx mori pyruvate carboxylase, mitochondrial-like (LOC101737640), mRNA
comp12204	gi|512910021|ref|XM_004927008.1|	PREDICTED: Bombyx mori uncharacterized LOC101737490 (LOC101737490), mRNA
comp1220430	gi|298566243|ref|NM_001190368.1|	Bombyx mori antennal esterase (LOC100462952), mRNA
comp12205	gi|512918770|ref|XM_004929156.1|	PREDICTED: Bombyx mori transmembrane protein 18-like (LOC101742986), mRNA
comp1220520	gi|512916240|ref|XM_004928531.1|	PREDICTED: Bombyx mori uncharacterized LOC101735334 (LOC101735334), mRNA
comp12206	gi|512901293|ref|XM_004925043.1|	PREDICTED: Bombyx mori zinc finger protein 177-like (LOC101746183), mRNA
comp12207	gi|512909842|ref|XM_004926963.1|	PREDICTED: Bombyx mori diacylglycerol O-acyltransferase 1-like (LOC101742497), transcript variant X1, mRNA
comp12209	gi|512894300|ref|XM_004923339.1|	PREDICTED: Bombyx mori protein sel-1 homolog 1-like (LOC101736558), mRNA
comp12211	gi|512906993|ref|XM_004926276.1|	PREDICTED: Bombyx mori acyl-CoA dehydrogenase family member 9, mitochondrial-like (LOC101743932), transcript variant X1, mRNA
comp12213	gi|512926422|ref|XM_004931025.1|	PREDICTED: Bombyx mori E3 ubiquitin-protein ligase mind-bomb-like (LOC101743326), mRNA
comp12214	gi|512894050|ref|XM_004923281.1|	PREDICTED: Bombyx mori DDB1- and CUL4-associated factor 5-like (LOC101739949), mRNA
comp12215	gi|512906925|ref|XM_004926259.1|	PREDICTED: Bombyx mori ralBP1-associated Eps domain-containing protein 1-like (LOC101740189), mRNA
comp12216	gi|512926474|ref|XM_004931038.1|	PREDICTED: Bombyx mori probable exonuclease mut-7 homolog (LOC101745346), mRNA
comp1221661	gi|290563266|ref|NM_001173278.1|	Bombyx mori cuticular protein hypothetical 28 (CPH28), mRNA
comp12217	gi|512900854|ref|XM_004924936.1|	PREDICTED: Bombyx mori uncharacterized LOC101739914 (LOC101739914), mRNA
comp12218	gi|512926143|ref|XM_004930955.1|	PREDICTED: Bombyx mori MPN domain-containing protein CG4751-like (LOC101745255), mRNA
comp12219	gi|512902380|ref|XM_004925305.1|	PREDICTED: Bombyx mori E3 ubiquitin-protein ligase RNF123-like (LOC101743881), mRNA
comp12220	gi|512922078|ref|XM_004929974.1|	PREDICTED: Bombyx mori leucine-rich PPR motif-containing protein, mitochondrial-like (LOC101737215), mRNA
comp12221	gi|114053250|ref|NM_001047059.1|	Bombyx mori peroxisomal membrane protein PMP22 (LOC733112), mRNA
comp12225	gi|512896593|ref|XM_004923891.1|	PREDICTED: Bombyx mori CDK5 regulatory subunit-associated protein 1-like (LOC101740490), mRNA
comp12226	gi|512895313|ref|XM_004923585.1|	PREDICTED: Bombyx mori B-cell receptor-associated protein 31-like (LOC101735495), transcript variant X1, mRNA
comp12228	gi|512931809|ref|XR_210044.1|	PREDICTED: Bombyx mori mitochondrial-processing peptidase subunit beta-like (LOC101742956), misc_RNA
comp122294	gi|512897384|ref|XM_004924082.1|	PREDICTED: Bombyx mori probable serine hydrolase-like (LOC101737147), mRNA
comp12230	gi|512907939|ref|XM_004926510.1|	PREDICTED: Bombyx mori uncharacterized LOC101747119 (LOC101747119), mRNA
comp12231	gi|512910945|ref|XM_004927239.1|	PREDICTED: Bombyx mori uncharacterized LOC101743937 (LOC101743937), mRNA
comp12232	gi|512926366|ref|XM_004931011.1|	PREDICTED: Bombyx mori ubiquitin carboxyl-terminal hydrolase CYLD-like (LOC101741316), mRNA
comp12233	gi|512923581|ref|XM_004930330.1|	PREDICTED: Bombyx mori zinc finger CCHC domain-containing protein 8 homolog (LOC101744667), mRNA
comp12235	gi|114053312|ref|NM_001046874.1|	Bombyx mori GTP binding protein (LOC732871), mRNA
comp12237	gi|512887499|ref|XM_004921878.1|	PREDICTED: Bombyx mori zinc finger protein 598-like (LOC101738241), mRNA
comp122395	gi|512916406|ref|XM_004928576.1|	PREDICTED: Bombyx mori nascent polypeptide-associated complex subunit alpha, muscle-specific form-like (LOC101741581), mRNA
comp1224	gi|512918321|ref|XM_004929048.1|	PREDICTED: Bombyx mori uncharacterized LOC101745142 (LOC101745142), mRNA
comp12240	gi|512901475|ref|XM_004925087.1|	PREDICTED: Bombyx mori WD repeat-containing protein 74-like (LOC101740403), mRNA
comp12246	gi|512925690|ref|XM_004930843.1|	PREDICTED: Bombyx mori arf-GAP domain and FG repeat-containing protein 1-like (LOC101741501), mRNA
comp12248	gi|512912739|ref|XM_004927673.1|	PREDICTED: Bombyx mori NADPH:adrenodoxin oxidoreductase, mitochondrial-like (LOC101736047), partial mRNA
comp1225	gi|512923795|ref|XM_004930382.1|	PREDICTED: Bombyx mori cingulin-like (LOC101740200), mRNA
comp12250	gi|512919837|ref|XM_004929425.1|	PREDICTED: Bombyx mori carnitine O-palmitoyltransferase 2, mitochondrial-like (LOC101742025), mRNA
comp1225131	gi|512936137|ref|XM_004933389.1|	PREDICTED: Bombyx mori uncharacterized LOC101738506 (LOC101738506), mRNA
comp12253	gi|512927419|ref|XM_004931273.1|	PREDICTED: Bombyx mori cysteine-rich hydrophobic domain 2 protein-like (LOC101743898), mRNA
comp12254	gi|307611924|ref|NM_001195701.1|	Bombyx mori ionotropic GABA-aminobutyric acid receptor RDL3 (LOC100500925), mRNA
comp12256	gi|512898901|ref|XM_004924454.1|	PREDICTED: Bombyx mori pre-mRNA-processing factor 39-like (LOC101745895), mRNA
comp12257	gi|512901297|ref|XM_004925044.1|	PREDICTED: Bombyx mori transmembrane emp24 domain-containing protein 5-like (LOC101746327), mRNA
comp12258	gi|512896961|ref|XM_004923979.1|	PREDICTED: Bombyx mori poly(rC)-binding protein 3-like (LOC101744309), transcript variant X3, mRNA
comp1226	gi|512926622|ref|XM_004931075.1|	PREDICTED: Bombyx mori synaptic vesicle glycoprotein 2B-like (LOC101742903), transcript variant X2, mRNA
comp12260	gi|512896167|ref|XM_004923789.1|	PREDICTED: Bombyx mori putative oxidoreductase GLYR1 homolog (LOC101743921), mRNA
comp12262	gi|512899063|ref|XM_004924494.1|	PREDICTED: Bombyx mori zinc finger protein 420-like (LOC101739116), mRNA
comp12263	gi|512893292|ref|XM_004923088.1|	PREDICTED: Bombyx mori poly(A) polymerase gamma-like (LOC101740532), transcript variant X1, mRNA
comp12264	gi|512911322|ref|XM_004927326.1|	PREDICTED: Bombyx mori dentin sialophosphoprotein-like (LOC101735966), mRNA
comp1226509	gi|193788657|ref|NM_001102464.2|	Bombyx mori cytochrome P450 CYP9A22 (Cyp9a22), mRNA
comp12266	gi|512893298|ref|XM_004923089.1|	PREDICTED: Bombyx mori MAP/microtubule affinity-regulating kinase 3-like (LOC101740714), mRNA
comp12268	gi|512915355|ref|XM_004928312.1|	PREDICTED: Bombyx mori uncharacterized LOC101738347 (LOC101738347), mRNA
comp12270	gi|512893440|ref|XM_004923125.1|	PREDICTED: Bombyx mori uncharacterized LOC101745854 (LOC101745854), mRNA
comp12271	gi|512910170|ref|XM_004927045.1|	PREDICTED: Bombyx mori DNA replication licensing factor Mcm2-like (LOC101744843), mRNA
comp12272	gi|512908474|ref|XM_004926634.1|	PREDICTED: Bombyx mori zinc finger protein 136-like (LOC101744554), mRNA
comp12273	gi|512889864|ref|XM_004922335.1|	PREDICTED: Bombyx mori pleckstrin homology domain-containing family F member 2-like (LOC101746459), mRNA
comp12274	gi|512910248|ref|XM_004927065.1|	PREDICTED: Bombyx mori ubiquitin carboxyl-terminal hydrolase 5-like (LOC101735878), mRNA
comp12275	gi|512925679|ref|XM_004930841.1|	PREDICTED: Bombyx mori asparagine synthetase domain-containing protein CG17486-like (LOC101741172), transcript variant X1, mRNA
comp12276	gi|512900110|ref|XM_004924755.1|	PREDICTED: Bombyx mori uncharacterized LOC101744402 (LOC101744402), mRNA
comp12277	gi|114051743|ref|NM_001046712.1|	Bombyx mori centrin (LOC692867), mRNA
comp12278	gi|148298872|ref|NM_001098306.1|	Bombyx mori signal recognition particle 54 kDa protein-like (Srp54), mRNA
comp1227925	gi|512936712|ref|XM_004933528.1|	PREDICTED: Bombyx mori flocculation protein FLO11-like (LOC101739483), mRNA
comp12280	gi|512934410|ref|XM_004932969.1|	PREDICTED: Bombyx mori zinc finger protein on ecdysone puffs-like (LOC101736594), mRNA
comp12282	gi|512924511|ref|XM_004930556.1|	PREDICTED: Bombyx mori peroxidase-like (LOC101746584), transcript variant X1, mRNA
comp12283	gi|512903783|ref|XM_004925645.1|	PREDICTED: Bombyx mori pinin-like (LOC101743394), transcript variant X2, mRNA
comp12284	gi|512906365|ref|XM_004926121.1|	PREDICTED: Bombyx mori TLD domain-containing protein KIAA1609 homolog (LOC101738608), mRNA
comp12285	gi|164448651|ref|NM_001113267.1|	Bombyx mori ubiquinol-cytochrome c reductase (LOC100134921), mRNA
comp12286	gi|512935220|ref|XM_004933164.1|	PREDICTED: Bombyx mori solute carrier family 35 member B1 homolog (LOC101744151), mRNA
comp12287	gi|512922361|ref|XM_004930045.1|	PREDICTED: Bombyx mori HD domain-containing protein 2-like (LOC101746398), transcript variant X1, mRNA
comp12289	gi|512905835|ref|XM_004925987.1|	PREDICTED: Bombyx mori actin-related protein 8-like (LOC101740322), mRNA
comp122894	gi|512934562|ref|XM_004933006.1|	PREDICTED: Bombyx mori uncharacterized LOC101741839 (LOC101741839), mRNA
comp1228977	gi|512918030|ref|XM_004928974.1|	PREDICTED: Bombyx mori serine protease gd-like (LOC101745484), mRNA
comp12290	gi|512908521|ref|XM_004926645.1|	PREDICTED: Bombyx mori zinc finger protein 585A-like (LOC101746246), transcript variant X2, mRNA
comp12291	gi|512914685|ref|XM_004928147.1|	PREDICTED: Bombyx mori protein FAM177A1-like (LOC101739831), mRNA
comp12292	gi|512891216|ref|XM_004922588.1|	PREDICTED: Bombyx mori uncharacterized LOC101739291 (LOC101739291), mRNA
comp12293	gi|512935436|ref|XM_004933218.1|	PREDICTED: Bombyx mori androgen-dependent TFPI-regulating protein-like (LOC101745637), mRNA
comp12294	gi|512901933|ref|XM_004925196.1|	PREDICTED: Bombyx mori peroxisomal membrane protein 11C-like (LOC101737343), mRNA
comp12295	gi|512898837|ref|XM_004924438.1|	PREDICTED: Bombyx mori zinc finger protein 732-like (LOC101743776), mRNA
comp12296	gi|512896787|ref|XM_004923937.1|	PREDICTED: Bombyx mori vesicle transport through interaction with t-SNAREs homolog 1A-like (LOC101735547), mRNA
comp12297	gi|512900671|ref|XM_004924890.1|	PREDICTED: Bombyx mori protein angel homolog 2-like (LOC101744889), mRNA
comp1229848	gi|512895527|ref|XM_004923636.1|	PREDICTED: Bombyx mori atrial natriuretic peptide receptor 2-like (LOC101742292), mRNA
comp12300	gi|512886721|ref|XM_004921749.1|	PREDICTED: Bombyx mori conserved oligomeric Golgi complex subunit 2-like (LOC101740528), mRNA
comp12301	gi|512930801|ref|XM_004932093.1|	PREDICTED: Bombyx mori ubiquitin carboxyl-terminal hydrolase calypso-like (LOC101739798), transcript variant X1, mRNA
comp12302	gi|512926232|ref|XM_004930977.1|	PREDICTED: Bombyx mori zinc finger protein 569-like (LOC101736493), mRNA
comp12303	gi|512897736|ref|XM_004924169.1|	PREDICTED: Bombyx mori catenin alpha-like (LOC101741145), mRNA
comp12304	gi|512935677|ref|XM_004933275.1|	PREDICTED: Bombyx mori differentially expressed in FDCP 8 homolog (LOC101741786), mRNA
comp12307	gi|148298690|ref|NM_001098273.1|	Bombyx mori protein O-fucosyltransferase 2 (pofut2), mRNA
comp12308	gi|512902002|ref|XM_004925211.1|	PREDICTED: Bombyx mori BTB/POZ domain-containing protein 17-like (LOC101739634), mRNA
comp12310	gi|512924306|ref|XM_004930507.1|	PREDICTED: Bombyx mori testin-like (LOC101739510), mRNA
comp12312	gi|512889182|ref|XM_004922154.1|	PREDICTED: Bombyx mori solute carrier family 25 member 44-like (LOC101736254), mRNA
comp12315	gi|512921416|ref|XM_004929815.1|	PREDICTED: Bombyx mori ER degradation-enhancing alpha-mannosidase-like protein 3-like (LOC101740377), transcript variant X1, mRNA
comp12316	gi|512887013|ref|XM_004921795.1|	PREDICTED: Bombyx mori HSPB1-associated protein 1-like (LOC101747156), mRNA
comp12317	gi|512911614|ref|XM_004927399.1|	PREDICTED: Bombyx mori dentin sialophosphoprotein-like (LOC101735649), mRNA
comp12318	gi|512929880|ref|XM_004931875.1|	PREDICTED: Bombyx mori transcription cofactor vestigial-like protein 4-like (LOC101738724), transcript variant X2, mRNA
comp12319	gi|512889000|ref|XM_004922123.1|	PREDICTED: Bombyx mori zinc finger protein Xfin-like (LOC101743248), transcript variant X2, mRNA
comp12320	gi|112983081|ref|NM_001044203.1|	Bombyx mori cytosolic juvenile hormone binding protein 36 kDa subunit (Cjhbp), mRNA
comp12321	gi|512935183|ref|XM_004933155.1|	PREDICTED: Bombyx mori protein AF-10-like (LOC101742568), mRNA
comp12322	gi|512924898|ref|XM_004930649.1|	PREDICTED: Bombyx mori ras-related protein Rab-39A-like (LOC101743947), mRNA
comp1232396	gi|512926186|ref|XM_004930965.1|	PREDICTED: Bombyx mori cadherin-2 (2cad), mRNA
comp12325	gi|512935907|ref|XM_004933333.1|	PREDICTED: Bombyx mori uncharacterized LOC101742664 (LOC101742664), mRNA
comp12326	gi|512908533|ref|XM_004926648.1|	PREDICTED: Bombyx mori zinc finger protein Xfin-like (LOC101746624), transcript variant X2, mRNA
comp12327	gi|306518663|ref|NM_001195464.1|	Bombyx mori carboxyl/cholinesterase 7 (cce-7), mRNA
comp12328	gi|512935724|ref|XM_004933287.1|	PREDICTED: Bombyx mori origin recognition complex subunit 4-like (LOC101743658), mRNA
comp12329	gi|512915542|ref|XM_004928358.1|	PREDICTED: Bombyx mori muscle M-line assembly protein unc-89-like (LOC101746298), mRNA
comp12330	gi|512888886|ref|XM_004922104.1|	PREDICTED: Bombyx mori zinc finger protein 483-like (LOC101740573), mRNA
comp12332	gi|512935743|ref|XM_004933292.1|	PREDICTED: Bombyx mori uncharacterized LOC101744390 (LOC101744390), mRNA
comp12333	gi|512933379|ref|XM_004932720.1|	PREDICTED: Bombyx mori alpha-tubulin N-acetyltransferase 1-like (LOC101741407), transcript variant X2, mRNA
comp12334	gi|512925097|ref|XM_004930698.1|	PREDICTED: Bombyx mori organic cation transporter protein-like (LOC101738497), mRNA
comp12335	gi|512913814|ref|XM_004927928.1|	PREDICTED: Bombyx mori proton-coupled amino acid transporter 4-like (LOC101735387), mRNA
comp12336	gi|512902668|ref|XM_004925374.1|	PREDICTED: Bombyx mori glycosyltransferase-like protein LARGE1-like (LOC101744219), mRNA
comp12337	gi|512918814|ref|XM_004929167.1|	PREDICTED: Bombyx mori putative uncharacterized protein C3orf83-like (LOC101744473), mRNA
comp12338	gi|512910921|ref|XM_004927233.1|	PREDICTED: Bombyx mori uncharacterized LOC101742687 (LOC101742687), mRNA
comp1233982	gi|512917362|ref|XM_004928811.1|	PREDICTED: Bombyx mori rabphilin-3A-like (LOC101746202), mRNA
comp1234	gi|512930773|ref|XM_004932086.1|	PREDICTED: Bombyx mori NADH dehydrogenase [ubiquinone] 1 alpha subcomplex subunit 6-like (LOC101738818), mRNA
comp12340	gi|512890208|ref|XR_209593.1|	PREDICTED: Bombyx mori titin-like (LOC101745941), misc_RNA
comp12341	gi|512886526|ref|XM_004921715.1|	PREDICTED: Bombyx mori protein inturned-like (LOC101743909), mRNA
comp12344	gi|512887358|ref|XM_004921854.1|	PREDICTED: Bombyx mori zinc finger FYVE domain-containing protein 26-like (LOC101743338), mRNA
comp12345	gi|512915557|ref|XM_004928361.1|	PREDICTED: Bombyx mori nuclear factor related to kappa-B-binding protein-like (LOC101746855), mRNA
comp12346	gi|512923693|ref|XM_004930357.1|	PREDICTED: Bombyx mori adenosine receptor A2a-like (LOC101736582), mRNA
comp12347	gi|153791288|ref|NM_001099830.1|	Bombyx mori diphosphomevalonate decarboxylase (Mppd), mRNA
comp1234719	gi|512917501|ref|XM_004928845.1|	PREDICTED: Bombyx mori trichoplein keratin filament-binding protein-like (LOC101739137), mRNA
comp12348	gi|512926743|ref|XM_004931105.1|	PREDICTED: Bombyx mori contactin-like (LOC101747138), mRNA
comp12349	gi|512888375|ref|XM_004922020.1|	PREDICTED: Bombyx mori protein SHQ1 homolog (LOC101737981), mRNA
comp1235098	gi|512900514|ref|XR_209694.1|	PREDICTED: Bombyx mori uncharacterized LOC101738202 (LOC101738202), misc_RNA
comp12353	gi|512911175|ref|XM_004927292.1|	PREDICTED: Bombyx mori heat shock protein Hsp-16.1/Hsp-16.11-like (LOC101741436), mRNA
comp12355	gi|512885238|ref|XM_004921505.1|	PREDICTED: Bombyx mori pre-mRNA-processing factor 19-like (LOC101746688), transcript variant X1, mRNA
comp12356	gi|512895795|ref|XM_004923700.1|	PREDICTED: Bombyx mori protein lines-like (LOC101741796), mRNA
comp12358	gi|512911974|ref|XM_004927486.1|	PREDICTED: Bombyx mori Bloom syndrome protein homolog (LOC101738851), partial mRNA
comp12360	gi|296434202|ref|NM_001184844.1|	Bombyx mori target of rapamycin isoform 1 (TOR1), mRNA
comp12361	gi|512934403|ref|XM_004932967.1|	PREDICTED: Bombyx mori NADPH-dependent diflavin oxidoreductase 1-like (LOC101736341), mRNA
comp12364	gi|512911618|ref|XM_004927400.1|	PREDICTED: Bombyx mori nuclear pore membrane glycoprotein 210-like (LOC101735791), mRNA
comp12365	gi|512886445|ref|XM_004921701.1|	PREDICTED: Bombyx mori uncharacterized LOC101741190 (LOC101741190), mRNA
comp12366	gi|512891200|ref|XM_004922586.1|	PREDICTED: Bombyx mori nuclear transcription factor Y subunit alpha-like (LOC101738965), transcript variant X1, mRNA
comp12367	gi|512897614|ref|XM_004924139.1|	PREDICTED: Bombyx mori motile sperm domain-containing protein 2-like (LOC101736518), mRNA
comp12368	gi|512892730|ref|XM_004922947.1|	PREDICTED: Bombyx mori DNA polymerase alpha catalytic subunit-like (LOC101743300), mRNA
comp12369	gi|512923601|ref|XM_004930335.1|	PREDICTED: Bombyx mori FGGY carbohydrate kinase domain-containing protein-like (LOC101745392), transcript variant X1, mRNA
comp1237084	gi|145587686|ref|NM_001044218.2|	Bombyx mori gloverin 2 (glv2), mRNA
comp12371	gi|512926060|ref|XM_004930934.1|	PREDICTED: Bombyx mori CDK5 and ABL1 enzyme substrate 2-like (LOC101742364), mRNA
comp12372	gi|512913077|ref|XR_209836.1|	PREDICTED: Bombyx mori proton-coupled amino acid transporter 4-like (LOC101745963), misc_RNA
comp12373	gi|512923901|ref|XM_004930409.1|	PREDICTED: Bombyx mori tetratricopeptide repeat protein 37-like (LOC101743557), mRNA
comp12374	gi|512908239|ref|XM_004926576.1|	PREDICTED: Bombyx mori U3 small nucleolar ribonucleoprotein protein MPP10-like (LOC101745671), mRNA
comp12375	gi|512892421|ref|XM_004922870.1|	PREDICTED: Bombyx mori uncharacterized LOC101739908 (LOC101739908), mRNA
comp123773	gi|512885898|ref|XM_004921615.1|	PREDICTED: Bombyx mori dnaJ homolog subfamily C member 16-like (LOC101737705), mRNA
comp12378	gi|512929379|ref|XM_004931749.1|	PREDICTED: Bombyx mori basic juvenile hormone-suppressible protein 2-like (LOC101742274), mRNA
comp12379	gi|512895918|ref|XM_004923731.1|	PREDICTED: Bombyx mori serine/threonine-protein kinase Genghis Khan-like (LOC101746513), mRNA
comp1238049	gi|512894655|ref|XM_004923425.1|	PREDICTED: Bombyx mori glucose dehydrogenase [acceptor]-like (LOC101739628), mRNA
comp12381	gi|512906917|ref|XM_004926257.1|	PREDICTED: Bombyx mori 6-phosphofructo-2-kinase/fructose-2,6-bisphosphatase-like (LOC101739920), mRNA
comp12383	gi|512937807|ref|XM_004933798.1|	PREDICTED: Bombyx mori uncharacterized LOC101746686 (LOC101746686), mRNA
comp12384	gi|512932823|ref|XM_004932582.1|	PREDICTED: Bombyx mori monocarboxylate transporter 10-like (LOC101743655), mRNA
comp12386	gi|512925842|ref|XM_004930881.1|	PREDICTED: Bombyx mori uncharacterized LOC101746777 (LOC101746777), mRNA
comp12390	gi|112983073|ref|NM_001043475.1|	Bombyx mori replication protein A3 (Rpa3), mRNA
comp1239062	gi|512893829|ref|XM_004923220.1|	PREDICTED: Bombyx mori uncharacterized LOC101740628 (LOC101740628), mRNA
comp12391	gi|512922815|ref|XM_004930153.1|	PREDICTED: Bombyx mori negative elongation factor D-like (LOC101737028), transcript variant X2, mRNA
comp12394	gi|379699027|ref|NM_001257059.1|	Bombyx mori glycosyltransferase (_Bre4), mRNA
comp12395	gi|512899211|ref|XM_004924530.1|	PREDICTED: Bombyx mori cystathionine beta-synthase-like (LOC101744931), mRNA
comp12396	gi|512915443|ref|XM_004928334.1|	PREDICTED: Bombyx mori RB-associated KRAB zinc finger protein-like (LOC101742108), mRNA
comp1239731	gi|512894959|ref|XM_004923500.1|	PREDICTED: Bombyx mori uncharacterized LOC101741944 (LOC101741944), mRNA
comp12399	gi|512910559|ref|XM_004927145.1|	PREDICTED: Bombyx mori protein singed-like (LOC101739127), mRNA
comp12401	gi|512900055|ref|XM_004924742.1|	PREDICTED: Bombyx mori uncharacterized LOC101742338 (LOC101742338), mRNA
comp12402	gi|512916948|ref|XM_004928709.1|	PREDICTED: Bombyx mori myotubularin-related protein 2-like (LOC101736147), mRNA
comp1240251	gi|512899748|ref|XM_004924666.1|	PREDICTED: Bombyx mori uncharacterized LOC101741620 (LOC101741620), transcript variant X2, mRNA
comp12403	gi|512922550|ref|XM_004930087.1|	PREDICTED: Bombyx mori poly(U)-specific endoribonuclease homolog (LOC101740244), mRNA
comp1240329	gi|512939623|ref|XR_210151.1|	PREDICTED: Bombyx mori uncharacterized LOC101738640 (LOC101738640), partial misc_RNA
comp12405	gi|512924842|ref|XM_004930635.1|	PREDICTED: Bombyx mori DALR anticodon-binding domain-containing protein 3-like (LOC101741977), mRNA
comp1240584	gi|512917856|ref|XM_004928933.1|	PREDICTED: Bombyx mori uncharacterized LOC101739318 (LOC101739318), mRNA
comp12406	gi|512891684|ref|XM_004922687.1|	PREDICTED: Bombyx mori putative tricarboxylate transport protein, mitochondrial-like (LOC101744210), mRNA
comp12407	gi|512913032|ref|XM_004927744.1|	PREDICTED: Bombyx mori protein PTCD3 homolog, mitochondrial-like (LOC101744266), mRNA
comp12408	gi|512931636|ref|XM_004932295.1|	PREDICTED: Bombyx mori arf-GAP with SH3 domain, ANK repeat and PH domain-containing protein 2-like (LOC101737319), mRNA
comp12409	gi|512920593|ref|XM_004929614.1|	PREDICTED: Bombyx mori uncharacterized LOC101739466 (LOC101739466), mRNA
comp12410	gi|512922737|ref|XM_004930133.1|	PREDICTED: Bombyx mori sphingomyelin phosphodiesterase-like (LOC101746583), mRNA
comp12411	gi|512920309|ref|XM_004929543.1|	PREDICTED: Bombyx mori TBC1 domain family member 23-like (LOC101735701), mRNA
comp12412	gi|512887331|ref|XM_004921849.1|	PREDICTED: Bombyx mori probable Rho GTPase-activating protein CG5521-like (LOC101742620), mRNA
comp12413	gi|512896428|ref|XM_004923852.1|	PREDICTED: Bombyx mori probable sulfite oxidase, mitochondrial-like (LOC101743629), mRNA
comp12414	gi|512905623|ref|XM_004925934.1|	PREDICTED: Bombyx mori loss of heterozygosity 12 chromosomal region 1 protein homolog (LOC101743974), mRNA
comp12415	gi|512934558|ref|XM_004933005.1|	PREDICTED: Bombyx mori zinc finger protein 287-like (LOC101741692), mRNA
comp12416	gi|512899247|ref|XM_004924539.1|	PREDICTED: Bombyx mori CCA tRNA nucleotidyltransferase 1, mitochondrial-like (LOC101746380), mRNA
comp1241745	gi|290560646|ref|NM_001173280.1|	Bombyx mori cuticular protein hypothetical 26 (CPH26), mRNA
comp12418	gi|512935206|ref|XR_210082.1|	PREDICTED: Bombyx mori triple functional domain protein-like (LOC101743427), misc_RNA
comp12419	gi|512905823|ref|XM_004925984.1|	PREDICTED: Bombyx mori nucleolar protein 9-like (LOC101739919), mRNA
comp12420	gi|512896759|ref|XM_004923930.1|	PREDICTED: Bombyx mori Ig-like and fibronectin type-III domain-containing protein C25G4.10-like (LOC101746237), mRNA
comp12421	gi|168823404|ref|NM_001114864.1|	Bombyx mori Glycerol kinase-2 (Gk-2), mRNA
comp12423	gi|512903139|ref|XM_004925489.1|	PREDICTED: Bombyx mori UDP-N-acetylglucosamine--dolichyl-phosphate N-acetylglucosaminephosphotransferase-like (LOC101740964), transcript variant X1, mRNA
comp1242368	gi|512905083|ref|XM_004925800.1|	PREDICTED: Bombyx mori uncharacterized LOC101744647 (LOC101744647), mRNA
comp12425	gi|512930789|ref|XM_004932090.1|	PREDICTED: Bombyx mori protein phosphatase PTC7 homolog (LOC101739369), mRNA
comp12429	gi|512908251|ref|XM_004926579.1|	PREDICTED: Bombyx mori ubiquitin-conjugating enzyme E2 H-like (LOC101746104), mRNA
comp12430	gi|512905165|ref|XM_004925819.1|	PREDICTED: Bombyx mori WD repeat domain phosphoinositide-interacting protein 3-like (LOC101735550), transcript variant X1, mRNA
comp12431	gi|512918557|ref|XM_004929106.1|	PREDICTED: Bombyx mori methyltransferase-like protein 13-like (LOC101735838), mRNA
comp12432	gi|512916082|ref|XM_004928488.1|	PREDICTED: Bombyx mori dentin sialophosphoprotein-like (LOC101740928), mRNA
comp12433	gi|153792306|ref|NM_001099836.1|	Bombyx mori MSL1 protein (MSL1), mRNA
comp1243321	gi|512899195|ref|XM_004924526.1|	PREDICTED: Bombyx mori Down syndrome cell adhesion molecule-like protein Dscam2-like (LOC101744074), mRNA
comp12437	gi|512902113|ref|XM_004925238.1|	PREDICTED: Bombyx mori uncharacterized LOC101744027 (LOC101744027), mRNA
comp12439	gi|512927158|ref|XM_004931208.1|	PREDICTED: Bombyx mori zinc finger and BTB domain-containing protein 17-like (LOC101738544), mRNA
comp1244	gi|512934767|ref|XM_004933055.1|	PREDICTED: Bombyx mori uncharacterized LOC101738018 (LOC101738018), mRNA
comp12440	gi|512919392|ref|XM_004929307.1|	PREDICTED: Bombyx mori plexin-B-like (LOC101740689), mRNA
comp12441	gi|512898960|ref|XM_004924469.1|	PREDICTED: Bombyx mori lipopolysaccharide-induced tumor necrosis factor-alpha factor homolog (LOC101735961), mRNA
comp12445	gi|512926642|ref|XM_004931080.1|	PREDICTED: Bombyx mori DNA excision repair protein ERCC-1-like (LOC101743797), transcript variant X1, mRNA
comp12446	gi|112983177|ref|NM_001043562.1|	Bombyx mori juvenile hormone esterase 1 (jhe1), mRNA
comp12447	gi|512903728|ref|XM_004925632.1|	PREDICTED: Bombyx mori NADP-dependent malic enzyme-like (LOC101740919), mRNA
comp12448	gi|512925661|ref|XM_004930837.1|	PREDICTED: Bombyx mori uncharacterized LOC101740515 (LOC101740515), mRNA
comp12449	gi|162462810|ref|NM_001111353.1|	Bombyx mori cAMP-dependent protein kinase R2 (Pka-r2), mRNA
comp12450	gi|512889458|ref|XM_004922225.1|	PREDICTED: Bombyx mori UDP-N-acetylhexosamine pyrophosphorylase-like protein 1-like (LOC101746744), mRNA
comp12451	gi|512911228|ref|XM_004927304.1|	PREDICTED: Bombyx mori phosphoserine phosphatase-like (LOC101744557), transcript variant X1, mRNA
comp12452	gi|512888961|ref|XM_004922116.1|	PREDICTED: Bombyx mori uncharacterized LOC101742376 (LOC101742376), mRNA
comp12454	gi|512885204|ref|XM_004921499.1|	PREDICTED: Bombyx mori zonadhesin-like (LOC101745698), mRNA
comp1245566	gi|512908869|ref|XM_004926727.1|	PREDICTED: Bombyx mori uncharacterized LOC101736478 (LOC101736478), mRNA
comp12456	gi|512923981|ref|XM_004930429.1|	PREDICTED: Bombyx mori integrin alpha-PS2-like (LOC101746917), mRNA
comp12457	gi|512923858|ref|XM_004930398.1|	PREDICTED: Bombyx mori sn1-specific diacylglycerol lipase beta-like (LOC101742408), mRNA
comp12458	gi|512906428|ref|XM_004926137.1|	PREDICTED: Bombyx mori myrosinase 1-like (LOC101740965), mRNA
comp1245860	gi|512924382|ref|XM_004930524.1|	PREDICTED: Bombyx mori uncharacterized LOC101741926 (LOC101741926), mRNA
comp12461	gi|512897590|ref|XM_004924133.1|	PREDICTED: Bombyx mori U1 small nuclear ribonucleoprotein 70 kDa-like (LOC101735777), mRNA
comp12462	gi|512905373|ref|XM_004925871.1|	PREDICTED: Bombyx mori peroxidase-like (LOC101743930), mRNA
comp124620	gi|512913122|ref|XM_004927763.1|	PREDICTED: Bombyx mori probable glutamine-dependent NAD(+) synthetase-like (LOC101735515), mRNA
comp12463	gi|512907209|ref|XM_004926328.1|	PREDICTED: Bombyx mori uncharacterized LOC101740229 (LOC101740229), mRNA
comp12465	gi|512906326|ref|XM_004926111.1|	PREDICTED: Bombyx mori myrosinase 1-like (LOC101737249), mRNA
comp12466	gi|114052778|ref|NM_001046876.1|	Bombyx mori mitochondrial ribosomal protein S5 (mRpS5), nuclear gene encoding mitochondrial protein, mRNA
comp12467	gi|512914962|ref|XM_004928215.1|	PREDICTED: Bombyx mori probable methylmalonate-semialdehyde dehydrogenase [acylating], mitochondrial-like (LOC101737113), mRNA
comp12468	gi|512915697|ref|XM_004928396.1|	PREDICTED: Bombyx mori visual system homeobox 2-like (LOC101740372), mRNA
comp12469	gi|512920116|ref|XM_004929495.1|	PREDICTED: Bombyx mori cGMP-dependent 3',5'-cyclic phosphodiesterase-like (LOC101740240), mRNA
comp1247	gi|512916960|ref|XM_004928712.1|	PREDICTED: Bombyx mori 52 kDa repressor of the inhibitor of the protein kinase-like (LOC101736538), mRNA
comp12471	gi|512914942|ref|XM_004928210.1|	PREDICTED: Bombyx mori transcription initiation factor TFIID subunit 8-like (LOC101736484), mRNA
comp1247106	gi|512914126|ref|XM_004928007.1|	PREDICTED: Bombyx mori myosin-G heavy chain-like (LOC101736669), mRNA
comp12473	gi|512931558|ref|XM_004932276.1|	PREDICTED: Bombyx mori aspartyl/asparaginyl beta-hydroxylase-like (LOC101746449), transcript variant X2, mRNA
comp12475	gi|512901624|ref|XM_004925124.1|	PREDICTED: Bombyx mori DNA-directed RNA polymerase I subunit RPA1-like (LOC101746840), mRNA
comp12476	gi|512935845|ref|XM_004933317.1|	PREDICTED: Bombyx mori transcription initiation factor TFIID subunit 12-like (LOC101736380), mRNA
comp12479	gi|512936340|ref|XM_004933438.1|	PREDICTED: Bombyx mori uncharacterized LOC101746598 (LOC101746598), mRNA
comp1247916	gi|512915510|ref|XM_004928350.1|	PREDICTED: Bombyx mori cytochrome P450 4V2-like (LOC101744852), mRNA
comp12480	gi|512900834|ref|XM_004924931.1|	PREDICTED: Bombyx mori G patch domain-containing protein 4-like (LOC101739259), mRNA
comp12482	gi|512912067|ref|XM_004927508.1|	PREDICTED: Bombyx mori probable nucleoporin Nup58-like (LOC101742889), mRNA
comp12483	gi|512885774|ref|XM_004921595.1|	PREDICTED: Bombyx mori 15-hydroxyprostaglandin dehydrogenase [NAD(+)]-like (LOC101746928), mRNA
comp12484	gi|512937421|ref|XM_004933705.1|	PREDICTED: Bombyx mori uncharacterized LOC101740753 (LOC101740753), partial mRNA
comp12485	gi|512920255|ref|XM_004929530.1|	PREDICTED: Bombyx mori uncharacterized LOC101745533 (LOC101745533), mRNA
comp12486	gi|512902951|ref|XM_004925443.1|	PREDICTED: Bombyx mori liver carboxylesterase-like (LOC101744461), mRNA
comp12487	gi|512888466|ref|XM_004922034.1|	PREDICTED: Bombyx mori uncharacterized LOC101740081 (LOC101740081), mRNA
comp1248784	gi|512886417|ref|XM_004921696.1|	PREDICTED: Bombyx mori uncharacterized LOC101740527 (LOC101740527), mRNA
comp12488	gi|512926948|ref|XM_004931156.1|	PREDICTED: Bombyx mori cytoplasmic dynein 1 intermediate chain-like (LOC101741734), transcript variant X4, mRNA
comp12490	gi|512934712|ref|XM_004933042.1|	PREDICTED: Bombyx mori erythroid differentiation-related factor 1-like (LOC101735574), mRNA
comp12491	gi|512922447|ref|XM_004930064.1|	PREDICTED: Bombyx mori ARL14 effector protein-like (LOC101736855), transcript variant X2, mRNA
comp12492	gi|512924696|ref|XM_004930601.1|	PREDICTED: Bombyx mori uncharacterized LOC101743370 (LOC101743370), mRNA
comp12494	gi|512899438|ref|XM_004924588.1|	PREDICTED: Bombyx mori mitochondrial translocator assembly and maintenance protein 41 homolog (LOC101741799), mRNA
comp12495	gi|512924299|ref|XM_004930506.1|	PREDICTED: Bombyx mori mannose-6-phosphate isomerase-like (LOC101739279), mRNA
comp12497	gi|512931382|ref|XM_004932232.1|	PREDICTED: Bombyx mori integrin alpha-PS1-like (LOC101747051), mRNA
comp12499	gi|114052165|ref|NM_001046759.1|	Bombyx mori UDP-galactose 4-epimerase (LOC692916), mRNA
comp12500	gi|512937247|ref|XM_004933664.1|	PREDICTED: Bombyx mori BAG family molecular chaperone regulator 2-like (LOC101744197), transcript variant X1, mRNA
comp12501	gi|512919722|ref|XR_209900.1|	PREDICTED: Bombyx mori uncharacterized LOC101737734 (LOC101737734), misc_RNA
comp12504	gi|512924341|ref|XM_004930515.1|	PREDICTED: Bombyx mori golgin-45-like (LOC101740512), mRNA
comp12505	gi|512920905|ref|XM_004929693.1|	PREDICTED: Bombyx mori C-myc promoter-binding protein-like (LOC101738898), mRNA
comp12506	gi|512905815|ref|XM_004925982.1|	PREDICTED: Bombyx mori kxDL motif-containing protein CG10681-like (LOC101739638), mRNA
comp12507	gi|512902773|ref|XM_004925400.1|	PREDICTED: Bombyx mori arrestin domain-containing protein 1-like (LOC101737945), mRNA
comp12508	gi|512915589|ref|XM_004928369.1|	PREDICTED: Bombyx mori uncharacterized LOC101736144 (LOC101736144), mRNA
comp12509	gi|512919404|ref|XM_004929310.1|	PREDICTED: Bombyx mori dedicator of cytokinesis protein 9-like (LOC101741258), mRNA
comp12510	gi|512919050|ref|XM_004929224.1|	PREDICTED: Bombyx mori integrator complex subunit 2-like (LOC101740375), mRNA
comp12512	gi|112983205|ref|NM_001044197.1|	Bombyx mori eukaryotic translation initiation factor 5 (LOC733088), mRNA
comp12513	gi|512902036|ref|XM_004925219.1|	PREDICTED: Bombyx mori synaptic vesicle glycoprotein 2B-like (LOC101740862), mRNA
comp12514	gi|512915779|ref|XM_004928416.1|	PREDICTED: Bombyx mori zinc finger protein 569-like (LOC101742455), mRNA
comp12515	gi|512924472|ref|XM_004930547.1|	PREDICTED: Bombyx mori nucleoporin NDC1-like (LOC101745001), mRNA
comp12516	gi|512920971|ref|XM_004929710.1|	PREDICTED: Bombyx mori A disintegrin and metalloproteinase with thrombospondin motifs 7-like (LOC101741678), mRNA
comp12517	gi|385298716|ref|NM_001258363.1|	Bombyx mori cyclin dependent kinase 12 (CDK12), mRNA
comp12518	gi|512895543|ref|XM_004923640.1|	PREDICTED: Bombyx mori uncharacterized LOC101743016 (LOC101743016), mRNA
comp12519	gi|512913073|ref|XM_004927752.1|	PREDICTED: Bombyx mori proton-coupled amino acid transporter 4-like (LOC101745823), mRNA
comp12520	gi|512925233|ref|XM_004930732.1|	PREDICTED: Bombyx mori nonclathrin coat protein gamma2-COP (Copg2), mRNA
comp12521	gi|512922657|ref|XM_004930113.1|	PREDICTED: Bombyx mori AMP-binding enzyme (Abe-1), transcript variant X4, mRNA
comp125231	gi|512937029|ref|XM_004933608.1|	PREDICTED: Bombyx mori protein lethal(2)essential for life-like (LOC101743710), mRNA
comp12524	gi|512922082|ref|XM_004929975.1|	PREDICTED: Bombyx mori ADP-ribosylation factor 6-like (LOC101737365), transcript variant X1, mRNA
comp12525	gi|218931141|ref|NM_001130897.1|	Bombyx mori crustacean cardioactive peptide (CCAP), mRNA
comp12526	gi|512919408|ref|XM_004929312.1|	PREDICTED: Bombyx mori tyrosine-protein kinase transmembrane receptor Ror-like (LOC101741538), partial mRNA
comp12527	gi|512907716|ref|XM_004926455.1|	PREDICTED: Bombyx mori kelch-like ECH-associated protein 1-like (LOC101738440), mRNA
comp12528	gi|512893952|ref|XM_004923255.1|	PREDICTED: Bombyx mori uncharacterized LOC101745944 (LOC101745944), mRNA
comp1252826	gi|512931801|ref|XM_004932334.1|	PREDICTED: Bombyx mori uncharacterized LOC101742662 (LOC101742662), mRNA
comp12529	gi|512936894|ref|XM_004933574.1|	PREDICTED: Bombyx mori acetyl-CoA hydrolase-like (LOC101737841), mRNA
comp12530	gi|512897201|ref|XM_004924039.1|	PREDICTED: Bombyx mori B(0,+)-type amino acid transporter 1-like (LOC101741708), mRNA
comp125308	gi|512934578|ref|XM_004933010.1|	PREDICTED: Bombyx mori zinc finger protein 16-like (LOC101742422), mRNA
comp12531	gi|512900007|ref|XM_004924730.1|	PREDICTED: Bombyx mori dnaJ homolog dnj-5-like (LOC101740775), mRNA
comp12532	gi|512894736|ref|XM_004923444.1|	PREDICTED: Bombyx mori calsyntenin-1-like (LOC101743966), mRNA
comp12533	gi|512900862|ref|XM_004924938.1|	PREDICTED: Bombyx mori protein canopy homolog 1-like (LOC101740183), transcript variant X1, mRNA
comp12534	gi|512895431|ref|XM_004923613.1|	PREDICTED: Bombyx mori protein real-time-like (LOC101739159), transcript variant X1, mRNA
comp12535	gi|512911556|ref|XM_004927385.1|	PREDICTED: Bombyx mori uncharacterized LOC101745236 (LOC101745236), mRNA
comp12536	gi|112983265|ref|NM_001043544.1|	Bombyx mori topoisomerase II (TOP2), mRNA
comp12537	gi|512895906|ref|XM_004923728.1|	PREDICTED: Bombyx mori uncharacterized LOC101746092 (LOC101746092), partial mRNA
comp12538	gi|512912938|ref|XM_004927720.1|	PREDICTED: Bombyx mori zinc transporter 1-like (LOC101740873), transcript variant X1, mRNA
comp12539	gi|512886930|ref|XM_004921781.1|	PREDICTED: Bombyx mori uncharacterized LOC101745117 (LOC101745117), mRNA
comp12540	gi|512930180|ref|XM_004931946.1|	PREDICTED: Bombyx mori guanine nucleotide-binding protein-like 3 homolog (LOC101736688), mRNA
comp12541	gi|512917876|ref|XM_004928938.1|	PREDICTED: Bombyx mori arginine/serine-rich coiled-coil protein 2-like (LOC101740014), mRNA
comp12543	gi|512923905|ref|XM_004930410.1|	PREDICTED: Bombyx mori cytochrome P450 (LOC100127130), mRNA
comp12544	gi|512897105|ref|XM_004924015.1|	PREDICTED: Bombyx mori PHD finger protein 14-like (LOC101738035), mRNA
comp1254452	gi|512912563|ref|XM_004927632.1|	PREDICTED: Bombyx mori phospholipase A1 member A-like (LOC101739739), partial mRNA
comp12545	gi|512884974|ref|XM_004921464.1|	PREDICTED: Bombyx mori tenascin-like (LOC101735773), partial mRNA
comp12546	gi|512923762|ref|XM_004930374.1|	PREDICTED: Bombyx mori S1 RNA-binding domain-containing protein 1-like (LOC101738990), transcript variant X1, mRNA
comp12549	gi|512907662|ref|XM_004926442.1|	PREDICTED: Bombyx mori DDB1- and CUL4-associated factor-like 1-like (LOC101735741), mRNA
comp1254960	gi|512903310|ref|XM_004925532.1|	PREDICTED: Bombyx mori tetratricopeptide repeat protein 8-like (LOC101747168), mRNA
comp12550	gi|512909886|ref|XM_004926974.1|	PREDICTED: Bombyx mori multiple epidermal growth factor-like domains protein 8-like (LOC101743977), mRNA
comp12552	gi|512903313|ref|XM_004925533.1|	PREDICTED: Bombyx mori rab3 GTPase-activating protein regulatory subunit-like (LOC101735375), mRNA
comp1255368	gi|512919198|ref|XM_004929260.1|	PREDICTED: Bombyx mori maltase 1-like (LOC101745623), mRNA
comp12555	gi|512937227|ref|XM_004933659.1|	PREDICTED: Bombyx mori probable ATP-dependent RNA helicase DDX17-like (LOC101743381), mRNA
comp12557	gi|512916019|ref|XM_004928473.1|	PREDICTED: Bombyx mori zinc finger CCCH-type with G patch domain-containing protein-like (LOC101738747), mRNA
comp12560	gi|512911583|ref|XM_004927392.1|	PREDICTED: Bombyx mori probable C-mannosyltransferase DPY19L1-like (LOC101746342), mRNA
comp12561	gi|512903795|ref|XM_004925648.1|	PREDICTED: Bombyx mori transmembrane protein 179-like (LOC101743928), mRNA
comp12563	gi|512936230|ref|XM_004933410.1|	PREDICTED: Bombyx mori transmembrane protein 214-like (LOC101742178), transcript variant X1, mRNA
comp1256306	gi|112983071|ref|NM_001043471.1|	Bombyx mori cell cycle checkpoint kinase 2 (Chk2), mRNA
comp1256778	gi|512889451|ref|XM_004922224.1|	PREDICTED: Bombyx mori regulator of G-protein signaling 7-like (LOC101746458), mRNA
comp12568	gi|512890192|ref|XM_004922419.1|	PREDICTED: Bombyx mori ATP-binding cassette sub-family B member 8, mitochondrial-like (LOC101745509), mRNA
comp12569	gi|186910330|ref|NM_001111352.2|	Bombyx mori alpha-esterase 45 (ae45), mRNA
comp12570	gi|512898817|ref|XM_004924433.1|	PREDICTED: Bombyx mori probable G-protein coupled receptor Mth-like 5-like (LOC101743070), mRNA
comp12571	gi|512931239|ref|XM_004932196.1|	PREDICTED: Bombyx mori aryl-hydrocarbon-interacting protein-like 1-like (LOC101741597), mRNA
comp12572	gi|512922962|ref|XM_004930187.1|	PREDICTED: Bombyx mori snurportin-1-like (LOC101741777), mRNA
comp1257223	gi|512894012|ref|XM_004923270.1|	PREDICTED: Bombyx mori aryl hydrocarbon receptor-like (LOC101736473), mRNA
comp1257298	gi|379698999|ref|NM_001257043.1|	Bombyx mori UDP-glycosyltransferase UGT46A2 (UGT46A2), mRNA
comp12573	gi|512919167|ref|XM_004929252.1|	PREDICTED: Bombyx mori EGF domain-specific O-linked N-acetylglucosamine transferase-like (LOC101744474), mRNA
comp12574	gi|512927574|ref|XM_004931312.1|	PREDICTED: Bombyx mori 1-cadherin (1cad), mRNA
comp1257775	gi|512924033|ref|XM_004930442.1|	PREDICTED: Bombyx mori uncharacterized LOC101736856 (LOC101736856), mRNA
comp12580	gi|112983211|ref|NM_001043555.1|	Bombyx mori nuclear orphan receptor (Or), mRNA
comp12583	gi|512923787|ref|XM_004930380.1|	PREDICTED: Bombyx mori multiple inositol polyphosphate phosphatase 1-like (LOC101739930), mRNA
comp12584	gi|512900667|ref|XM_004924889.1|	PREDICTED: Bombyx mori proton-coupled amino acid transporter 4-like (LOC101744744), mRNA
comp12585	gi|512888159|ref|XM_004921986.1|	PREDICTED: Bombyx mori uncharacterized LOC101741898 (LOC101741898), mRNA
comp12586	gi|182509201|ref|NM_001123340.1|	Bombyx mori tubulointerstitial nephritis antigen (Tinag), mRNA
comp12587	gi|512894800|ref|XM_004923460.1|	PREDICTED: Bombyx mori forkhead box protein P1-like (LOC101746416), mRNA
comp1258788	gi|512893647|ref|XM_004923176.1|	PREDICTED: Bombyx mori uncharacterized LOC101743346 (LOC101743346), mRNA
comp12591	gi|512892723|ref|XM_004922945.1|	PREDICTED: Bombyx mori ras-related GTP-binding protein A-like (LOC101742921), transcript variant X2, mRNA
comp12592	gi|512913001|ref|XM_004927736.1|	PREDICTED: Bombyx mori putative neutral sphingomyelinase-like (LOC101743119), mRNA
comp12594	gi|512935814|ref|XM_004933309.1|	PREDICTED: Bombyx mori cyclin-T-like (LOC101747230), mRNA
comp12596	gi|512900999|ref|XM_004924971.1|	PREDICTED: Bombyx mori angiotensin-converting enzyme-like (LOC101745756), mRNA
comp12597	gi|512909323|ref|XM_004926836.1|	PREDICTED: Bombyx mori signal peptide peptidase-like 3-like (LOC101744224), mRNA
comp1259809	gi|114052660|ref|NM_001047024.1|	Bombyx mori DNA-3-methyladenine glycosylase I (LOC733032), mRNA
comp12599	gi|512904997|ref|XM_004925778.1|	PREDICTED: Bombyx mori uncharacterized LOC101739918 (LOC101739918), mRNA
comp12600	gi|512891522|ref|XM_004922648.1|	PREDICTED: Bombyx mori myotubularin-related protein 5-like (LOC101735725), mRNA
comp12601	gi|512917980|ref|XM_004928962.1|	PREDICTED: Bombyx mori protein GUCD1-like (LOC101743691), mRNA
comp12602	gi|512913292|ref|XM_004927804.1|	PREDICTED: Bombyx mori ankyrin repeat, SAM and basic leucine zipper domain-containing protein 1-like (LOC101741162), mRNA
comp12604	gi|512900707|ref|XM_004924899.1|	PREDICTED: Bombyx mori Y+L amino acid transporter 2-like (LOC101746325), mRNA
comp12605	gi|512915951|ref|XM_004928456.1|	PREDICTED: Bombyx mori transmembrane protein 43 homolog (LOC101736672), transcript variant X1, mRNA
comp12607	gi|512919136|ref|XM_004929244.1|	PREDICTED: Bombyx mori transmembrane protein 189-like (LOC101743272), mRNA
comp126076	gi|153791248|ref|NM_001099844.1|	Bombyx mori zinc finger protein NANOS-O (Nanoso), mRNA
comp12608	gi|512892168|ref|XM_004922807.1|	PREDICTED: Bombyx mori uncharacterized LOC101740850 (LOC101740850), mRNA
comp12611	gi|512909343|ref|XM_004926841.1|	PREDICTED: Bombyx mori MOG interacting and ectopic P-granules protein 1-like (LOC101744939), mRNA
comp12612	gi|114053066|ref|NM_001047040.1|	Bombyx mori vacuolar protein sorting 29 (LOC733048), mRNA
comp12613	gi|512931355|ref|XM_004932225.1|	PREDICTED: Bombyx mori ubiquitin conjugation factor E4 A-like (LOC101746071), mRNA
comp1261398	gi|512935647|ref|XM_004933268.1|	PREDICTED: Bombyx mori uncharacterized LOC101740522 (LOC101740522), transcript variant X2, mRNA
comp12614	gi|512911011|ref|XM_004927254.1|	PREDICTED: Bombyx mori testis-expressed sequence 2 protein-like (LOC101746430), mRNA
comp12615	gi|512907571|ref|XM_004926419.1|	PREDICTED: Bombyx mori EP300-interacting inhibitor of differentiation 3-like (LOC101744464), mRNA
comp1261524	gi|512889491|ref|XM_004922234.1|	PREDICTED: Bombyx mori uncharacterized LOC101736255 (LOC101736255), mRNA
comp12617	gi|512922342|ref|XM_004930040.1|	PREDICTED: Bombyx mori methionine aminopeptidase 1D, mitochondrial-like (LOC101745776), transcript variant X1, mRNA
comp12618	gi|512897303|ref|XM_004924063.1|	PREDICTED: Bombyx mori translocation protein SEC62-like (LOC101746557), transcript variant X1, mRNA
comp12620	gi|512925834|ref|XM_004930879.1|	PREDICTED: Bombyx mori WD repeat-containing protein 59-like (LOC101746492), mRNA
comp12622	gi|512923617|ref|XM_004930339.1|	PREDICTED: Bombyx mori E3 ubiquitin-protein ligase Bre1-like (LOC101745732), transcript variant X2, mRNA
comp12623	gi|512923170|ref|XM_004930231.1|	PREDICTED: Bombyx mori protein hook-like (LOC101736491), mRNA
comp12624	gi|512885265|ref|XM_004921509.1|	PREDICTED: Bombyx mori post-GPI attachment to proteins factor 3-like (LOC101747060), transcript variant X2, mRNA
comp12625	gi|512904934|ref|XM_004925763.1|	PREDICTED: Bombyx mori group XV phospholipase A2-like (LOC101737816), mRNA
comp12626	gi|512934909|ref|XM_004933089.1|	PREDICTED: Bombyx mori ubiquitin-conjugating enzyme E2 G2-like (LOC101745353), mRNA
comp1262670	gi|512924386|ref|XM_004930525.1|	PREDICTED: Bombyx mori uncharacterized LOC101742070 (LOC101742070), mRNA
comp12627	gi|512926817|ref|XM_004931123.1|	PREDICTED: Bombyx mori tropomodulin-like (LOC101737651), transcript variant X2, mRNA
comp1262748	gi|512887529|ref|XM_004921883.1|	PREDICTED: Bombyx mori uncharacterized LOC101738829 (LOC101738829), mRNA
comp1262778	gi|512896139|ref|XM_004923782.1|	PREDICTED: Bombyx mori leucine-rich repeat-containing protein 24-like (LOC101742773), mRNA
comp12628	gi|512914930|ref|XM_004928207.1|	PREDICTED: Bombyx mori NEDD8-activating enzyme E1 regulatory subunit-like (LOC101736100), mRNA
comp12629	gi|512890259|ref|XM_004922430.1|	PREDICTED: Bombyx mori uncharacterized LOC101735408 (LOC101735408), mRNA
comp12630	gi|512890813|ref|XM_004922520.1|	PREDICTED: Bombyx mori facilitated trehalose transporter Tret1-like (LOC101739110), mRNA
comp12633	gi|512933251|ref|XM_004932688.1|	PREDICTED: Bombyx mori uncharacterized LOC101746313 (LOC101746313), mRNA
comp12635	gi|512924452|ref|XM_004930542.1|	PREDICTED: Bombyx mori transcription elongation factor B polypeptide 3-like (LOC101744331), mRNA
comp12636	gi|512900307|ref|XM_004924803.1|	PREDICTED: Bombyx mori CKLF-like MARVEL transmembrane domain-containing protein 4-like (LOC101742095), mRNA
comp12637	gi|512900067|ref|XM_004924745.1|	PREDICTED: Bombyx mori nucleoporin NUP53-like (LOC101742780), transcript variant X1, mRNA
comp12638	gi|512936728|ref|XM_004933532.1|	PREDICTED: Bombyx mori uncharacterized LOC101740032 (LOC101740032), mRNA
comp12639	gi|512926040|ref|XM_004930929.1|	PREDICTED: Bombyx mori zinc finger protein 629-like (LOC101741643), mRNA
comp1264	gi|512891946|ref|XM_004922752.1|	PREDICTED: Bombyx mori uncharacterized LOC101744637 (LOC101744637), mRNA
comp12641	gi|512917032|ref|XM_004928730.1|	PREDICTED: Bombyx mori uncharacterized LOC101739413 (LOC101739413), mRNA
comp1264182	gi|112983431|ref|NM_001043516.1|	Bombyx mori A disintegrin and metalloproteinase with thrombospondin motifs 1 (Adamts-1), mRNA
comp12642	gi|512935490|ref|XM_004933230.1|	PREDICTED: Bombyx mori uncharacterized LOC101735576 (LOC101735576), mRNA
comp12643	gi|512900870|ref|XM_004924940.1|	PREDICTED: Bombyx mori zinc finger protein 99-like (LOC101740401), mRNA
comp12644	gi|512908968|ref|XM_004926750.1|	PREDICTED: Bombyx mori coiled-coil domain-containing protein 85C-B-like (LOC101740732), mRNA
comp12646	gi|512919844|ref|XM_004929427.1|	PREDICTED: Bombyx mori transmembrane protein 145-like (LOC101742307), mRNA
comp12647	gi|512905890|ref|XM_004926002.1|	PREDICTED: Bombyx mori syntaxin-16-like (LOC101742448), mRNA
comp1264728	gi|512930378|ref|XM_004931996.1|	PREDICTED: Bombyx mori uncharacterized LOC101744721 (LOC101744721), mRNA
comp12648	gi|512936611|ref|XM_004933503.1|	PREDICTED: Bombyx mori adenine phosphoribosyltransferase-like (LOC101736026), mRNA
comp12649	gi|512891566|ref|XM_004922659.1|	PREDICTED: Bombyx mori uncharacterized LOC101737182 (LOC101737182), mRNA
comp12650	gi|512888806|ref|XM_004922091.1|	PREDICTED: Bombyx mori thioredoxin domain-containing protein 9-like (LOC101738690), transcript variant X2, mRNA
comp12651	gi|512913080|ref|XM_004927753.1|	PREDICTED: Bombyx mori NADH-cytochrome b5 reductase 2-like (LOC101746108), transcript variant X1, mRNA
comp12652	gi|512911883|ref|XM_004927464.1|	PREDICTED: Bombyx mori nucleolar protein 10-like (LOC101735555), mRNA
comp12653	gi|512901921|ref|XM_004925193.1|	PREDICTED: Bombyx mori probable E3 ubiquitin-protein ligase HERC4-like (LOC101735782), mRNA
comp12654	gi|512897888|ref|XM_004924206.1|	PREDICTED: Bombyx mori glycolipid transfer protein domain-containing protein 1-like (LOC101736172), mRNA
comp12655	gi|512893314|ref|XM_004923093.1|	PREDICTED: Bombyx mori CCAAT/enhancer-binding protein zeta-like (LOC101741098), transcript variant X2, mRNA
comp12657	gi|512932120|ref|XM_004932410.1|	PREDICTED: Bombyx mori evolutionarily conserved signaling intermediate in Toll pathway, mitochondrial-like (LOC101737126), mRNA
comp12658	gi|512899199|ref|XM_004924527.1|	PREDICTED: Bombyx mori 39S ribosomal protein L37, mitochondrial-like (LOC101744358), mRNA
comp12659	gi|512893789|ref|XM_004923209.1|	PREDICTED: Bombyx mori WD repeat-containing protein 46-like (LOC101736918), mRNA
comp12660	gi|512915324|ref|XM_004928305.1|	PREDICTED: Bombyx mori interferon regulatory factor 2-binding protein-like A-like (LOC101737357), mRNA
comp12662	gi|512885571|ref|XM_004921559.1|	PREDICTED: Bombyx mori AP-1 complex subunit gamma-1-like (LOC101742239), transcript variant X1, mRNA
comp12663	gi|512887851|ref|XM_004921933.1|	PREDICTED: Bombyx mori U3 small nucleolar RNA-associated protein 14 homolog A-like (LOC101746130), mRNA
comp12664	gi|512904959|ref|XM_004925768.1|	PREDICTED: Bombyx mori N-acetylserotonin O-methyltransferase-like protein-like (LOC101738606), mRNA
comp12665	gi|512926802|ref|XM_004931119.1|	PREDICTED: Bombyx mori pyruvate kinase-like (LOC101737082), transcript variant X1, mRNA
comp12666	gi|512899318|ref|XM_004924557.1|	PREDICTED: Bombyx mori SPRY domain-containing protein 7-like (LOC101737941), transcript variant X1, mRNA
comp12667	gi|512904812|ref|XM_004925732.1|	PREDICTED: Bombyx mori UTP--glucose-1-phosphate uridylyltransferase-like (LOC101744836), transcript variant X1, mRNA
comp12669	gi|512919298|ref|XM_004929284.1|	PREDICTED: Bombyx mori coiled-coil and C2 domain-containing protein 1-like (LOC101737117), mRNA
comp1266969	gi|512890751|ref|XM_004922510.1|	PREDICTED: Bombyx mori low molecular mass 30 kDa lipoprotein 21G1-like (LOC101737804), mRNA
comp12671	gi|512895243|ref|XM_004923568.1|	PREDICTED: Bombyx mori inositol 1,4,5-trisphosphate receptor-like (LOC101741421), mRNA
comp12672	gi|512904828|ref|XM_004925736.1|	PREDICTED: Bombyx mori chromatin target of PRMT1 protein-like (LOC101745284), mRNA
comp12673	gi|512931171|ref|XM_004932182.1|	PREDICTED: Bombyx mori uncharacterized LOC101739844 (LOC101739844), mRNA
comp12674	gi|512926638|ref|XM_004931079.1|	PREDICTED: Bombyx mori Fanconi anemia group M protein-like (LOC101743653), mRNA
comp1267448	gi|512934116|ref|XM_004932899.1|	PREDICTED: Bombyx mori thyroglobulin-like (LOC101746642), transcript variant X2, mRNA
comp12676	gi|512895427|ref|XM_004923612.1|	PREDICTED: Bombyx mori probable ATP-dependent RNA helicase DDX52-like (LOC101739012), mRNA
comp12677	gi|512898833|ref|XM_004924437.1|	PREDICTED: Bombyx mori probable ATP-dependent RNA helicase spindle-E-like (LOC101743633), mRNA
comp12678	gi|512929042|ref|XM_004931671.1|	PREDICTED: Bombyx mori probable ATP-dependent RNA helicase DDX46-like (LOC101742077), transcript variant X2, mRNA
comp12680	gi|112734729|ref|NM_001043315.1|	Bombyx mori sex-lethal (Sxl), transcript variant L, mRNA
comp12681	gi|512898869|ref|XM_004924446.1|	PREDICTED: Bombyx mori protein max-like (LOC101744549), transcript variant X3, mRNA
comp12683	gi|512891530|ref|XM_004922650.1|	PREDICTED: Bombyx mori RNA-binding protein 28-like (LOC101735989), mRNA
comp12685	gi|512927053|ref|XM_004931181.1|	PREDICTED: Bombyx mori disintegrin and metalloproteinase domain-containing protein 10-like (LOC101745975), mRNA
comp12686	gi|512930993|ref|XM_004932141.1|	PREDICTED: Bombyx mori THO complex subunit 5 homolog (LOC101745691), transcript variant X2, mRNA
comp12687	gi|512887274|ref|XM_004921839.1|	PREDICTED: Bombyx mori neurogenic locus notch homolog protein 3-like (LOC101741191), mRNA
comp12688	gi|512919528|ref|XM_004929348.1|	PREDICTED: Bombyx mori gamma-secretase subunit Aph-1-like (LOC101742356), mRNA
comp12689	gi|512930869|ref|XM_004932110.1|	PREDICTED: Bombyx mori uncharacterized LOC101741832 (LOC101741832), transcript variant X1, mRNA
comp12690	gi|512917593|ref|XM_004928868.1|	PREDICTED: Bombyx mori serine/threonine-protein phosphatase 4 catalytic subunit B-like (LOC101742306), mRNA
comp12691	gi|512914563|ref|XM_004928116.1|	PREDICTED: Bombyx mori GDP-mannose 4,6 dehydratase-like (LOC101735837), mRNA
comp12692	gi|512924065|ref|XM_004930450.1|	PREDICTED: Bombyx mori uncharacterized LOC101737962 (LOC101737962), mRNA
comp12693	gi|350536318|ref|NM_001246289.1|	Bombyx mori acetylglucosaminyltransferase (gly), mRNA
comp12694	gi|512922542|ref|XM_004930085.1|	PREDICTED: Bombyx mori 5'-nucleotidase domain-containing protein 3-like (LOC101739976), mRNA
comp12696	gi|512931478|ref|XM_004932256.1|	PREDICTED: Bombyx mori UNC93-like protein-like (LOC101739049), mRNA
comp12697	gi|512935194|ref|XM_004933158.1|	PREDICTED: Bombyx mori uncharacterized LOC101743001 (LOC101743001), partial mRNA
comp12698	gi|512902603|ref|XM_004925360.1|	PREDICTED: Bombyx mori myosin light chain kinase, smooth muscle-like (LOC101741803), mRNA
comp1269818	gi|512901612|ref|XM_004925121.1|	PREDICTED: Bombyx mori rac GTPase-activating protein 1-like (LOC101746467), transcript variant X1, mRNA
comp12699	gi|512886540|ref|XM_004921717.1|	PREDICTED: Bombyx mori exportin-4-like (LOC101744201), mRNA
comp12700	gi|512889586|ref|XM_004922262.1|	PREDICTED: Bombyx mori uncharacterized LOC101740623 (LOC101740623), mRNA
comp12701	gi|512904866|ref|XM_004925746.1|	PREDICTED: Bombyx mori uncharacterized LOC101746757 (LOC101746757), mRNA
comp12702	gi|284413717|ref|NM_001171643.1|	Bombyx mori collagen (CPR146), mRNA
comp12703	gi|512925593|ref|XM_004930820.1|	PREDICTED: Bombyx mori uncharacterized LOC101738225 (LOC101738225), mRNA
comp12704	gi|512915226|ref|XM_004928281.1|	PREDICTED: Bombyx mori transcriptional regulator ATRX homolog (LOC101746008), mRNA
comp12705	gi|512922182|ref|XM_004930001.1|	PREDICTED: Bombyx mori protein rolling stone-like (LOC101740602), mRNA
comp12706	gi|512916816|ref|XM_004928676.1|	PREDICTED: Bombyx mori pseudouridine-metabolizing bifunctional protein C1861.05-like (LOC101743270), mRNA
comp12708	gi|512889916|ref|XM_004922349.1|	PREDICTED: Bombyx mori DNA replication complex GINS protein PSF3-like (LOC101736387), mRNA
comp12710	gi|512906953|ref|XM_004926266.1|	PREDICTED: Bombyx mori tudor and KH domain-containing protein-like (LOC101741153), mRNA
comp12711	gi|512912926|ref|XM_004927717.1|	PREDICTED: Bombyx mori sorting nexin-9-like (LOC101740506), mRNA
comp12714	gi|153792071|ref|NM_001099829.1|	Bombyx mori mevalonate kinase (Mk), mRNA
comp12716	gi|512916878|ref|XM_004928692.1|	PREDICTED: Bombyx mori uncharacterized LOC101745573 (LOC101745573), mRNA
comp127161	gi|153791943|ref|NM_001099832.1|	Bombyx mori farnesyl diphosphate synthase 3 (Fpps3), mRNA
comp1271678	gi|512903488|ref|XM_004925575.1|	PREDICTED: Bombyx mori uncharacterized LOC101743025 (LOC101743025), mRNA
comp12718	gi|512918818|ref|XM_004929168.1|	PREDICTED: Bombyx mori zinc finger protein Xfin-like (LOC101744619), mRNA
comp12720	gi|512888684|ref|XM_004922069.1|	PREDICTED: Bombyx mori N-acetyl-D-glucosamine kinase-like (LOC101745794), mRNA
comp12721	gi|512918735|ref|XM_004929147.1|	PREDICTED: Bombyx mori UPF0430 protein CG31712-like (LOC101741727), mRNA
comp12722	gi|512910901|ref|XM_004927228.1|	PREDICTED: Bombyx mori heparan-alpha-glucosaminide N-acetyltransferase-like (LOC101742059), mRNA
comp12723	gi|512923577|ref|XM_004930329.1|	PREDICTED: Bombyx mori small integral membrane protein 14-like (LOC101744423), transcript variant X2, mRNA
comp12724	gi|512910688|ref|XM_004927175.1|	PREDICTED: Bombyx mori protein AATF-like (LOC101745235), mRNA
comp12725	gi|512898793|ref|XM_004924427.1|	PREDICTED: Bombyx mori DNA repair endonuclease XPF-like (LOC101742198), mRNA
comp12726	gi|512909060|ref|XM_004926773.1|	PREDICTED: Bombyx mori RUN domain-containing protein 1-like (LOC101744613), mRNA
comp12727	gi|512935408|ref|XM_004933211.1|	PREDICTED: Bombyx mori peptidyl-prolyl cis-trans isomerase CWC27 homolog (LOC101744679), mRNA
comp12729	gi|512911015|ref|XM_004927255.1|	PREDICTED: Bombyx mori serine/threonine-protein kinase/endoribonuclease IRE1-like (LOC101746571), mRNA
comp12732	gi|512920500|ref|XM_004929591.1|	PREDICTED: Bombyx mori GRAM domain-containing protein 1B-like (LOC101736541), mRNA
comp12733	gi|512912832|ref|XM_004927695.1|	PREDICTED: Bombyx mori uncharacterized LOC101737353 (LOC101737353), mRNA
comp12734	gi|112984345|ref|NM_001044017.1|	Bombyx mori eIF 2a kinase (LOC693040), mRNA
comp12736	gi|512917581|ref|XM_004928865.1|	PREDICTED: Bombyx mori flotillin-2-like (LOC101741968), transcript variant X1, mRNA
comp12737	gi|512902695|ref|XM_004925380.1|	PREDICTED: Bombyx mori uncharacterized LOC101746332 (LOC101746332), mRNA
comp12738	gi|512893197|ref|XM_004923065.1|	PREDICTED: Bombyx mori uncharacterized LOC101737620 (LOC101737620), mRNA
comp12739	gi|512901947|ref|XM_004925198.1|	PREDICTED: Bombyx mori F-box only protein 9-like (LOC101737813), mRNA
comp12741	gi|512907240|ref|XM_004926336.1|	PREDICTED: Bombyx mori uncharacterized LOC101741349 (LOC101741349), mRNA
comp12742	gi|512923214|ref|XM_004930242.1|	PREDICTED: Bombyx mori protein-cysteine N-palmitoyltransferase Rasp-like (LOC101738008), mRNA
comp12745	gi|512936494|ref|XM_004933476.1|	PREDICTED: Bombyx mori vanin-like protein 3-like (LOC101743809), mRNA
comp12747	gi|153791819|ref|NM_001099828.1|	Bombyx mori 3-hydroxy-3-methylglutaryl-CoA reductase (Hmg-r), mRNA
comp12749	gi|512923628|ref|XM_004930341.1|	PREDICTED: Bombyx mori uncharacterized LOC101746207 (LOC101746207), mRNA
comp12750	gi|112983097|ref|NM_001043586.1|	Bombyx mori protein kinase, cGMP-dependent, type I (PKG-I), mRNA
comp12751	gi|512909291|ref|XM_004926828.1|	PREDICTED: Bombyx mori Golgi SNAP receptor complex member 1-like (LOC101743225), mRNA
comp12752	gi|512916872|ref|XM_004928690.1|	PREDICTED: Bombyx mori integrator complex subunit 8-like (LOC101745290), mRNA
comp12753	gi|512901568|ref|XM_004925110.1|	PREDICTED: Bombyx mori trifunctional purine biosynthetic protein adenosine-3-like (LOC101744981), mRNA
comp12754	gi|512929454|ref|XM_004931768.1|	PREDICTED: Bombyx mori uncharacterized LOC101745004 (LOC101745004), mRNA
comp12755	gi|512900422|ref|XM_004924831.1|	PREDICTED: Bombyx mori tectonin beta-propeller repeat-containing protein-like (LOC101746609), mRNA
comp12756	gi|512916323|ref|XM_004928556.1|	PREDICTED: Bombyx mori 60 kDa SS-A/Ro ribonucleoprotein-like (LOC101738580), mRNA
comp12757	gi|512912589|ref|XM_004927639.1|	PREDICTED: Bombyx mori probable UDP-glucose 4-epimerase-like (LOC101741353), mRNA
comp12758	gi|512886912|ref|XM_004921778.1|	PREDICTED: Bombyx mori dihydroxyacetone phosphate acyltransferase-like (LOC101744539), mRNA
comp12759	gi|112983005|ref|NM_001044207.1|	Bombyx mori acyl-coenzyme A dehydrogenase (Acade), mRNA
comp12760	gi|512920064|ref|XM_004929482.1|	PREDICTED: Bombyx mori probable methyltransferase TARBP1-like (LOC101738311), mRNA
comp12761	gi|512908501|ref|XM_004926640.1|	PREDICTED: Bombyx mori transcription factor grauzone-like (LOC101745566), transcript variant X2, mRNA
comp12763	gi|512901269|ref|XM_004925037.1|	PREDICTED: Bombyx mori microtubule-associated protein futsch-like (LOC101744170), mRNA
comp12764	gi|114052053|ref|NM_001046741.1|	Bombyx mori rotamase Pin1 (LOC692898), mRNA
comp12765	gi|379698961|ref|NM_001257024.1|	Bombyx mori Sp3 transcription factor (sp3), mRNA
comp12767	gi|512909285|ref|XM_004926827.1|	PREDICTED: Bombyx mori zinc finger protein 135-like (LOC101743077), mRNA
comp1276897	gi|512900539|ref|XM_004924859.1|	PREDICTED: Bombyx mori ryanodine receptor 44F-like (LOC101739070), mRNA
comp12770	gi|512924180|ref|XM_004930479.1|	PREDICTED: Bombyx mori MICAL-like protein 1-like (LOC101742557), mRNA
comp12772	gi|512892549|ref|XM_004922902.1|	PREDICTED: Bombyx mori titin-like (LOC101744971), mRNA
comp12773	gi|512891296|ref|XM_004922601.1|	PREDICTED: Bombyx mori probable protein phosphatase 2C T23F11.1-like (LOC101740712), transcript variant X4, mRNA
comp1277365	gi|512934280|ref|XM_004932940.1|	PREDICTED: Bombyx mori ATP-binding cassette sub-family G member 1-like (LOC101740750), mRNA
comp12774	gi|512900920|ref|XM_004924951.1|	PREDICTED: Bombyx mori ATP-dependent zinc metalloprotease YME1 homolog (LOC101742339), mRNA
comp12776	gi|164448641|ref|NM_001113263.1|	Bombyx mori Chromodomain-helicase-DNA-binding protein (CHD1), mRNA
comp12777	gi|512925884|ref|XM_004930890.1|	PREDICTED: Bombyx mori alpha-methylacyl-CoA racemase-like (LOC101736242), transcript variant X1, mRNA
comp12778	gi|512920764|ref|XM_004929657.1|	PREDICTED: Bombyx mori uncharacterized LOC101744858 (LOC101744858), mRNA
comp12779	gi|512908184|ref|XM_004926562.1|	PREDICTED: Bombyx mori mitogen-activated protein kinase kinase kinase 4-like (LOC101743223), mRNA
comp1277929	gi|512935061|ref|XM_004933125.1|	PREDICTED: Bombyx mori alpha-tocopherol transfer protein-like (LOC101738235), mRNA
comp12780	gi|512910281|ref|XM_004927076.1|	PREDICTED: Bombyx mori arginine-glutamic acid dipeptide repeats protein-like (LOC101737301), mRNA
comp12781	gi|512914455|ref|XM_004928089.1|	PREDICTED: Bombyx mori alkaline phosphatase, tissue-nonspecific isozyme-like (LOC101743834), mRNA
comp12782	gi|512901447|ref|XM_004925080.1|	PREDICTED: Bombyx mori transcription elongation regulator 1-like (LOC101739300), partial mRNA
comp12783	gi|512888579|ref|XM_004922052.1|	PREDICTED: Bombyx mori uncharacterized LOC101742524 (LOC101742524), mRNA
comp12784	gi|512901321|ref|XM_004925050.1|	PREDICTED: Bombyx mori thioredoxin-related transmembrane protein 2 homolog (LOC101747114), mRNA
[truncated: 5,913 more rows]
