# Supplementary material for: Host plant driven transcriptome plasticity in the salivary glands of the cabbage looper (Trichoplusia ni)
Source: PLoS One. 2017 Aug 8;12(8):e0182636. doi: 10.1371/journal.pone.0182636 (PMC5549731; doi:10.1371/journal.pone.0182636)
Supplement: S4 Table — (XLSX) [file pone.0182636.s006.xlsx]

## Sheet: DEcabVdiet
	logFC	logCPM	LR	PValue	FDR	Up/Down in cabbage
comp27106	-5.6762	4.95924	513.145	1.31235e-113	1.68952e-109	up
comp10157	-3.77681	4.9904	304.767	3.01466e-68	1.94054e-64	up
comp5997	-4.68863	2.92317	265.019	1.38181e-59	5.92979e-56	up
comp32570	-3.27896	5.2052	258.42	3.79225e-58	1.22054e-54	up
comp5701	-2.66538	4.68541	227.864	1.74241e-51	4.48635e-48	up
comp53372	-5.05954	2.36573	219.091	1.42798e-49	3.06398e-46	up
comp9290	3.06188	5.63648	216.049	6.57919e-49	1.21001e-45	down
comp9681	-4.42405	2.36509	189.865	3.40283e-43	5.476e-40	up
comp42736	3.00871	4.27824	173.345	1.37627e-39	1.96868e-36	down
comp7066	-3.70824	2.70043	170.293	6.38516e-39	8.22026e-36	up
comp3641	-5.02158	2.1046	166.533	4.23095e-38	4.95175e-35	up
comp10112	-2.26981	5.11312	160.345	9.51054e-37	1.02032e-33	up
comp23431	-2.2248	4.06786	155.24	1.24111e-35	1.22908e-32	up
comp65296	-3.40637	3.19273	154.938	1.44426e-35	1.3281e-32	up
comp10327	-3.0334	6.77993	153.933	2.39574e-35	2.05619e-32	up
comp8427	-2.52554	3.95977	148.717	3.30673e-34	2.66068e-31	up
comp13108	-2.63919	5.88894	148.429	3.82288e-34	2.89505e-31	up
comp5636	-5.75482	7.12876	148.25	4.18395e-34	2.99245e-31	up
comp27568	-2.42073	5.97759	147.604	5.79056e-34	3.92356e-31	up
comp9356	-9.81976	10.9649	134.365	4.54588e-31	2.92619e-28	up
comp11346	-3.70541	1.56175	129.613	4.97963e-30	3.05275e-27	up
comp44411	-2.69331	3.90814	129.316	5.7838e-30	3.38457e-27	up
comp10538	-2.03399	4.50404	123.311	1.19232e-28	6.67387e-26	up
comp56095	-2.36272	3.4232	117.687	2.03006e-27	1.08896e-24	up
comp10655	-2.4865	6.0087	111.158	5.46309e-26	2.81327e-23	up
comp6641	-7.17403	8.35976	108.774	1.8189e-25	9.00635e-23	up
comp5667	4.0803	1.09669	105.151	1.13148e-24	5.33815e-22	down
comp12247	2.72516	7.41784	105.1	1.16101e-24	5.33815e-22	down
comp13418	1.92165	5.04791	102.302	4.76739e-24	2.11639e-21	down
comp6331	3.89655	1.47287	101.164	8.46562e-24	3.63288e-21	down
comp13164	-2.73343	7.98659	96.0212	1.13657e-22	4.72008e-20	up
comp19959	1.98279	5.8617	95.9209	1.19564e-22	4.81022e-20	down
comp21162	-3.34148	3.5824	92.8941	5.51678e-22	2.15221e-19	up
comp10853	2.21975	6.40652	91.2347	1.27604e-21	4.83168e-19	down
comp8975	-1.76608	4.73168	88.5735	4.89809e-21	1.80166e-18	up
comp13157	-5.20031	6.94377	88.4898	5.1098e-21	1.82732e-18	up
comp7176	2.34012	2.77849	86.6679	1.28363e-20	4.46635e-18	down
comp10813	2.87457	4.77348	84.4459	3.94867e-20	1.33777e-17	down
comp9139	3.50781	2.60461	83.1386	7.64978e-20	2.52521e-17	down
comp36395	-2.40416	2.94748	81.8165	1.49325e-19	4.80603e-17	up
comp11302	-1.7789	3.91399	75.4788	3.69344e-18	1.15974e-15	up
comp2725	-3.97839	0.374459	74.1532	7.22823e-18	2.21562e-15	up
comp7949	-5.22798	7.47826	73.9419	8.04514e-18	2.40868e-15	up
comp12689	2.27152	2.72711	73.5905	9.61259e-18	2.81256e-15	down
comp6195	2.78576	1.4903	73.4737	1.01984e-17	2.91764e-15	down
comp248861	2.68638	1.57362	71.5522	2.70018e-17	7.55699e-15	down
comp4098	-2.02495	2.63072	70.4287	4.7721e-17	1.30715e-14	up
comp6517	-1.4456	5.30453	68.5484	1.238e-16	3.32043e-14	up
comp10079	2.42668	1.43621	66.7039	3.15518e-16	8.28974e-14	down
comp16022	-6.03953	8.67291	64.7573	8.47141e-16	2.18122e-13	up
comp13294	-2.06465	3.81238	63.7219	1.43281e-15	3.61685e-13	up
comp6451	-2.08251	2.33027	63.0459	2.01943e-15	4.99964e-13	up
comp7056	-2.67974	0.897187	60.5698	7.10139e-15	1.72497e-12	up
comp84767	-4.18557	0.0631572	59.9784	9.59033e-15	2.26775e-12	up
comp14250	-6.31576	8.42934	59.9584	9.68823e-15	2.26775e-12	up
comp4529	-1.32091	3.64705	58.4615	2.07311e-14	4.76594e-12	up
comp49841	-3.18265	0.772833	57.7357	2.99806e-14	6.77142e-12	up
comp11496	2.03354	1.96695	57.3855	3.58244e-14	7.95179e-12	down
comp71507	3.00136	0.414027	55.9089	7.59092e-14	1.65636e-11	down
comp5792	2.6888	3.90027	54.525	1.53481e-13	3.2932e-11	down
comp11678	-1.25932	4.39256	54.3139	1.70888e-13	3.60657e-11	up
comp11586	-1.9566	2.47224	53.479	2.61375e-13	5.42733e-11	up
comp2415	-2.75802	0.890983	52.8464	3.60676e-13	7.37038e-11	up
comp10353	1.41357	3.62864	52.5379	4.22022e-13	8.48923e-11	down
comp13545	1.54443	5.32644	52.3145	4.72881e-13	9.36595e-11	down
comp13066	2.09595	1.5591	51.5882	6.84502e-13	1.33519e-10	down
comp12569	-1.16027	4.98374	51.4124	7.48647e-13	1.43852e-10	up
comp9262	1.17964	4.25459	50.7358	1.05677e-12	2.00071e-10	down
comp13707	-2.18578	8.35354	50.3703	1.27304e-12	2.37523e-10	up
comp112291	-2.74815	0.598052	50.3015	1.31851e-12	2.42492e-10	up
comp9104	-2.45758	0.888547	49.7065	1.78554e-12	3.23761e-10	up
comp85568	2.83307	0.47396	49.0685	2.47182e-12	4.41976e-10	down
comp238113	1.9049	1.49783	48.698	2.98576e-12	5.26557e-10	down
comp10585	1.21944	4.45722	48.5692	3.18831e-12	5.5468e-10	down
comp16782	-2.2033	6.08837	48.1137	4.02213e-12	6.90412e-10	up
comp54930	-1.79122	1.89398	47.6331	5.13939e-12	8.70586e-10	up
comp28435	1.60337	4.50899	47.3421	5.9617e-12	9.96765e-10	down
comp12642	-1.63674	6.91211	46.955	7.26338e-12	1.19883e-09	up
comp4294	1.12827	4.39015	46.2662	1.03232e-11	1.68229e-09	down
comp170092	1.88944	1.83685	45.7266	1.35966e-11	2.18803e-09	down
comp9359	1.25874	3.96729	45.6224	1.43389e-11	2.279e-09	down
comp8535	1.92447	1.50857	45.3805	1.62244e-11	2.54724e-09	down
comp9840	1.52678	2.80119	44.5418	2.4898e-11	3.86188e-09	down
comp107781	-2.32524	0.791114	44.4946	2.55054e-11	3.90901e-09	up
comp3693	1.71683	5.9497	44.202	2.96182e-11	4.48594e-09	down
comp21890	1.61502	5.2113	43.9996	3.28435e-11	4.9166e-09	down
comp43600	2.4534	4.47972	43.8507	3.54405e-11	5.24437e-09	down
comp15251	2.50581	8.54417	43.4457	4.35891e-11	6.37689e-09	down
comp8829	-1.05825	4.36925	42.4423	7.27989e-11	1.05305e-08	up
comp12516	1.14438	4.86753	42.3988	7.44366e-11	1.06477e-08	down
comp22937	1.3328	6.56649	42.3281	7.71753e-11	1.09182e-08	down
comp21682	-1.27033	5.5081	42.1961	8.25655e-11	1.15538e-08	up
comp11163	-1.22929	6.21354	41.99	9.174e-11	1.26996e-08	up
comp8157	1.20071	6.06942	41.7988	1.01163e-10	1.38551e-08	down
comp5972	-2.50263	0.619115	41.6065	1.11621e-10	1.51264e-08	up
comp32881	-1.83782	1.55813	41.3371	1.28113e-10	1.71804e-08	up
comp6117	-3.543	0.0153528	40.1194	2.38907e-10	3.17082e-08	up
comp11271	-1.36509	2.77931	39.7362	2.90682e-10	3.81861e-08	up
comp12446	-2.13904	4.63597	39.0836	4.06033e-10	5.28007e-08	up
comp5193	-1.13324	5.69624	38.7999	4.69549e-10	6.04498e-08	up
comp11468	-1.36119	5.28266	38.0964	6.7334e-10	8.58275e-08	up
comp17217	-1.18264	6.61394	37.1727	1.08115e-09	1.36458e-07	up
comp5705	-2.43622	2.39299	36.7586	1.33699e-09	1.67111e-07	up
comp7044	-1.06568	5.41125	36.3905	1.61491e-09	1.99907e-07	up
comp8713	0.936217	4.80244	36.2964	1.69475e-09	2.07793e-07	down
comp3135	1.37049	3.00935	36.1522	1.82495e-09	2.21645e-07	down
comp12036	-1.11122	4.91151	35.6522	2.35883e-09	2.82312e-07	up
comp33005	-1.10687	4.88397	35.6444	2.36831e-09	2.82312e-07	up
comp17691	0.903985	4.80895	35.3721	2.72357e-09	3.21682e-07	down
comp42968	1.59989	2.2851	35.3401	2.76875e-09	3.24044e-07	down
comp32200	0.965176	4.22524	35.2835	2.85043e-09	3.30598e-07	down
comp4814	-1.73743	1.16232	35.2464	2.90516e-09	3.33938e-07	up
comp3629	1.4632	2.57512	34.2451	4.85897e-09	5.53578e-07	down
comp10424	1.04706	3.66074	34.2137	4.93792e-09	5.57638e-07	down
comp9772	-1.804	1.34782	33.3937	7.52678e-09	8.42607e-07	up
comp109428	-3.9588	1.54109	33.1444	8.55617e-09	9.49587e-07	up
comp3121	1.18027	3.08843	33.0017	9.20789e-09	1.01318e-06	down
comp7100	-2.8741	0.0992129	32.8769	9.81837e-09	1.0712e-06	up
comp28709	1.58323	3.93046	32.6518	1.10235e-08	1.19257e-06	down
comp13368	-1.01012	3.89104	32.4382	1.23044e-08	1.32006e-06	up
comp12016	-2.294	0.586814	32.4163	1.24437e-08	1.32397e-06	up
comp10236	-1.73181	1.44982	32.2399	1.36262e-08	1.4379e-06	up
comp11618	-1.16906	5.51411	32.2213	1.37571e-08	1.43991e-06	up
comp114697	1.49008	2.20981	31.9322	1.59647e-08	1.65749e-06	down
comp23966	-0.917277	4.59004	31.4352	2.06207e-08	2.12376e-06	up
comp10247	1.42403	1.89784	31.2061	2.32037e-08	2.37083e-06	down
comp11929	-1.65866	1.42332	31.1153	2.43147e-08	2.46478e-06	up
comp9947	1.03613	3.38759	31.0405	2.527e-08	2.54161e-06	down
comp2780	-1.59791	1.93435	30.6277	3.12592e-08	3.11962e-06	up
comp12590	0.94876	4.71535	30.6059	3.16124e-08	3.1306e-06	down
comp10962	-1.04443	4.74434	30.3931	3.52783e-08	3.46696e-06	up
comp11975	-0.935263	4.65442	30.1229	4.05505e-08	3.9549e-06	up
comp2795	-1.60795	1.03535	29.6565	5.15781e-08	4.99261e-06	up
comp10055	-1.16217	7.20073	29.623	5.24797e-08	5.04197e-06	up
comp5352	0.856074	4.56747	29.4968	5.60102e-08	5.3413e-06	down
comp3357	-11.2848	8.7275	29.4466	5.74793e-08	5.44109e-06	up
comp79636	-2.17716	0.233591	29.1393	6.73576e-08	6.32964e-06	up
comp11768	-11.9394	9.82845	29.1149	6.82088e-08	6.36318e-06	up
comp5373	1.75287	0.955481	28.9919	7.26802e-08	6.70537e-06	down
comp34589	-1.13993	4.54492	28.9856	7.29184e-08	6.70537e-06	up
comp11341	-0.88665	5.00606	28.8419	7.8534e-08	7.17054e-06	up
comp45059	-1.30056	2.70186	28.8277	7.91116e-08	7.17241e-06	up
comp337617	-2.24669	0.208471	28.6866	8.50901e-08	7.66049e-06	up
comp3426	-0.995969	4.31136	28.6558	8.64562e-08	7.72943e-06	up
comp8186	1.10869	2.68694	28.5044	9.34853e-08	8.30021e-06	down
comp8005	-1.28127	7.14959	28.4833	9.45121e-08	8.3339e-06	up
comp6927	-0.96798	4.47598	28.3633	1.00556e-07	8.80651e-06	up
comp10909	1.48949	8.05617	28.1799	1.10544e-07	9.61585e-06	down
comp11959	-1.01002	3.90841	28.1645	1.11428e-07	9.62766e-06	up
comp3269	2.59504	3.83818	28.0799	1.16411e-07	9.99119e-06	down
comp6804	-3.10097	10.9337	27.8955	1.28049e-07	1.09172e-05	up
comp14069	-11.0587	9.60508	27.7921	1.35078e-07	1.14408e-05	up
comp6291	-1.37611	7.5757	27.7142	1.40624e-07	1.18326e-05	up
comp12503	-1.11676	2.90131	27.6701	1.43873e-07	1.20274e-05	up
comp4059	-1.23982	4.00324	27.2692	1.77007e-07	1.46968e-05	up
comp9084	-0.993009	4.73709	27.2575	1.78087e-07	1.46968e-05	up
comp10103	-1.02286	3.28541	27.1739	1.85955e-07	1.52483e-05	up
comp3117	-0.853567	4.85537	27.0734	1.95875e-07	1.59601e-05	up
comp9982	1.81003	1.25404	26.6558	2.43117e-07	1.96849e-05	down
comp26150	-0.91627	6.18973	26.2752	2.9607e-07	2.38225e-05	up
comp2304	-1.36107	1.63368	26.2424	3.01132e-07	2.40794e-05	up
comp23284	1.23531	4.47229	26.1969	3.08323e-07	2.45022e-05	down
comp7917	1.1935	2.45137	26.0901	3.25853e-07	2.57364e-05	down
comp360519	-2.25926	0.135278	25.9998	3.41445e-07	2.68034e-05	up
comp12465	2.22142	9.76288	25.9497	3.50426e-07	2.73417e-05	down
comp12653	-1.09175	7.34183	25.816	3.75563e-07	2.91265e-05	up
comp4043	-1.41795	2.16636	25.7413	3.90392e-07	3.00952e-05	up
comp3103	0.887881	4.30636	25.664	4.06344e-07	3.11385e-05	down
comp6250	-0.919115	6.17836	25.4628	4.50995e-07	3.43556e-05	up
comp7184	-1.48007	1.5071	25.3907	4.68171e-07	3.54543e-05	up
comp8691	-2.18266	2.87443	25.3153	4.86821e-07	3.66511e-05	up
comp2714	1.24924	1.65322	25.2366	5.07119e-07	3.79572e-05	down
comp5532	1.34616	2.03993	25.2247	5.10251e-07	3.7971e-05	down
comp9756	-0.952831	5.29751	24.9628	5.84466e-07	4.32437e-05	up
comp12350	-1.02849	6.58675	24.8844	6.08745e-07	4.47827e-05	up
comp182277	-3.32987	-0.614786	24.7884	6.39813e-07	4.68008e-05	up
comp13894	-9.83516	9.55632	24.5989	7.05938e-07	5.1346e-05	up
comp11233	-0.804604	4.19911	24.3991	7.83034e-07	5.66336e-05	up
comp7295	1.05773	3.27947	24.3795	7.9108e-07	5.68959e-05	down
comp5182	1.46515	7.95947	24.36	7.99118e-07	5.71547e-05	down
comp43733	1.00903	3.30178	24.3378	8.08384e-07	5.74893e-05	down
comp26543	0.936992	6.0114	24.3274	8.12727e-07	5.74893e-05	down
comp6464	-7.07929	6.36245	24.2826	8.31868e-07	5.85217e-05	up
comp6460	-1.5917	0.783736	23.8203	1.05763e-06	7.39995e-05	up
comp12926	-1.16166	7.59719	23.795	1.07163e-06	7.45736e-05	up
comp9988	1.41376	1.26534	23.7556	1.09377e-06	7.5705e-05	down
comp13790	-9.40028	9.39009	23.6419	1.16035e-06	7.98842e-05	up
comp10882	-7.68361	6.45661	23.5659	1.20709e-06	8.26599e-05	up
comp302167	-2.72855	-0.434036	23.5478	1.2185e-06	8.29995e-05	up
comp155921	-1.64135	0.858509	23.5322	1.2284e-06	8.32338e-05	up
comp39299	-0.823196	3.89606	23.4816	1.26113e-06	8.50044e-05	up
comp9011	-0.940493	4.27881	23.2708	1.4072e-06	9.43554e-05	up
comp4099	-1.09001	6.44404	23.1495	1.49885e-06	9.99804e-05	up
comp2506	-1.27572	1.50152	22.9618	1.65252e-06	0.000109662	up
comp39193	-0.825414	3.94869	22.9351	1.67564e-06	0.000110627	up
comp12581	0.8723	3.64174	22.8855	1.71941e-06	0.000112937	down
comp36183	0.940682	4.77437	22.846	1.75512e-06	0.000114697	down
comp3188	-5.92003	6.35674	22.7352	1.8593e-06	0.000120892	up
comp5171	1.70025	1.84302	22.6274	1.96664e-06	0.000127228	down
comp24234	-1.12639	4.80466	22.3491	2.27323e-06	0.000146328	up
comp13227	0.947615	5.00224	22.183	2.47853e-06	0.000158749	down
comp9318	0.729846	4.88686	22.032	2.68143e-06	0.000170895	down
comp5559	1.82091	0.454547	21.9958	2.73247e-06	0.000172804	down
comp5790	1.20677	1.48168	21.9897	2.74111e-06	0.000172804	down
comp3186	-0.808845	3.92501	21.9824	2.75166e-06	0.000172804	up
comp8324	-1.37675	2.36925	21.6812	3.21929e-06	0.00020119	up
comp9795	0.930578	3.02629	21.5976	3.36269e-06	0.0002084	down
comp3870	-5.93082	3.86184	21.5951	3.36704e-06	0.0002084	up
comp13184	0.839426	5.76699	21.5551	3.43809e-06	0.000211562	down
comp39579	-1.01357	3.24828	21.5479	3.45098e-06	0.000211562	up
comp229917	1.65228	0.530062	21.4409	3.649e-06	0.000222641	down
comp4549	-1.66436	0.503112	21.3951	3.73731e-06	0.000226954	up
comp9277	-1.30332	1.50625	21.3811	3.76465e-06	0.00022754	up
comp44588	-0.824622	3.85258	20.9994	4.59416e-06	0.000276379	up
comp9058	1.07958	2.04545	20.8019	5.09326e-06	0.00030498	down
comp10150	-4.97238	6.03129	20.7327	5.28054e-06	0.00031473	up
comp8206	-1.11143	6.705	20.6897	5.40052e-06	0.00032034	up
comp7224	2.45345	-0.228252	20.6813	5.42443e-06	0.00032034	down
comp301501	1.55344	0.505132	20.5708	5.74663e-06	0.000337818	down
comp50533	0.920169	3.91828	20.4826	6.01769e-06	0.000352144	down
comp25802	0.908701	6.17269	20.2231	6.89159e-06	0.000401459	down
comp24814	-0.742313	5.02617	20.1939	6.9974e-06	0.000405786	up
comp6330	-0.850828	3.71253	20.113	7.29981e-06	0.000421425	up
comp8742	-1.07009	3.10962	20.0709	7.46236e-06	0.000428886	up
comp50513	0.731549	3.8601	20.0118	7.69641e-06	0.000440372	down
comp10966	-1.03362	2.47397	19.9696	7.86843e-06	0.000448222	up
comp13160	1.36998	1.30577	19.9419	7.98314e-06	0.000452753	down
comp15661	-7.94802	5.31248	19.8516	8.36926e-06	0.00047257	up
comp221774	-1.94395	0.204013	19.7592	8.78367e-06	0.000493803	up
comp3420	-1.03303	7.42794	19.6877	9.11855e-06	0.000510401	up
comp14732	-8.21469	8.55929	19.3579	1.08371e-05	0.00060397	up
comp3584	0.858846	4.78697	19.239	1.15333e-05	0.000640001	down
comp8798	-1.04208	2.66769	19.2252	1.16169e-05	0.000641873	up
comp3078	0.784368	4.78622	19.1613	1.20127e-05	0.000660902	down
comp39851	0.7801	5.04379	19.1163	1.22992e-05	0.000673788	down
comp12255	1.02232	6.51209	19.0989	1.24119e-05	0.00067708	down
comp13088	-0.863014	6.6837	19.0671	1.26203e-05	0.000685546	up
comp10026	1.12006	5.37368	19.0053	1.30359e-05	0.000705145	down
comp13773	-7.30282	8.75008	18.9931	1.31192e-05	0.00070668	up
comp15433	-1.16585	7.49223	18.9754	1.32416e-05	0.000710302	up
comp11306	-0.876429	3.06279	18.9432	1.34668e-05	0.000719383	up
comp130038	1.16532	1.64816	18.9199	1.36323e-05	0.000725216	down
comp20508	-6.2464	6.54133	18.8755	1.39532e-05	0.000739231	up
comp3843	-0.97697	2.38435	18.7848	1.46332e-05	0.00077208	up
comp5762	2.36104	10.5189	18.7667	1.47721e-05	0.000776228	down
comp4379	0.904644	3.15837	18.687	1.5403e-05	0.000803393	down
comp62175	-4.80759	3.89137	18.6856	1.54139e-05	0.000803393	up
comp12566	-8.18069	9.05642	18.5527	1.65267e-05	0.000857921	up
comp2611	1.1799	1.60525	18.4739	1.72245e-05	0.000890555	down
comp72844	-1.58018	0.487558	18.4424	1.75118e-05	0.00090179	up
comp12799	0.906711	5.56376	18.3293	1.85829e-05	0.000953134	down
comp54401	0.945873	2.85407	18.2932	1.89382e-05	0.000964052	down
comp8552	-6.9354	3.13498	18.2925	1.89456e-05	0.000964052	up
comp4050	1.67143	0.400123	18.2373	1.95019e-05	0.00098712	down
comp40944	-1.12121	1.68032	18.2324	1.95523e-05	0.00098712	up
comp8370	-0.742606	5.32853	18.2128	1.97552e-05	0.00099347	up
comp3448	0.764395	3.58047	18.162	2.02887e-05	0.00101273	down
comp49955	-5.31167	2.79359	18.1614	2.02955e-05	0.00101273	up
comp44801	1.33083	1.00231	18.0776	2.12078e-05	0.00105417	down
comp27604	0.780417	3.40228	18.0464	2.15587e-05	0.00106748	down
comp2787	-1.19895	1.39129	18.0332	2.17086e-05	0.00107079	up
comp9587	0.878703	3.23734	18.0254	2.17978e-05	0.00107109	down
comp250630	1.03845	2.03664	17.9998	2.20927e-05	0.00108145	down
comp266757	1.03275	3.18198	17.9855	2.22594e-05	0.00108209	down
comp13518	1.03005	3.5761	17.9843	2.2274e-05	0.00108209	down
comp8800	-0.733555	4.41077	17.9625	2.25296e-05	0.0010904	up
comp12038	-0.737999	3.87116	17.9427	2.27655e-05	0.00109769	up
comp4782	2.37913	-0.540901	17.887	2.34413e-05	0.00112605	down
comp18344	0.716999	3.69521	17.8403	2.40244e-05	0.00114978	down
comp57934	-1.50302	1.44995	17.8217	2.42598e-05	0.00115674	up
comp9046	0.661522	4.29126	17.8001	2.45373e-05	0.00116197	down
comp10793	-0.988617	3.76375	17.7991	2.455e-05	0.00116197	up
comp116924	-1.44847	0.79005	17.7846	2.47374e-05	0.00116655	up
comp7123	-0.904113	3.29105	17.752	2.51648e-05	0.00118238	up
comp33966	-5.64235	4.8957	17.7421	2.52965e-05	0.00118424	up
comp11565	0.876577	2.74731	17.6869	2.60415e-05	0.0012147	down
comp11273	-6.10627	6.04597	17.5846	2.74801e-05	0.00127395	up
comp77429	-5.09315	1.57512	17.5826	2.75096e-05	0.00127395	up
comp48533	-1.27237	1.58956	17.5069	2.8626e-05	0.0013209	up
comp36369	0.773956	3.53399	17.4929	2.88387e-05	0.00132596	down
comp205919	-1.17387	1.27087	17.424	2.99027e-05	0.00136999	up
comp10769	-1.46077	0.797358	17.3813	3.05816e-05	0.00139612	up
comp34844	-0.884587	5.29971	17.2553	3.26789e-05	0.0014866	up
comp292413	1.42361	0.61837	17.2096	3.34745e-05	0.00151732	down
comp5338	-2.25675	2.55747	17.203	3.35898e-05	0.00151732	up
comp206016	-1.0784	1.4116	17.1295	3.49166e-05	0.00157173	up
comp83839	-1.15479	1.40104	17.0913	3.56242e-05	0.001598	up
comp2432	-1.64261	0.237561	17.0675	3.60741e-05	0.00161256	up
comp6389	1.28061	1.43875	17.0383	3.66338e-05	0.00162639	down
comp11854	0.869232	6.27404	17.0382	3.66362e-05	0.00162639	down
comp25366	1.03627	2.56649	17.0274	3.6844e-05	0.00163	down
comp260543	2.39887	-0.390519	16.962	3.81346e-05	0.00168132	down
comp3298	-0.718348	4.00255	16.9127	3.91394e-05	0.00171109	up
comp10356	-0.728133	4.45752	16.9096	3.9203e-05	0.00171109	up
comp168506	1.00108	1.73714	16.9093	3.92085e-05	0.00171109	down
comp5270	-4.83249	6.55446	16.8957	3.94903e-05	0.00171756	up
comp1180	-2.39514	-0.519589	16.8777	3.98662e-05	0.00172807	up
comp2227	-1.35067	0.691471	16.7863	4.18334e-05	0.00180726	up
comp10242	-1.60396	0.409918	16.7281	4.31381e-05	0.00185374	up
comp7012	2.0325	0.191489	16.7255	4.31974e-05	0.00185374	down
comp8189	0.865525	4.33999	16.7114	4.35188e-05	0.00186133	down
comp11062	-3.09637	0.263141	16.6925	4.39544e-05	0.00187374	up
comp3665	-7.05042	5.84001	16.6529	4.48827e-05	0.001907	up
comp3830	-5.8684	3.41634	16.5983	4.61928e-05	0.0019562	up
comp26842	-0.678359	4.80364	16.5591	4.71572e-05	0.0019905	up
comp390842	-2.09853	-0.253414	16.5348	4.77655e-05	0.0020039	up
comp223011	1.28252	0.830907	16.534	4.77859e-05	0.0020039	down
comp3642	-1.03337	7.9402	16.5145	4.82806e-05	0.00201807	up
comp6004	1.05077	1.4534	16.3663	5.22058e-05	0.00217507	down
comp9529	-0.724213	5.14512	16.2993	5.40827e-05	0.002246	up
comp12413	-0.761719	3.74163	16.2187	5.64331e-05	0.00233608	up
comp102340	-2.60561	-0.687962	16.2057	5.68238e-05	0.00234471	up
comp93539	2.00868	0.163519	16.1821	5.75341e-05	0.00236643	down
comp3570	0.864035	2.86012	16.1715	5.78571e-05	0.00237214	down
comp4275	0.861793	2.59538	16.155	5.83631e-05	0.00238529	down
comp27389	0.727965	5.65108	16.1083	5.98223e-05	0.00243719	down
comp9122	-1.32148	3.03136	16.0133	6.28994e-05	0.00255447	up
comp2897	-1.59511	0.416462	15.9596	6.47088e-05	0.00261969	up
comp27362	0.789066	4.65223	15.9441	6.52422e-05	0.00263301	down
comp30829	-0.789423	4.38878	15.8549	6.83889e-05	0.00275137	up
comp89780	1.09279	2.12922	15.8123	6.99474e-05	0.0028053	down
comp61831	-1.53377	0.901352	15.7784	7.12101e-05	0.00284708	up
comp8656	1.1291	1.29464	15.7705	7.15096e-05	0.0028502	down
comp33789	-0.645812	3.99252	15.7238	7.32945e-05	0.00291232	up
comp8808	-0.737275	5.2732	15.7144	7.36625e-05	0.00291794	up
comp2896	1.29672	1.16093	15.6723	7.53183e-05	0.00297438	down
comp33053	0.749872	3.9425	15.6487	7.62636e-05	0.0030025	down
comp9774	0.968183	2.92238	15.6419	7.65406e-05	0.00300422	down
comp8882	0.915345	2.10623	15.6264	7.71715e-05	0.00301977	down
comp6597	0.798892	3.71778	15.5457	8.05343e-05	0.00314181	down
comp7697	-1.38218	8.68396	15.5186	8.16982e-05	0.00317759	up
comp272451	-1.58415	0.297941	15.4618	8.41894e-05	0.00326462	up
comp10495	0.905454	4.55735	15.4019	8.68986e-05	0.00335956	down
comp2618	0.845591	2.97656	15.3948	8.72271e-05	0.00336216	down
comp415105	2.3487	-0.711163	15.3642	8.8653e-05	0.00340692	down
comp34820	1.13455	3.72976	15.3269	9.04201e-05	0.00346449	down
comp111564	-1.16321	1.63702	15.215	9.59401e-05	0.00366508	up
comp10042	-0.645226	5.70101	15.1374	9.99645e-05	0.00380752	up
comp24047	-0.659891	5.52372	15.1242	0.000100663	0.00382281	up
comp9932	1.83803	-0.174106	15.0698	0.000103608	0.00392307	down
comp8083	-0.92947	2.23581	14.9964	0.000107717	0.00406672	up
comp6740	-5.64024	6.52322	14.8882	0.000114074	0.00429412	up
comp53565	-0.862983	3.73206	14.8291	0.000117705	0.00441788	up
comp3159	0.585605	4.84499	14.7881	0.000120293	0.00450191	down
comp12364	-0.715849	4.27541	14.7692	0.000121504	0.00453405	up
comp89781	1.37456	1.03935	14.7485	0.000122842	0.00457072	down
comp3082	-0.590039	4.28842	14.7367	0.000123614	0.00457426	up
comp11939	1.90589	0.0343576	14.7362	0.000123648	0.00457426	down
comp239486	-1.71098	-0.0929813	14.702	0.000125915	0.00464388	up
comp70751	-1.16567	0.940903	14.6969	0.000126251	0.00464388	up
comp7992	1.17535	1.05478	14.6592	0.000128805	0.00472433	down
comp12450	-0.673388	5.39989	14.6458	0.000129727	0.0047446	up
comp17934	0.853868	6.63161	14.6373	0.000130312	0.00475252	down
comp54137	-1.02437	1.61049	14.6308	0.000130762	0.00475544	up
comp2615	-1.41024	4.17328	14.6005	0.00013288	0.00481886	up
comp11674	-0.576745	4.96994	14.5812	0.000134245	0.00485471	up
comp17127	-0.761979	6.49902	14.5665	0.0001353	0.00486866	up
comp6979	1.23523	1.44633	14.5653	0.000135387	0.00486866	down
comp11377	0.618873	4.80108	14.5383	0.00013734	0.00492512	down
comp70060	1.24714	1.08091	14.5181	0.000138823	0.00496446	down
comp2663	-3.84586	1.99717	14.4572	0.000143384	0.00511337	up
comp11281	-4.18022	3.2406	14.4469	0.000144165	0.00511393	up
comp9706	0.927441	2.88171	14.4465	0.000144194	0.00511393	down
comp3633	0.937024	1.72426	14.4091	0.00014709	0.00519145	down
comp33192	-1.16835	2.10697	14.4079	0.000147186	0.00519145	up
comp11508	-0.615472	4.77012	14.3045	0.000155491	0.00545888	up
comp12082	-3.57296	1.99304	14.303	0.000155617	0.00545888	up
comp24668	-0.850587	3.99351	14.2671	0.000158613	0.0055373	up
comp10097	-1.21636	1.39669	14.2659	0.000158713	0.0055373	up
comp12748	0.855034	2.60859	14.0916	0.00017412	0.00605842	down
comp136790	1.84935	-0.161631	14.0377	0.000179187	0.00621792	down
comp7351	0.618457	5.78124	14.023	0.000180588	0.00624971	down
comp47535	-0.666241	5.04334	13.9757	0.00018519	0.00639179	up
comp2878	-0.674097	3.49349	13.9657	0.000186178	0.0064087	up
comp53042	-0.618093	3.69372	13.96	0.000186738	0.00641085	up
comp95905	-2.28534	-0.58909	13.9465	0.00018809	0.00644008	up
comp12729	-0.758526	3.22961	13.93	0.000189746	0.00647955	up
comp48546	-0.58551	4.72147	13.8822	0.000194628	0.00662868	up
comp163755	-2.33778	-0.563742	13.8562	0.000197341	0.00670333	up
comp156756	-1.60904	-0.161281	13.7953	0.000203848	0.00690614	up
comp2237	-1.08676	1.41068	13.7458	0.000209286	0.00707178	up
comp7244	1.01215	1.37318	13.6912	0.000215462	0.00726142	down
comp3504	0.575713	4.13393	13.6178	0.000224046	0.00753099	down
comp6230	-1.66264	-0.196022	13.5987	0.000226347	0.00758294	up
comp3389	-1.19336	6.44617	13.5952	0.000226769	0.00758294	up
comp3596	0.858457	6.28153	13.5727	0.000229495	0.0076542	down
comp11478	1.02254	1.651	13.5387	0.000233699	0.00777428	down
comp7179	0.65122	5.31776	13.5137	0.000236833	0.00785217	down
comp11297	0.874751	4.74585	13.5103	0.000237261	0.00785217	down
comp69911	-4.33394	2.63148	13.488	0.000240098	0.00792571	up
comp26217	0.629642	4.4492	13.4503	0.000244973	0.00806594	down
comp27521	0.749872	4.02881	13.4177	0.000249259	0.00818613	down
comp12044	-0.631378	5.70244	13.3738	0.000255161	0.00833204	up
comp11583	-2.13722	1.54958	13.3705	0.00025562	0.00833204	up
comp2605	-0.759801	2.77982	13.3703	0.000255644	0.00833204	up
comp34721	0.730896	2.8159	13.3225	0.000262238	0.0085254	down
comp6816	-1.03266	1.79323	13.3061	0.000264542	0.00857861	up
comp16624	-0.604761	5.40421	13.2845	0.000267612	0.00865639	up
comp26464	-0.630133	5.32472	13.2677	0.000270016	0.00871223	up
comp4230	-1.20088	0.757205	13.227	0.000275951	0.00888149	up
comp3773	0.612863	4.5374	13.1736	0.000283921	0.00911522	down
comp7791	-1.28588	0.678603	13.114	0.000293101	0.00938033	up
comp11673	-0.898142	1.63883	13.1106	0.000293636	0.00938033	up
comp11991	-0.887807	1.83137	13.0766	0.000299011	0.00952475	up
comp7989	-0.635646	4.75701	13.07	0.000300061	0.00952475	up
comp253	3.1545	-1.03072	13.0664	0.000300648	0.00952475	down
comp8013	0.90277	1.76848	13.0634	0.000301117	0.00952475	down
comp28084	-1.34218	2.00105	13.0011	0.000311314	0.00982317	up
comp3892	-1.07148	1.11342	12.9044	0.000327812	0.0103185	up
comp11383	-0.68066	3.72551	12.8815	0.000331846	0.01042	up
comp12078	0.763546	7.2481	12.7883	0.000348793	0.0109254	down
comp11582	-0.602009	3.78376	12.7625	0.000353636	0.0110444	up
comp4126	-1.09627	0.867184	12.7542	0.000355215	0.0110444	up
comp9624	-1.18112	0.548501	12.7516	0.00035571	0.0110444	up
comp5030	-0.733455	5.90763	12.7499	0.000356021	0.0110444	up
comp11560	0.678296	4.75789	12.715	0.000362731	0.0112255	down
comp9746	1.01084	1.19611	12.7081	0.000364067	0.0112398	down
comp6606	1.25175	0.746751	12.6823	0.000369126	0.0113687	down
comp82953	-0.749834	3.09149	12.6085	0.000383997	0.0117985	up
comp11703	1.06869	1.16979	12.5174	0.000403188	0.0123587	down
comp4444	-2.90716	0.223915	12.4595	0.000415865	0.0126975	up
comp7824	0.870842	2.12923	12.455	0.000416869	0.0126975	down
comp3863	-1.03659	1.75169	12.4524	0.000417456	0.0126975	up
comp31892	1.07031	2.18495	12.4491	0.000418187	0.0126975	down
comp1194	3.91985	-1.46783	12.4078	0.000427533	0.0129507	down
comp152772	-1.17759	0.434984	12.3841	0.000433004	0.0130857	up
comp23826	0.605025	4.21415	12.368	0.000436764	0.0131684	down
comp10189	-0.632131	3.40506	12.3552	0.000439761	0.0132278	up
comp10376	-1.12446	0.828193	12.3032	0.000452177	0.0135234	up
comp8948	-0.635048	6.04449	12.3022	0.000452428	0.0135234	up
comp12351	0.795337	2.77298	12.3009	0.000452741	0.0135234	down
comp7516	0.665691	3.40191	12.2816	0.000457443	0.0136322	down
comp68608	-0.697743	3.24492	12.2708	0.000460103	0.0136753	up
comp229481	1.98138	-0.449526	12.2671	0.000461013	0.0136753	down
comp4848	-1.35311	1.32809	12.2422	0.000467211	0.0138273	up
comp13524	0.874092	4.11646	12.1883	0.000480898	0.014177	down
comp200526	1.43838	0.383728	12.187	0.000481231	0.014177	down
comp287099	1.34998	0.138946	12.1718	0.000485168	0.0142604	down
comp688491	-5.55249	-1.65722	12.1299	0.000496189	0.0145511	up
comp3803	0.86891	2.61033	12.0352	0.000522039	0.0152744	down
comp4125	-0.674296	3.84357	11.9714	0.000540239	0.0157711	up
comp6768	0.979338	1.27573	11.9134	0.000557327	0.0162331	down
comp30421	0.634695	3.31646	11.8887	0.00056476	0.0163898	down
comp222723	2.03804	-0.517595	11.8871	0.000565254	0.0163898	down
comp163263	-2.14398	-0.689624	11.8618	0.00057296	0.0165759	up
comp131762	-2.07	0.216165	11.8575	0.000574304	0.0165767	up
comp9547	0.621743	3.72035	11.8534	0.000575562	0.0165767	down
comp208	1.69289	-0.192929	11.8271	0.000583745	0.0167749	down
comp12063	0.839835	1.82081	11.8214	0.000585548	0.0167892	down
comp3764	0.658676	3.44243	11.7716	0.00060142	0.017202	down
comp20282	-0.561844	4.33095	11.7679	0.000602617	0.017202	up
comp31950	0.562338	5.1157	11.7635	0.000604037	0.0172044	down
comp9979	0.899997	2.73583	11.7084	0.000622174	0.0176818	down
comp56451	-0.591352	3.85443	11.6897	0.000628455	0.017821	up
comp12879	1.34637	4.15396	11.6757	0.000633204	0.0179162	down
comp8881	1.56237	-0.00826942	11.6142	0.000654505	0.0184783	down
comp8046	1.03074	0.863005	11.6074	0.00065689	0.018505	down
comp2691	-2.78342	-1.27089	11.5953	0.000661197	0.018553	up
comp3952	-2.16594	0.915401	11.5945	0.000661476	0.018553	up
comp16546	-0.780775	7.57962	11.5886	0.000663585	0.0185717	up
comp187479	-0.922627	1.21618	11.5307	0.000684547	0.0191168	up
comp42937	-1.19136	1.40555	11.5167	0.000689735	0.01922	up
comp8161	0.612075	4.6575	11.4977	0.000696832	0.0193122	down
comp24355	-0.5781	5.60512	11.4951	0.000697783	0.0193122	up
comp5186	0.843832	2.08805	11.492	0.000698975	0.0193122	down
comp46096	0.904921	1.60656	11.4918	0.000699044	0.0193122	down
comp10997	-0.591589	5.59318	11.4613	0.000710608	0.0195896	up
comp6461	0.573122	4.48751	11.448	0.0007157	0.0196879	down
comp3342	-0.63203	5.51149	11.4331	0.000721458	0.0198039	up
comp12335	-1.501	1.67727	11.3978	0.000735292	0.0201118	up
comp8735	1.64096	-0.308366	11.3966	0.000735797	0.0201118	down
comp12190	-0.585741	3.76427	11.3921	0.000737572	0.0201176	up
comp24627	0.605453	6.38727	11.3862	0.000739907	0.0201386	down
comp8945	-1.00984	1.55618	11.3774	0.000743433	0.0201919	up
comp31473	-0.555908	4.40811	11.3625	0.000749438	0.0203121	up
comp2493	1.20753	0.364325	11.2807	0.000783189	0.0211823	down
comp3467	0.543642	4.11694	11.2761	0.0007851	0.0211895	down
comp160672	-1.95955	0.285755	11.2357	0.000802403	0.0215731	up
comp10390	-1.02848	1.01865	11.2351	0.000802664	0.0215731	up
comp4653	0.625519	5.68857	11.2208	0.000808876	0.0216947	down
comp319418	-4.49983	-1.08388	11.2144	0.000811661	0.0217242	up
comp5418	-1.00549	1.38417	11.1962	0.000819672	0.0218931	up
comp44402	-0.553034	4.28862	11.1875	0.000823501	0.0219498	up
comp57078	-0.891789	1.25429	11.1713	0.000830742	0.022097	up
comp7723	2.51399	3.29518	11.1672	0.000832567	0.0220999	down
comp206517	1.28879	0.330951	11.1396	0.000845039	0.0223415	down
comp3770	0.623917	5.51074	11.1394	0.00084514	0.0223415	down
comp142427	1.16533	0.524806	11.1177	0.000855076	0.0225579	down
comp45836	-0.642274	3.81342	11.1067	0.000860158	0.0226057	up
comp239518	1.8432	-0.538226	11.1035	0.000861657	0.0226057	down
comp734	-0.827168	1.83238	11.1024	0.000862156	0.0226057	up
comp12517	0.657207	4.52544	11.0816	0.000871874	0.0227933	down
comp3340	0.759094	6.99185	11.0795	0.000872854	0.0227933	down
comp220883	2.22471	1.06241	10.9833	0.000919371	0.0239595	down
comp9834	0.781448	1.97728	10.9455	0.000938327	0.0244041	down
comp3934	0.593204	5.94548	10.9212	0.000950721	0.0246577	down
comp7962	0.637996	3.26563	10.9188	0.000951909	0.0246577	down
comp37118	0.529627	4.6781	10.8977	0.000962861	0.0248913	down
comp30548	-0.79711	2.42227	10.8446	0.000990831	0.0255631	up
comp13522	-0.568275	5.75349	10.8267	0.00100048	0.0257605	up
comp385536	-1.4255	-0.145418	10.8136	0.00100755	0.0258907	up
comp10512	-0.639161	3.29507	10.8078	0.00101073	0.0259205	up
comp4875	-1.01133	0.758728	10.7877	0.00102177	0.0261517	up
comp16707	-0.627318	6.68551	10.7738	0.00102946	0.0262962	up
comp8949	0.808563	2.57745	10.7673	0.00103308	0.0263363	down
comp3112	-0.547008	5.27703	10.7223	0.00105852	0.0268622	up
comp13217	0.662705	6.68166	10.7204	0.00105962	0.0268622	down
comp280476	-4.2412	-1.26455	10.7198	0.00105997	0.0268622	up
comp458621	-2.76808	-0.571661	10.6974	0.00107285	0.0271354	up
comp2668	-0.734987	3.07145	10.6919	0.00107603	0.0271623	up
comp222864	-1.25355	0.852104	10.6463	0.0011029	0.0277411	up
comp71003	-5.0721	0.82192	10.6434	0.00110465	0.0277411	up
comp9348	-0.540823	4.08977	10.6421	0.00110542	0.0277411	up
comp3201	0.629903	4.22256	10.6284	0.00111362	0.0278924	down
comp11749	-0.590249	5.956	10.6198	0.0011188	0.0279679	up
comp9738	-3.70287	-0.093108	10.6075	0.00112631	0.0281011	up
comp183034	-1.90832	-0.713992	10.588	0.00113826	0.0283184	up
comp2619	-2.17308	2.40649	10.5861	0.00113942	0.0283184	up
comp6482	-0.656581	3.27116	10.5744	0.00114666	0.0284167	up
comp8621	1.25202	0.128441	10.5725	0.00114779	0.0284167	down
comp177164	-4.24898	0.0857411	10.5548	0.00115885	0.0286354	up
comp32796	0.837024	2.27526	10.544	0.00116564	0.0287373	down
comp112336	-1.61127	-0.229602	10.5412	0.00116744	0.0287373	up
comp13509	-0.539228	5.52936	10.5211	0.00118017	0.0289951	up
comp7447	-3.52253	-0.236765	10.5136	0.00118497	0.0290577	up
comp5492	0.737261	2.83235	10.4884	0.00120124	0.0294008	down
comp261986	-1.84023	-0.637087	10.4736	0.00121092	0.0295813	up
comp3958	0.664122	2.76705	10.4361	0.00123575	0.0301307	down
comp4110	0.580218	3.51036	10.4308	0.00123934	0.0301611	down
comp12372	-0.832193	2.10936	10.4246	0.00124351	0.0302055	up
comp63939	-0.838083	3.18349	10.4138	0.00125079	0.0303252	up
comp6898	-2.93777	1.45969	10.3842	0.001271	0.0307573	up
comp340142	2.16589	-0.993825	10.3653	0.00128409	0.0310158	down
comp547546	2.46775	-0.633941	10.3097	0.00132334	0.0319039	down
comp9885	1.11712	0.994868	10.3014	0.00132932	0.031931	down
comp40413	-0.495091	4.81727	10.3012	0.00132942	0.031931	up
comp387980	-1.14381	0.340648	10.2772	0.00134681	0.0322884	up
comp347156	-3.09681	-1.42935	10.2626	0.00135752	0.0324845	up
comp10077	-0.702092	3.54661	10.2343	0.00137854	0.0329263	up
comp7894	0.526312	3.72354	10.2167	0.00139178	0.033181	down
comp35167	0.555512	4.55068	10.2102	0.00139664	0.0332354	down
comp11195	1.75213	2.37506	10.203	0.00140216	0.0333052	down
comp11146	-0.507661	4.28877	10.1864	0.00141478	0.0334807	up
comp5688	-2.16724	1.61559	10.1851	0.00141583	0.0334807	up
comp51174	-0.719365	2.53792	10.1784	0.00142095	0.0334807	up
comp13306	0.662424	6.91092	10.1771	0.00142198	0.0334807	down
comp12483	-2.07958	5.35868	10.1742	0.00142422	0.0334807	up
comp9686	-1.10658	0.566393	10.173	0.00142515	0.0334807	up
comp11038	-0.597463	6.30516	10.1633	0.00143267	0.0335959	up
comp7591	-1.21572	0.635836	10.1475	0.00144496	0.0338225	up
comp12925	-0.498581	4.27145	10.1419	0.00144937	0.0338643	up
comp9753	0.840975	1.56597	10.1336	0.00145593	0.0339558	down
comp852	-1.51971	-0.28703	10.1134	0.00147195	0.0342675	up
comp19831	-0.643159	6.69271	10.1054	0.00147838	0.0343551	up
comp33901	0.556709	3.67235	10.0917	0.00148939	0.0345486	down
comp12399	-0.580254	5.6766	10.0798	0.00149907	0.0346769	up
comp230984	-1.67316	0.641255	10.0782	0.00150031	0.0346769	up
comp11225	0.511356	4.04346	10.0633	0.00151252	0.0348353	down
comp4386	0.832606	1.46445	10.0632	0.00151258	0.0348353	down
comp6552	1.00286	1.49341	10.0213	0.00154737	0.0355478	down
comp12534	0.853855	3.16116	10.0194	0.00154904	0.0355478	down
comp11369	-0.521135	4.0238	10.0108	0.00155629	0.0356506	up
comp11927	0.532531	4.12042	9.999	0.00156625	0.0357266	down
comp13359	-0.485954	4.7336	9.99815	0.00156698	0.0357266	up
comp20495	0.707111	3.61646	9.99703	0.00156793	0.0357266	down
comp20891	-0.916534	2.44896	9.98178	0.00158097	0.03596	up
comp257345	-4.01469	-0.835988	9.95703	0.00160236	0.0363823	up
comp6887	0.543271	3.77363	9.93776	0.00161923	0.0367005	down
comp9850	-0.675355	3.98995	9.92683	0.00162887	0.0368542	up
comp8096	1.15007	0.764645	9.9162	0.0016383	0.0370027	down
comp13400	0.58293	5.25563	9.90632	0.00164712	0.0371286	down
comp13421	-0.83447	3.20096	9.90042	0.00165241	0.0371286	up
comp5305	-2.49731	1.88762	9.90029	0.00165253	0.0371286	up
comp3928	0.516004	3.85925	9.88341	0.00166776	0.0374054	down
comp8521	-0.829947	1.39473	9.86348	0.00168592	0.037747	up
comp29370	0.595222	6.30416	9.8476	0.00170054	0.0379971	down
comp7145	-0.539555	4.91586	9.84494	0.00170299	0.0379971	up
comp12717	0.544382	4.74039	9.83744	0.00170995	0.0380864	down
comp12913	-1.01323	8.71422	9.82661	0.00172005	0.0382452	up
comp10641	-0.923511	2.55903	9.80055	0.0017446	0.0387241	up
comp10370	-0.649994	3.07767	9.78821	0.00175634	0.0389166	up
comp239299	1.0031	1.41312	9.7851	0.00175932	0.0389166	down
comp12530	-0.617242	2.91703	9.77921	0.00176496	0.0389744	up
comp159833	-1.87519	-0.609536	9.77422	0.00176976	0.0390135	up
comp38645	0.514725	4.24434	9.74267	0.0018004	0.039621	down
comp31947	0.496037	5.09535	9.71092	0.00183176	0.0402425	down
comp2794	-0.734096	2.52564	9.68361	0.00185919	0.0407068	up
comp5625	-0.749005	2.13925	9.68358	0.00185922	0.0407068	up
comp17333	0.543284	6.31383	9.67234	0.00187063	0.0408871	down
comp46388	-0.8495	1.64926	9.64942	0.00189412	0.041271	up
comp9843	0.60198	3.27795	9.64894	0.00189461	0.041271	down
comp6840	0.472037	4.77377	9.64452	0.00189917	0.0413005	down
comp11041	-0.909027	2.67061	9.64068	0.00190314	0.0413171	up
comp9927	-2.71544	-0.0283999	9.6264	0.001918	0.0415696	up
comp482111	-1.82015	1.08078	9.6091	0.00193616	0.0418926	up
comp11455	-1.25037	0.0356533	9.60272	0.00194289	0.0419678	up
comp13355	0.723692	2.1702	9.59476	0.00195133	0.0420795	down
comp10417	-0.520457	3.70064	9.58693	0.00195968	0.0421888	up
comp6681	0.732414	6.06343	9.58161	0.00196536	0.0422405	down
comp125231	-1.42982	-0.0091013	9.55423	0.00199489	0.0428038	up
comp31559	0.738741	2.79515	9.52303	0.0020291	0.0434388	down
comp274418	1.14573	0.154611	9.52109	0.00203124	0.0434388	down
comp5935	0.496483	4.14454	9.47348	0.00208463	0.0445067	down
comp8871	-0.529199	3.82142	9.44157	0.00212122	0.0452128	up
comp30225	0.556955	4.69108	9.4183	0.0021483	0.0457144	down
comp6553	0.767833	1.53272	9.40788	0.00216055	0.0458992	down
comp60811	-0.586538	3.61205	9.37692	0.00219734	0.0466039	up
comp415862	-1.77304	-0.790462	9.36692	0.00220937	0.0467819	up
comp26502	-0.707101	2.55988	9.36237	0.00221486	0.0468003	up
comp11590	-0.666442	2.23331	9.36018	0.00221751	0.0468003	up
comp8017	-0.495922	4.319	9.34883	0.00223128	0.047014	up
comp3723	0.928417	0.718845	9.32703	0.00225798	0.0473899	down
comp271799	1.41675	-0.367301	9.32613	0.00225909	0.0473899	down
comp8748	-0.886021	1.10973	9.32526	0.00226017	0.0473899	up
comp33330	0.730964	1.91821	9.31995	0.00226672	0.0474501	down
comp11543	-0.627226	2.80503	9.31175	0.00227689	0.0475855	up
comp8154	-0.665456	3.19052	9.29389	0.0022992	0.0479603	up
comp415274	1.80718	-0.787871	9.29144	0.00230227	0.0479603	down
comp10082	0.580504	3.20379	9.26929	0.00233029	0.048395	down
comp50200	-0.534947	3.50564	9.26899	0.00233066	0.048395	up
comp2234	-1.24721	0.142231	9.26193	0.00233967	0.0485038	up
comp232031	1.13564	0.316553	9.23819	0.00237019	0.0490234	down
comp7193	0.511987	5.65456	9.23318	0.00237669	0.0490234	down
comp7359	-0.787283	1.68982	9.23296	0.00237696	0.0490234	up
comp7466	1.49639	-0.048547	9.22809	0.0023833	0.0490234	down
comp52016	0.47338	4.33286	9.22773	0.00238377	0.0490234	down
comp7755	1.41192	-0.231107	9.20298	0.00241622	0.0495773	down
comp12898	1.0766	0.569007	9.20132	0.00241841	0.0495773	down
comp32619	-0.531058	3.83162	9.19709	0.002424	0.049613	up
comp3813	0.52249	3.58195	9.18676	0.00243772	0.0498145	down
comp4269	-1.04267	0.38735	9.17317	0.00245589	0.050099	up
comp13174	-0.684473	5.65218	9.17054	0.00245942	0.050099	up
comp5440	-0.764968	1.62875	9.16154	0.00247155	0.0502665	up
comp9432	-0.637104	2.9811	9.13371	0.00250943	0.0509564	up
comp251897	2.07502	-0.7374	9.11445	0.00253599	0.0514146	down
comp4174	-0.741978	1.64089	9.10802	0.00254492	0.0515146	up
comp11042	-0.593626	6.69284	9.10415	0.00255031	0.0515426	up
comp11165	0.600892	3.13781	9.09998	0.00255612	0.0515791	down
comp12547	-0.801865	1.39461	9.09418	0.00256424	0.0516621	up
comp8062	0.449783	4.71186	9.09	0.00257011	0.0516662	down
comp10852	0.674726	7.40569	9.08625	0.00257538	0.0516662	down
comp18973	-0.53919	4.86466	9.08522	0.00257683	0.0516662	up
comp11194	0.622363	2.74958	9.08262	0.0025805	0.0516662	down
comp17278	-0.575155	6.43632	9.06847	0.00260055	0.0519785	up
comp10899	1.27748	0.599682	9.06592	0.00260417	0.0519785	down
comp55140	-1.04984	0.65845	9.02932	0.00265683	0.0529218	up
comp11011	-0.637815	4.31577	9.02738	0.00265966	0.0529218	up
comp10877	0.538356	3.81095	9.0223	0.00266706	0.0529872	down
comp8759	0.610645	3.13077	9.00466	0.00269292	0.0534185	down
comp13402	-0.486326	5.08771	9.00165	0.00269736	0.0534244	up
comp9768	0.659143	2.92007	8.99464	0.00270772	0.0535471	down
comp7542	-1.26498	-0.179935	8.97341	0.00273937	0.0540899	up
comp2305	0.941706	0.642165	8.94967	0.00277519	0.0547134	down
comp13462	-0.568394	4.20406	8.94196	0.00278694	0.0548609	up
comp11900	1.12362	1.30497	8.93738	0.00279393	0.0549145	down
comp99353	-0.720761	1.80776	8.93433	0.00279861	0.0549227	up
comp11950	-0.520855	3.70085	8.92738	0.00280927	0.055048	up
comp7252	-0.662597	2.18334	8.9227	0.00281647	0.0551053	up
comp11207	-1.03691	8.75615	8.91143	0.00283391	0.0553623	up
comp242	2.94296	-0.920313	8.90364	0.00284603	0.0555148	down
comp3158	-0.464219	5.01194	8.89006	0.00286728	0.0558447	up
comp33652	-0.52629	5.03347	8.88491	0.00287538	0.0559179	up
comp50595	-0.716345	1.64152	8.86641	0.00290466	0.0564021	up
comp3043	-2.77777	3.78878	8.85075	0.00292968	0.0568023	up
comp10762	0.920311	0.79493	8.84571	0.00293779	0.0568738	down
comp3154	0.574143	3.43903	8.84041	0.00294634	0.0569536	down
comp90230	-1.46442	2.51425	8.83337	0.00295772	0.0570879	up
comp12761	-0.467061	4.13441	8.80605	0.00300234	0.0578624	up
comp12595	-0.704428	2.48982	8.79494	0.00302066	0.0580837	up
comp4483	-0.507542	5.07104	8.79363	0.00302284	0.0580837	up
comp136806	1.90082	-0.99554	8.77065	0.00306117	0.0587325	down
comp179236	-1.52324	-0.372859	8.76458	0.00307137	0.0587589	up
comp343367	2.2055	-0.965771	8.76007	0.00307898	0.0587589	down
comp32441	-0.486718	3.95271	8.75957	0.00307982	0.0587589	up
comp38225	-0.699918	3.01296	8.75898	0.00308081	0.0587589	up
comp13012	-1.75266	1.05613	8.75104	0.00309425	0.0589281	up
comp418459	1.85496	-0.433256	8.74289	0.00310812	0.0591047	down
comp148860	0.785001	2.45203	8.73262	0.00312568	0.059351	down
comp7541	-0.738414	3.46131	8.72036	0.00314677	0.0596634	up
comp30437	-0.727915	3.56826	8.66957	0.00323568	0.0612591	up
comp4749	0.444344	4.6366	8.66301	0.00324734	0.0613615	down
comp13533	-0.571357	6.58035	8.66117	0.00325062	0.0613615	up
comp190089	1.44228	-0.428965	8.65096	0.00326889	0.061616	down
comp12084	0.745667	7.80086	8.646	0.00327781	0.061648	down
comp15942	0.538152	4.62168	8.64468	0.00328017	0.061648	down
comp25329	0.56267	3.79839	8.64153	0.00328585	0.0616648	down
comp2785	0.917474	0.823314	8.62432	0.00331705	0.0621596	down
comp12227	-0.67433	2.18165	8.61022	0.00334281	0.0625514	up
comp8120	-0.473466	4.34733	8.60645	0.00334975	0.0625903	up
comp259801	1.16785	-0.0275784	8.59759	0.00336608	0.0628042	down
comp286152	1.21547	0.00456277	8.58305	0.00339306	0.063216	down
comp546971	-2.57302	-0.731038	8.56753	0.00342211	0.0636651	up
comp54579	0.671827	2.02784	8.55136	0.00345264	0.0641403	down
comp25320	-0.52056	5.79969	8.54074	0.00347284	0.0643872	up
comp9906	1.38593	-0.249088	8.53912	0.00347593	0.0643872	down
comp6752	-0.754161	1.77496	8.53279	0.00348805	0.0644378	up
comp18050	-0.651146	7.41736	8.53246	0.00348867	0.0644378	up
comp212041	1.53172	-0.371367	8.51663	0.00351915	0.0649076	down
comp25493	0.501829	5.86607	8.50986	0.00353226	0.0649211	down
comp15311	-0.523671	5.24778	8.50909	0.00353377	0.0649211	up
comp57859	0.754361	2.4074	8.50712	0.0035376	0.0649211	down
comp12403	-0.618917	7.35158	8.50557	0.00354061	0.0649211	up
comp6310	-0.625425	3.22317	8.50327	0.00354509	0.0649211	up
comp338705	1.47685	-0.251043	8.49676	0.00355779	0.0650611	down
comp9487	0.787998	1.57173	8.49071	0.00356965	0.0651854	down
comp11727	-1.29863	0.0234712	8.47904	0.00359262	0.0655118	up
comp13106	0.53508	3.6332	8.47415	0.00360228	0.0655257	down
comp75844	1.23454	-0.0940796	8.47351	0.00360356	0.0655257	down
comp6436	0.502379	3.71876	8.45595	0.00363852	0.0660681	down
comp37008	0.493668	4.21167	8.44837	0.00365372	0.0661893	down
comp13285	0.486728	5.57229	8.44749	0.00365548	0.0661893	down
comp155684	-1.69576	-0.613026	8.44325	0.00366402	0.0662508	up
comp8428	0.855103	1.68522	8.42602	0.00369889	0.0667802	down
comp323994	1.11316	0.304311	8.42367	0.00370367	0.0667802	down
comp11000	-0.579202	2.80032	8.41853	0.00371416	0.0668756	up
comp134547	1.21627	0.155231	8.38924	0.00377448	0.0678669	down
comp5992	0.610554	2.47755	8.37107	0.00381241	0.0684533	down
comp3849	-0.70269	2.38615	8.36804	0.00381878	0.0684721	up
comp43260	-0.908884	1.0762	8.36364	0.00382803	0.0685425	up
comp204582	1.10026	0.253412	8.35125	0.00385423	0.0689158	down
comp343145	-2.24125	0.719391	8.33691	0.00388477	0.0692321	up
comp13043	-0.609439	3.08932	8.33622	0.00388624	0.0692321	up
comp9264	-0.943623	0.738551	8.33312	0.00389288	0.0692321	up
comp7792	-0.662342	2.32897	8.33286	0.00389343	0.0692321	up
comp12685	0.500209	3.80229	8.32508	0.00391015	0.0694335	down
comp12180	-0.49623	5.17863	8.31682	0.00392797	0.0696539	up
comp28384	-0.502604	4.63565	8.31153	0.00393941	0.0697606	up
comp2459	-0.499369	3.80701	8.30632	0.00395073	0.0698121	up
comp40797	0.457318	4.10363	8.30521	0.00395316	0.0698121	down
comp4302	0.47136	4.00356	8.30068	0.00396302	0.0698902	down
comp88284	0.721404	2.48672	8.28653	0.00399403	0.0703408	down
comp32897	0.675875	2.36061	8.27317	0.00402352	0.0707634	down
comp9355	0.501299	4.35556	8.25848	0.0040562	0.0712408	down
comp4785	1.21172	0.588166	8.23845	0.0041012	0.0719331	down
comp8158	-0.83651	0.904731	8.23061	0.00411897	0.0721464	up
comp9453	1.09761	0.167051	8.22306	0.00413614	0.0722848	down
comp106044	1.46277	-0.495941	8.2222	0.0041381	0.0722848	down
comp9880	0.842655	1.09847	8.21255	0.00416017	0.0725718	down
comp424203	0.443375	4.29078	8.20499	0.00417754	0.0727762	down
comp36711	0.699386	1.81623	8.2005	0.00418789	0.0728579	down
comp9528	1.7585	0.429168	8.19489	0.00420086	0.072985	down
comp11984	-0.507977	3.65826	8.18896	0.0042146	0.073125	up
comp71456	0.564152	2.96804	8.18092	0.00423332	0.073351	down
comp3615	0.617325	3.08389	8.17233	0.00425343	0.0736003	down
comp7925	-0.614126	2.4758	8.16361	0.00427392	0.0737568	up
comp12952	-0.788587	1.15272	8.16295	0.00427547	0.0737568	up
comp8227	-0.783194	1.48558	8.16118	0.00427966	0.0737568	up
comp8914	0.769311	1.51709	8.13924	0.00433174	0.0744759	down
comp10782	-0.513833	3.40885	8.13782	0.00433513	0.0744759	up
comp21484	0.557526	6.52723	8.13632	0.00433874	0.0744759	down
comp610837	-2.76712	-1.61194	8.12833	0.00435789	0.074705	up
comp10844	0.487601	3.8483	8.1219	0.00437336	0.0748598	down
comp11559	-0.525173	6.35983	8.11975	0.00437855	0.0748598	up
comp389117	0.759169	1.51221	8.09944	0.00442789	0.0755306	down
comp12715	0.462472	5.67651	8.09878	0.00442952	0.0755306	down
comp4747	-2.70157	1.02045	8.09196	0.00444621	0.0757149	up
comp50335	-0.469568	4.07212	8.08461	0.00446427	0.0758361	up
comp318236	2.09881	0.0948549	8.08205	0.00447059	0.0758361	down
comp10926	1.52912	-0.30543	8.08188	0.004471	0.0758361	down
comp4262	-2.21351	2.28761	8.07498	0.00448806	0.0760254	up
comp12107	-0.64911	2.29401	8.05292	0.00454304	0.0768556	up
comp6950	-2.57866	5.19545	8.03977	0.00457615	0.0772874	up
comp10709	-0.538479	3.60162	8.03801	0.00458057	0.0772874	up
comp8558	-0.864582	1.49965	8.03473	0.00458889	0.0773264	up
comp4522	0.635265	2.26759	8.0236	0.00461716	0.0776123	down
comp3681	-0.907839	0.855351	8.02331	0.00461791	0.0776123	up
comp7901	0.869269	1.62759	8.01546	0.00463797	0.0778241	down
comp9764	-0.623302	3.48789	8.01357	0.0046428	0.0778241	up
comp551960	1.18203	-0.124075	8.01129	0.00464865	0.0778241	down
comp8944	0.83021	1.47391	7.98962	0.00470462	0.0786588	down
comp9070	0.867247	1.37796	7.97388	0.00474572	0.0792431	down
comp54410	0.684975	2.21949	7.95026	0.00480803	0.0801796	down
comp12222	0.599732	2.77407	7.94747	0.00481546	0.0801996	down
comp229392	-1.17673	0.312022	7.92331	0.00488019	0.0811725	up
comp7878	0.584502	2.63634	7.91204	0.00491068	0.0813797	down
comp50504	-0.574639	3.11815	7.91194	0.00491096	0.0813797	up
comp11288	0.74422	1.39752	7.9117	0.00491161	0.0813797	down
comp392350	0.988747	0.414265	7.90861	0.00492001	0.0814142	down
comp5977	-1.19457	3.17338	7.90007	0.00494328	0.0816943	up
comp10493	0.652477	2.976	7.88606	0.00498174	0.0822242	down
comp11652	0.605775	2.59532	7.88213	0.00499256	0.0822973	down
comp13047	0.433298	4.86412	7.87501	0.00501226	0.0825165	down
comp3692	-1.88063	-0.996744	7.86333	0.00504475	0.0829452	up
comp156170	0.962724	0.469414	7.85734	0.00506148	0.0830648	down
comp5936	0.652344	1.93241	7.85611	0.00506493	0.0830648	down
comp7297	-0.754535	1.90115	7.84979	0.00508266	0.0832496	up
comp179474	-1.0587	0.506847	7.84042	0.00510907	0.0835758	up
comp52679	0.655	2.30884	7.83431	0.00512637	0.0837146	down
comp11150	-1.93195	1.48885	7.83206	0.00513276	0.0837146	up
comp11007	-1.16967	0.0337641	7.83054	0.00513706	0.0837146	up
comp4007	-0.464237	3.80761	7.81427	0.00518352	0.08411	up
comp47856	-0.439428	4.32977	7.81342	0.00518596	0.08411	up
comp338599	-2.77852	-0.987526	7.81195	0.00519019	0.08411	up
comp10302	-0.554481	6.87432	7.8116	0.00519119	0.08411	up
comp214608	0.633058	2.93315	7.81063	0.00519399	0.08411	down
comp319234	1.06879	0.318945	7.80834	0.00520055	0.0841104	down
comp6223	0.490938	4.9084	7.79865	0.00522854	0.0844211	down
comp140590	1.13032	0.184206	7.79492	0.00523932	0.0844211	down
comp12060	-0.593924	3.03795	7.79489	0.00523943	0.0844211	up
comp8591	1.81286	-0.660001	7.78398	0.00527115	0.084826	down
comp11251	-0.581537	6.82612	7.78074	0.00528061	0.0848421	up
comp10412	-0.627686	3.58038	7.77913	0.00528533	0.0848421	up
comp66769	0.717987	1.48738	7.77584	0.00529496	0.0848518	down
comp44360	0.741664	1.77907	7.77442	0.00529912	0.0848518	down
comp3374	-0.462209	4.18864	7.77037	0.00531102	0.0849367	up
comp109047	1.22271	-0.16124	7.76301	0.00533271	0.0851558	down
comp8116	-0.65155	2.24206	7.76123	0.00533795	0.0851558	up
comp10961	0.453482	4.87379	7.74952	0.00537268	0.0856039	down
comp607	1.18074	0.493253	7.7387	0.00540498	0.086012	down
comp10438	-0.84921	1.05609	7.73147	0.00542666	0.0862504	up
comp6675	-0.422599	5.03269	7.72695	0.00544026	0.0863599	up
comp165148	0.831566	0.863977	7.71417	0.00547889	0.0868661	down
comp11287	0.652028	2.86888	7.70047	0.00552065	0.0874204	down
comp13013	-0.568619	2.99783	7.6933	0.00554263	0.0875882	up
comp75164	0.744793	1.42702	7.69257	0.00554485	0.0875882	down
comp20969	0.441685	4.44623	7.68979	0.0055534	0.0876158	down
comp42200	-0.515721	3.35656	7.68743	0.00556066	0.087623	up
comp9213	-1.58173	-0.591787	7.67895	0.00558687	0.0878342	up
comp12831	0.554612	3.85132	7.67704	0.00559278	0.0878342	down
comp102274	-0.812169	1.11221	7.67647	0.00559454	0.0878342	up
comp23745	1.11194	7.33366	7.6575	0.00565367	0.0886093	down
comp34417	-0.478362	3.79839	7.65623	0.00565767	0.0886093	up
comp41371	0.64429	2.07729	7.64927	0.00567954	0.0888437	down
comp271856	1.63007	0.547001	7.6446	0.00569426	0.0889659	down
comp229060	1.37959	-0.391302	7.64105	0.00570548	0.0890332	down
comp105049	0.965641	0.327321	7.62669	0.00575106	0.0896358	down
comp5881	-0.684852	1.79151	7.61965	0.00577358	0.0898779	up
comp3365	-1.10389	9.55928	7.61189	0.00579845	0.0901561	up
comp2346	0.883505	0.896447	7.60239	0.00582911	0.0905234	down
comp6875	0.985459	0.304518	7.59833	0.00584224	0.0905989	down
comp2894	0.555046	3.1284	7.59654	0.00584804	0.0905989	down
comp177255	-0.653307	2.26206	7.58736	0.00587791	0.0909522	up
comp214015	-1.29511	-0.109805	7.58293	0.00589235	0.0910662	up
comp6099	-0.554003	4.10292	7.57678	0.0059125	0.0911912	up
comp3547	-0.63352	7.569	7.57614	0.00591461	0.0911912	up
comp11790	-0.867053	2.27542	7.56895	0.00593824	0.0914461	up
comp7654	-0.668164	1.96323	7.5634	0.00595656	0.0916185	up
comp7994	-0.475972	5.22671	7.55777	0.00597519	0.0917954	up
comp12903	-0.521827	3.37995	7.5542	0.00598703	0.0918678	up
comp4035	0.913249	3.90597	7.53045	0.00606648	0.092976	down
comp3278	-0.431818	4.50866	7.52625	0.00608063	0.0929983	up
comp172817	-0.812923	1.80402	7.52573	0.00608238	0.0929983	up
comp339292	-2.26969	0.292347	7.51634	0.00611419	0.0932505	up
comp4908	-1.05276	0.064945	7.51491	0.00611905	0.0932505	up
comp5773	0.494776	3.44757	7.51445	0.00612061	0.0932505	down
comp45758	-0.545732	2.86502	7.50163	0.0061643	0.0938053	up
comp1099	-1.79923	-0.561206	7.49037	0.00620297	0.0942823	up
comp67718	0.850078	5.23869	7.48076	0.00623617	0.0946751	down
comp2865	0.715767	1.39499	7.47006	0.00627335	0.0947274	down
comp9987	-0.541756	2.89542	7.46889	0.00627744	0.0947274	up
comp13352	-0.467841	4.0159	7.46807	0.00628029	0.0947274	up
comp4606	-3.1657	-1.8751	7.46783	0.00628112	0.0947274	up
comp8792	0.875605	0.63529	7.46678	0.00628478	0.0947274	down
comp11050	0.561048	4.54301	7.46563	0.0062888	0.0947274	down
comp9174	-0.54348	6.79605	7.46497	0.00629112	0.0947274	up
comp25878	0.432998	4.28891	7.45212	0.00633618	0.0952943	down
comp35559	-0.678877	1.56168	7.44657	0.00635576	0.0954773	up
comp3977	0.717415	1.44337	7.43302	0.00640379	0.0960867	down
comp3734	0.448567	5.63303	7.42638	0.00642747	0.0962391	down
comp12204	-3.31527	4.58579	7.42597	0.0064289	0.0962391	up
comp5315	1.20917	0.148405	7.42375	0.00643685	0.0962462	down
comp9925	-0.72582	1.44963	7.42019	0.00644959	0.0963249	up
comp9848	0.887824	0.897197	7.41775	0.00645836	0.0963433	down
comp155624	-0.941717	0.362149	7.4132	0.00647472	0.0963433	up
comp261148	-1.12998	1.59954	7.41242	0.00647751	0.0963433	up
comp2271	0.694668	2.48478	7.41152	0.00648076	0.0963433	down
comp8423	-0.631504	7.51922	7.40861	0.00649125	0.0963879	up
comp111263	0.749931	1.53065	7.40228	0.00651414	0.0965127	down
comp8014	-1.08192	0.306846	7.40093	0.00651903	0.0965127	up
comp151652	-1.05771	0.0188642	7.40007	0.00652214	0.0965127	up
comp7538	0.769043	1.22612	7.39751	0.00653144	0.0965393	down
comp3818	0.570249	4.86972	7.39169	0.0065526	0.096741	down
comp182959	-0.718207	2.06931	7.38291	0.00658464	0.0971027	up
comp17449	0.515724	6.06088	7.37677	0.00660717	0.0973235	down
comp1007767	1.31686	0.60364	7.37429	0.0066163	0.0973465	down
comp11738	-1.0936	-0.0600066	7.36624	0.00664596	0.0976066	up
comp2713	-0.791992	2.04125	7.36538	0.00664914	0.0976066	up
comp289218	2.58803	-1.3919	7.35361	0.00669281	0.0981357	down
comp10685	-0.708527	1.60474	7.32792	0.00678916	0.0994354	up
comp4627	1.38756	-0.541233	7.3221	0.00681116	0.0996442	down
comp7937	0.527722	3.5223	7.3149	0.00683853	0.099931	down
comp16376	-0.547498	6.80334	7.30612	0.00687203	0.100236	up
comp43856	0.608071	2.40766	7.30528	0.00687522	0.100236	down
comp35668	0.429239	5.02911	7.30332	0.00688274	0.100236	down
comp5413	0.932423	0.575755	7.28861	0.00693931	0.100945	down
comp3203	0.401176	4.80147	7.27377	0.00699688	0.101562	down
comp2850	-0.80276	1.20283	7.27184	0.0070044	0.101562	up
comp8485	0.646993	1.98039	7.27159	0.00700537	0.101562	down
comp58118	-0.622805	2.05942	7.26503	0.00703101	0.1018	up
comp4191	-0.753493	1.34398	7.26335	0.00703759	0.1018	up
comp229865	1.00096	0.15435	7.26101	0.00704675	0.101818	down
comp8848	0.766365	1.18719	7.24705	0.00710177	0.102498	down
comp204765	-0.943452	0.564958	7.24097	0.00712585	0.10273	up
comp303307	-2.05657	-1.23259	7.22793	0.00717777	0.103189	up
comp80150	0.751864	2.10947	7.22715	0.00718091	0.103189	down
comp3898	0.47433	5.7552	7.22695	0.0071817	0.103189	down
comp157577	0.637772	1.80307	7.20859	0.00725555	0.104134	down
comp37302	0.41332	4.97065	7.20077	0.00728722	0.104472	down
comp139146	1.33924	-0.148153	7.19776	0.00729947	0.104531	down
comp10800	1.05034	0.454588	7.19385	0.00731537	0.104642	down
comp12611	0.518165	6.55001	7.18428	0.00735449	0.104972	down
comp7767	-0.754772	8.1991	7.18422	0.00735475	0.104972	up
comp12550	-0.456302	5.32182	7.18109	0.0073676	0.105039	up
comp11983	-0.455383	5.29668	7.17759	0.00738199	0.105128	up
comp1516	1.63014	-0.566558	7.17409	0.00739638	0.105217	down
comp1777	-1.00475	0.0814362	7.16663	0.00742723	0.105539	up
comp93892	-0.955322	0.549579	7.15691	0.00746758	0.105995	up
comp9249	-0.865851	3.60621	7.1533	0.00748262	0.106092	up
comp6141	0.731979	1.12828	7.1228	0.00761097	0.107793	down
comp39109	-0.426846	4.68966	7.11989	0.00762336	0.107831	up
comp3204	-0.446931	3.78498	7.11822	0.00763044	0.107831	up
comp10996	0.437067	4.58885	7.10824	0.00767302	0.108186	down
comp341127	-1.18706	-0.0581863	7.10688	0.00767888	0.108186	up
comp138639	0.763495	1.06729	7.10643	0.00768078	0.108186	down
comp6424	0.464239	5.37334	7.0937	0.00773554	0.108739	down
comp6658	-1.21231	0.0674097	7.0926	0.0077403	0.108739	up
comp5955	-0.530224	3.212	7.09143	0.00774536	0.108739	up
comp6249	0.732935	1.08875	7.08596	0.00776904	0.10895	down
comp64954	0.458475	4.24965	7.08404	0.00777733	0.10895	down
comp10093	0.485257	3.44065	7.08178	0.00778716	0.108969	down
comp8382	1.6706	-0.7587	7.07632	0.00781091	0.109183	down
comp6773	-1.00403	0.0819548	7.06156	0.00787552	0.109967	up
comp6167	-0.900962	1.04118	7.05887	0.00788736	0.110013	up
comp13492	-0.402995	4.69231	7.05147	0.00792004	0.110349	up
comp24750	0.622751	3.34356	7.04896	0.00793113	0.110384	down
comp5017	-1.37935	-0.4529	7.0451	0.00794825	0.110503	up
comp24903	0.50862	3.38915	7.04199	0.00796205	0.11056	down
comp4039	-0.505929	3.77966	7.03675	0.00798537	0.11056	up
comp16184	0.57194	7.28877	7.03671	0.00798558	0.11056	down
comp12895	0.421336	4.47926	7.03533	0.00799172	0.11056	down
comp12224	-0.790875	1.20502	7.03453	0.00799527	0.11056	up
comp4346	0.978138	0.263296	7.03023	0.00801452	0.1107	down
comp35176	-0.57758	2.32962	7.02842	0.00802259	0.1107	up
comp12813	-0.421346	4.73056	6.99739	0.00816285	0.112514	up
comp13097	0.471548	5.89202	6.99362	0.00818006	0.112594	down
comp13505	-1.20278	-0.21492	6.9923	0.00818611	0.112594	up
comp13078	-0.785072	1.45673	6.98324	0.00822763	0.113044	up
comp188914	-1.02828	0.514117	6.9799	0.00824302	0.113123	up
comp9427	0.617843	1.87118	6.97818	0.00825094	0.113123	down
comp10422	0.899565	8.84274	6.96173	0.00832716	0.114047	down
comp426849	-1.04049	0.354098	6.95624	0.00835276	0.114276	up
comp3472	-0.409762	4.29986	6.95165	0.00837421	0.114448	up
comp3946	0.48439	4.19915	6.94313	0.00841416	0.114665	down
comp7991	0.67737	2.37098	6.94308	0.0084144	0.114665	down
comp47837	0.701237	2.00047	6.94245	0.0084174	0.114665	down
comp4042	0.689362	1.77082	6.94068	0.00842572	0.114665	down
comp4149	1.25207	-0.197277	6.93673	0.00844432	0.114701	down
comp34523	0.639133	1.93548	6.93633	0.00844623	0.114701	down
comp8995	1.10488	0.170116	6.93016	0.00847541	0.114879	down
comp2226	-0.694357	2.23603	6.92979	0.00847715	0.114879	up
comp52126	0.761074	1.04865	6.92126	0.00851767	0.115307	down
comp47014	-0.406317	4.79585	6.91512	0.00854701	0.115582	up
comp6817	-0.917241	0.314117	6.91282	0.00855797	0.115609	up
comp172161	-0.768565	1.43377	6.90676	0.00858705	0.115693	up
comp7719	-0.772722	0.847863	6.9049	0.00859598	0.115693	up
comp302971	-2.40151	-0.0624921	6.90482	0.00859635	0.115693	up
comp16742	-0.569231	3.36321	6.90403	0.00860017	0.115693	up
comp74653	-0.426203	3.92319	6.90015	0.00861885	0.115824	up
comp24375	0.411039	4.80204	6.89489	0.00864424	0.115937	down
comp150782	-0.874974	0.526078	6.89467	0.0086453	0.115937	up
comp362202	1.15395	0.0167063	6.87857	0.00872352	0.116864	down
comp148737	-0.622337	2.37964	6.87495	0.00874122	0.11698	up
comp29464	-0.517161	2.90832	6.8648	0.008791	0.117524	up
comp12332	-0.583025	2.62286	6.86072	0.00881112	0.11767	up
comp9904	-0.414973	5.06421	6.85715	0.00882871	0.117783	up
comp7171	0.666229	2.8773	6.83595	0.00893411	0.119066	down
comp5848	0.610958	2.52961	6.829	0.00896897	0.119407	down
comp3087	0.576428	3.59137	6.82516	0.00898826	0.11954	down
comp3105	-0.422409	4.53901	6.82227	0.00900279	0.11961	up
comp43124	-0.861124	2.38011	6.80623	0.00908403	0.120565	up
comp12985	-0.531693	4.30007	6.7969	0.00913165	0.120981	up
comp11866	-0.456683	5.18586	6.7964	0.00913421	0.120981	up
comp80245	1.02754	0.0820172	6.79067	0.00916355	0.121245	down
comp12183	-0.630292	2.32749	6.78474	0.00919404	0.121524	up
comp9838	0.64031	1.86416	6.76787	0.00928136	0.122552	down
comp13050	-0.449248	3.63084	6.76201	0.00931189	0.122829	up
comp8738	-0.781882	1.48931	6.72384	0.00951325	0.125357	up
comp113175	0.913185	0.469791	6.70648	0.00960634	0.126454	down
comp209403	1.51693	-0.638492	6.7016	0.00963263	0.126671	down
comp4664	0.445443	5.76025	6.68811	0.00970581	0.127503	down
comp20338	0.420527	4.81458	6.68302	0.00973357	0.127723	down
comp87012	-0.71284	1.33987	6.6814	0.00974242	0.127723	up
comp8127	0.75663	1.83697	6.67939	0.00975337	0.127736	down
comp644041	-2.54687	-1.15576	6.67377	0.00978423	0.12801	up
comp542877	-3.8319	-1.51159	6.67045	0.00980242	0.128106	up
comp11293	-0.418282	5.05804	6.66881	0.00981146	0.128106	up
comp5782	0.611133	1.77799	6.65982	0.00986111	0.128624	down
comp11576	-0.605157	2.02091	6.65759	0.00987342	0.128654	up
comp13476	-0.419395	5.042	6.64633	0.00993605	0.129339	up
comp44680	-0.405979	4.55181	6.64225	0.00995883	0.129499	up
comp3276	-0.392264	4.3398	6.64	0.00997138	0.129499	up
comp2883	0.657903	2.15888	6.63873	0.0099785	0.129499	down
comp215877	1.3672	-0.323706	6.63427	0.0100035	0.129693	down
comp2289	-0.747382	1.0531	6.61716	0.0101001	0.130814	up
comp7412	-0.432845	5.65785	6.6153	0.0101106	0.130819	up
comp129629	-0.744406	0.900917	6.61338	0.0101215	0.130828	up
comp33628	0.451973	4.35292	6.59361	0.0102346	0.132156	down
comp12142	-0.455966	6.14464	6.5743	0.0103462	0.133376	up
comp85613	0.841138	0.801685	6.57369	0.0103497	0.133376	down
comp3124	0.43585	3.64674	6.5709	0.010366	0.133451	down
comp10462	-0.732458	1.72889	6.56544	0.0103978	0.133728	up
comp7507	0.781693	0.740136	6.54694	0.0105065	0.134773	down
comp10986	-0.476478	6.55987	6.54683	0.0105071	0.134773	up
comp3320	0.466522	5.83168	6.54576	0.0105134	0.134773	down
comp9560	0.560465	2.71188	6.54419	0.0105227	0.134773	down
comp140311	-0.643993	2.04849	6.54272	0.0105314	0.134773	up
comp57797	0.474618	3.50714	6.53475	0.0105787	0.135244	down
comp4850	1.83977	-1.0291	6.52969	0.0106089	0.135495	down
comp55475	-0.510133	3.31347	6.52435	0.0106408	0.135649	up
comp4859	0.431571	4.12332	6.5241	0.0106422	0.135649	down
comp4669	-0.820852	0.668802	6.5184	0.0106764	0.135649	up
comp15005	0.544912	7.17197	6.51835	0.0106767	0.135649	down
comp5107	-0.50246	6.80452	6.51822	0.0106775	0.135649	up
comp13250	-0.383699	4.72526	6.51556	0.0106935	0.135649	up
comp98731	0.740531	1.15276	6.51484	0.0106978	0.135649	down
comp9023	-0.475491	6.6044	6.5136	0.0107053	0.135649	up
comp8004	0.388961	4.6835	6.50694	0.0107455	0.135936	down
comp7469	-0.525162	3.26573	6.50634	0.010749	0.135936	up
comp76671	0.705429	1.32395	6.49792	0.0108001	0.136361	down
comp64306	0.692198	1.59053	6.49646	0.0108089	0.136361	down
comp8345	-0.980722	0.610756	6.49557	0.0108144	0.136361	up
comp9644	-1.2391	0.0812344	6.4833	0.0108892	0.13717	up
comp27732	0.594593	1.98025	6.47001	0.010971	0.138065	down
comp36526	0.402486	4.14637	6.46618	0.0109947	0.138168	down
comp182691	-1.88676	-0.997117	6.46521	0.0110007	0.138168	up
comp95929	0.823716	0.602426	6.45646	0.011055	0.138715	down
comp24044	-0.547179	3.3491	6.45281	0.0110777	0.138865	up
comp12448	0.568369	3.28332	6.45072	0.0110907	0.138893	down
comp12080	-0.499462	2.85319	6.44645	0.0111175	0.138898	up
comp140540	-1.64648	-0.877575	6.44524	0.011125	0.138898	up
comp149771	0.823548	0.630467	6.44494	0.0111269	0.138898	down
comp152973	-1.3483	-0.329378	6.44375	0.0111343	0.138898	up
comp267395	-0.721617	1.22222	6.43407	0.0111952	0.139431	up
comp201262	-1.40509	-0.791581	6.43351	0.0111987	0.139431	up
comp5588	-0.654254	1.82523	6.4301	0.0112203	0.139565	up
comp36834	0.66103	1.67311	6.42491	0.011253	0.139838	down
comp7969	0.398384	4.28337	6.4205	0.0112811	0.14005	down
comp5147	-0.712723	1.07405	6.41506	0.0113156	0.140309	up
comp3341	-0.438153	5.67298	6.4138	0.0113237	0.140309	up
comp49298	-0.479723	3.38666	6.40734	0.0113649	0.140685	up
comp10129	-0.400393	4.77514	6.40371	0.0113882	0.140749	up
comp56551	0.592145	2.73123	6.39845	0.011422	0.140749	down
comp13528	-0.394861	4.1997	6.3964	0.0114352	0.140749	up
comp5448	-0.896508	0.922595	6.39575	0.0114394	0.140749	up
comp8953	0.704741	1.35758	6.3949	0.0114449	0.140749	down
comp104851	-0.596959	3.14398	6.3942	0.0114494	0.140749	up
comp13420	-0.425076	5.46223	6.39402	0.0114505	0.140749	up
comp43746	0.55221	2.87923	6.39293	0.0114576	0.140749	down
comp12294	-0.501886	3.70565	6.38537	0.0115065	0.141144	up
comp4872	-1.09211	-0.0145347	6.38377	0.0115169	0.141144	up
comp38070	0.522486	3.06104	6.38289	0.0115226	0.141144	down
comp118438	1.12592	-0.213427	6.37961	0.0115439	0.14127	down
comp18682	-0.587176	6.92324	6.37301	0.0115869	0.141637	up
comp7164	0.436525	6.16551	6.37002	0.0116064	0.141637	down
comp33895	0.433239	3.87085	6.36786	0.0116205	0.141637	down
comp12120	0.442579	3.59313	6.36755	0.0116226	0.141637	down
comp133276	1.14879	-0.0926714	6.36651	0.0116294	0.141637	down
comp458	-1.63719	-0.993491	6.36419	0.0116446	0.141637	up
comp12645	0.857679	0.469949	6.36135	0.0116633	0.141637	down
comp980	0.80711	1.31918	6.36	0.0116722	0.141637	down
comp141305	0.852153	0.647028	6.35938	0.0116762	0.141637	down
comp12935	0.440713	4.52319	6.35821	0.0116839	0.141637	down
comp5875	-0.499043	3.06705	6.34725	0.0117564	0.142381	up
comp6832	0.46196	5.73377	6.34297	0.0117847	0.142544	down
comp3545	0.394854	4.80634	6.34188	0.011792	0.142544	down
comp4960	0.726854	0.942518	6.33347	0.011848	0.143088	down
comp74015	0.715578	1.36222	6.33121	0.0118631	0.143136	down
comp3138	-0.370487	4.79155	6.3218	0.0119262	0.143763	up
comp8457	0.504206	3.34763	6.30944	0.0120097	0.144623	down
comp2560	-0.754774	1.18339	6.30682	0.0120274	0.144623	up
comp1155	-0.653464	1.60661	6.30625	0.0120313	0.144623	up
comp10891	-0.498784	5.09686	6.29937	0.0120781	0.144894	up
comp2413	-0.598651	2.33883	6.29797	0.0120876	0.144894	up
comp12523	-0.844308	1.5727	6.29797	0.0120876	0.144894	up
comp3866	-0.624749	2.98391	6.294	0.0121147	0.145083	up
comp9654	0.489046	3.09105	6.29157	0.0121313	0.145147	down
comp21693	0.594696	5.13916	6.28753	0.0121591	0.145344	down
comp3427	-0.430536	5.39362	6.2844	0.0121805	0.145466	up
comp263665	1.24383	-0.330783	6.28158	0.0121999	0.145467	down
comp3582	-0.528541	3.45185	6.2795	0.0122143	0.145467	up
comp9537	-0.537602	2.85577	6.27946	0.0122145	0.145467	up
comp6903	0.611315	1.99302	6.27153	0.0122693	0.145984	down
comp47148	0.520813	2.91211	6.26573	0.0123096	0.146328	down
comp6317	0.377324	4.99358	6.25596	0.0123776	0.147001	down
comp81727	0.519882	3.0988	6.25152	0.0124087	0.147234	down
comp7264	-0.469603	3.56317	6.24908	0.0124258	0.147243	up
comp3506	-0.52833	6.00282	6.24816	0.0124323	0.147243	up
comp7883	-0.425901	4.99875	6.24587	0.0124484	0.147298	up
comp11092	0.999818	-0.0274837	6.24041	0.0124868	0.147552	down
comp60410	0.550314	2.27655	6.23956	0.0124928	0.147552	down
comp34524	0.429233	3.98147	6.23003	0.0125601	0.148212	down
comp2474	-0.580436	2.27961	6.2276	0.0125774	0.14828	up
comp1011	-1.09226	0.0829623	6.22535	0.0125934	0.148333	up
comp11531	-1.10925	2.77472	6.21809	0.0126452	0.148806	up
comp12815	-0.448912	4.26447	6.21494	0.0126677	0.148935	up
comp111204	-0.715016	1.67322	6.20623	0.0127301	0.149533	up
comp83560	-0.887102	0.730571	6.20278	0.012755	0.149688	up
comp10656	0.478489	2.96913	6.20074	0.0127697	0.149724	down
comp386447	1.61966	-0.473319	6.19841	0.0127865	0.149755	down
comp13479	-0.409663	5.64774	6.19715	0.0127956	0.149755	up
comp3518	-0.452781	6.29393	6.18465	0.0128863	0.15068	up
comp3424	-0.378021	4.67055	6.18188	0.0129065	0.150779	up
comp8374	-0.505984	3.019	6.17924	0.0129258	0.150846	up
comp5897	-0.64601	2.46067	6.17788	0.0129357	0.150846	up
comp11032	-0.51244	2.89679	6.17175	0.0129806	0.151164	up
comp12365	0.412641	4.52685	6.17096	0.0129864	0.151164	down
comp12219	0.504742	5.63109	6.16224	0.0130506	0.151744	down
comp13318	-0.369799	4.6765	6.16098	0.0130599	0.151744	up
comp104	-0.963265	0.47808	6.15912	0.0130736	0.151767	up
comp10799	0.423821	3.65593	6.15752	0.0130854	0.151767	down
comp2331	0.899181	0.555705	6.15343	0.0131157	0.151982	down
comp275140	1.33474	-0.657179	6.15089	0.0131346	0.152064	down
comp35586	0.53523	2.82194	6.14741	0.0131604	0.152226	down
comp9154	0.404745	5.09836	6.13236	0.013273	0.153285	down
comp10910	0.490306	5.20943	6.13198	0.0132758	0.153285	down
comp6157	0.972634	0.0961665	6.12193	0.0133515	0.154021	down
comp8363	0.939196	0.277691	6.11752	0.0133849	0.154185	down
comp41053	-1.63234	-0.993286	6.11688	0.0133897	0.154185	up
comp10276	-0.489521	3.21379	6.11103	0.0134341	0.154498	up
comp13513	0.412927	3.89275	6.11013	0.0134409	0.154498	down
comp94382	1.26175	-0.131126	6.10263	0.0134981	0.154954	down
comp280719	1.4928	-0.559237	6.10178	0.0135046	0.154954	down
comp5785	0.428442	4.92334	6.09664	0.0135439	0.155266	down
comp126815	-1.98601	-1.27338	6.08213	0.0136556	0.156334	up
comp34872	0.863753	2.8737	6.08139	0.0136614	0.156334	down
comp325146	0.836766	0.772188	6.07449	0.0137148	0.156807	down
comp104506	0.661096	1.45691	6.07226	0.0137321	0.156865	down
comp21885	0.398045	4.28349	6.05864	0.0138384	0.157744	down
comp4530	1.35949	-0.558594	6.05792	0.013844	0.157744	down
comp116920	0.905332	0.0972216	6.0577	0.0138458	0.157744	down
comp159494	0.553918	2.36544	6.05183	0.0138919	0.158002	down
comp1501	-0.935191	0.165601	6.05069	0.0139009	0.158002	up
comp273202	-0.887553	0.221211	6.05013	0.0139052	0.158002	up
comp21879	0.421159	5.05118	6.04855	0.0139177	0.158004	down
comp8939	-0.377653	4.8473	6.04638	0.0139348	0.158059	up
comp118773	-1.10654	-0.272412	6.04233	0.0139668	0.158282	up
comp7643	0.413952	3.72299	6.03972	0.0139875	0.158377	down
comp543088	-1.9413	-0.382079	6.03692	0.0140097	0.158442	up
comp7845	-2.90358	-1.56122	6.03474	0.014027	0.158442	up
comp9034	0.77422	1.12836	6.03353	0.0140366	0.158442	down
comp10420	-0.428548	3.56356	6.03281	0.0140424	0.158442	up
comp388	1.0453	1.49884	6.02837	0.0140777	0.158661	down
comp10245	-0.493655	2.9083	6.02656	0.0140921	0.158661	up
comp7265	0.456549	3.3527	6.02572	0.0140988	0.158661	down
comp34265	-0.428622	4.10109	6.01678	0.0141704	0.159328	up
comp318582	-1.22043	-0.473586	6.01449	0.0141888	0.159395	up
comp8031	0.962052	0.624225	6.00929	0.0142307	0.159727	down
comp4369	-0.455139	5.21446	6.00597	0.0142576	0.159888	up
comp2402	-1.60475	2.8983	6.00198	0.0142898	0.160105	up
comp3559	0.450877	4.05345	5.99993	0.0143064	0.160105	down
comp11264	0.844042	0.701496	5.99897	0.0143142	0.160105	down
comp385714	-3.22135	-1.01777	5.98754	0.0144073	0.160962	up
comp97358	-0.688172	2.10053	5.98524	0.014426	0.160962	up
comp10282	-0.424093	4.91655	5.98497	0.0144283	0.160962	up
comp27902	-0.412361	5.50808	5.98289	0.0144453	0.160963	up
comp127940	0.630697	1.40646	5.9819	0.0144534	0.160963	down
comp9584	0.719266	0.850642	5.97465	0.0145129	0.161389	down
comp360501	-1.12521	-0.0430786	5.9742	0.0145167	0.161389	up
comp30527	0.617201	2.08545	5.97085	0.0145443	0.16142	down
comp9805	-0.746357	1.04699	5.97081	0.0145446	0.16142	up
comp547619	1.78287	-0.795497	5.96362	0.0146041	0.16194	down
comp16949	-0.442082	4.05437	5.96072	0.014628	0.162067	up
comp10862	0.600614	1.96518	5.95331	0.0146897	0.162609	down
comp42154	-0.417556	4.20408	5.9486	0.0147289	0.162904	up
comp12587	-0.391554	4.87003	5.94285	0.0147771	0.163194	up
comp11642	0.654027	1.6032	5.94245	0.0147805	0.163194	down
comp2875	0.79747	0.941011	5.93966	0.0148038	0.163312	down
comp31822	0.412843	3.91233	5.93476	0.0148451	0.163626	down
comp7046	-0.67279	8.15744	5.93025	0.0148831	0.163905	up
comp48045	-0.586133	1.64035	5.9275	0.0149063	0.164021	up
comp13591	-1.26181	10.7759	5.91992	0.0149706	0.164427	up
comp345105	-2.67007	-0.837306	5.91923	0.0149765	0.164427	up
comp187273	0.694538	1.02635	5.91863	0.0149816	0.164427	down
comp29391	-0.366342	4.72174	5.91431	0.0150184	0.164531	up
comp11811	0.509895	3.06292	5.91309	0.0150287	0.164531	down
comp3637	0.433454	4.29937	5.91301	0.0150294	0.164531	down
comp325966	-2.15996	-0.839815	5.90492	0.0150986	0.165104	up
comp3919	0.38167	4.31237	5.90338	0.0151119	0.165104	down
comp10783	-0.597303	2.14867	5.90162	0.0151269	0.165104	up
comp197526	-1.08613	-0.0152304	5.90092	0.015133	0.165104	up
comp63457	-0.455266	3.22623	5.89754	0.015162	0.16528	up
comp42132	-0.448347	4.85811	5.89575	0.0151775	0.165309	up
comp137225	1.39872	-0.45008	5.88942	0.0152321	0.165517	down
comp252307	0.747346	0.86585	5.88882	0.0152373	0.165517	down
comp11679	-0.565736	2.02972	5.88826	0.0152422	0.165517	up
comp12096	-0.407899	4.0538	5.88707	0.0152524	0.165517	up
comp10088	0.684374	1.63846	5.8857	0.0152643	0.165517	down
comp11859	-0.494814	6.88819	5.88462	0.0152737	0.165517	up
comp10061	-0.404994	3.8436	5.88288	0.0152888	0.16554	up
comp41642	0.623267	2.12714	5.88126	0.0153028	0.165554	down
comp5298	-0.409365	5.28981	5.87189	0.0153845	0.16593	up
comp217151	0.718594	1.0421	5.87151	0.0153879	0.16593	down
comp18326	0.459271	6.61341	5.87137	0.015389	0.16593	down
comp8125	0.509013	3.7287	5.87136	0.0153892	0.16593	down
comp11239	0.574844	3.90109	5.86664	0.0154305	0.166236	down
comp6015	1.43859	-0.58921	5.86481	0.0154465	0.16627	down
comp416996	1.45116	-0.426375	5.86007	0.0154881	0.166564	down
comp7908	-0.531589	2.26018	5.85671	0.0155178	0.166564	up
comp48287	0.607327	1.84705	5.85594	0.0155245	0.166564	down
comp48437	-1.70462	4.95187	5.85582	0.0155256	0.166564	up
comp519	-0.946462	0.052106	5.83981	0.0156675	0.167946	up
comp6583	0.446467	3.53796	5.83805	0.0156832	0.167974	down
comp6766	-0.439973	3.75438	5.83415	0.015718	0.168024	up
comp166831	1.19409	-0.00297581	5.83266	0.0157313	0.168024	down
comp20998	0.451369	5.70413	5.83219	0.0157355	0.168024	down
comp13340	-0.625136	1.59936	5.83169	0.01574	0.168024	up
comp4617	-0.9516	0.402593	5.82966	0.0157581	0.168078	up
comp15769	-0.58597	7.72108	5.82743	0.0157782	0.168153	up
comp42078	0.49295	2.84346	5.82325	0.0158157	0.168299	down
comp7981	-0.998926	0.244559	5.822	0.015827	0.168299	up
comp13491	0.532778	2.77809	5.82081	0.0158376	0.168299	down
comp7366	-0.419346	5.99188	5.82008	0.0158442	0.168299	up
comp229810	0.673574	1.15158	5.81668	0.0158749	0.168485	down
comp8703	-0.730707	0.992746	5.81108	0.0159255	0.168688	up
comp415061	-0.919189	0.270873	5.80991	0.0159361	0.168688	up
comp2495	0.755836	0.673399	5.80902	0.0159441	0.168688	down
comp6819	-1.44098	-0.877152	5.80878	0.0159463	0.168688	up
comp44671	0.676049	2.19015	5.80375	0.0159921	0.169033	down
comp212984	1.46894	-0.663899	5.78926	0.0161244	0.170292	down
comp91080	-0.567914	2.33804	5.78746	0.0161409	0.170326	up
comp4095	-0.878665	1.71181	5.78599	0.0161544	0.170329	up
comp3255	-0.520302	3.23323	5.7833	0.0161792	0.17045	up
comp362992	-1.82338	0.108424	5.77706	0.0162367	0.170917	up
comp44791	0.403969	4.08178	5.77435	0.0162617	0.171041	down
comp11155	1.29775	-0.520295	5.7728	0.0162761	0.171052	down
comp552117	2.13608	-1.39023	5.77099	0.0162929	0.171088	down
comp8239	0.621625	1.91671	5.7593	0.0164016	0.171935	down
comp1187	1.00242	-0.0712645	5.75783	0.0164154	0.171935	down
comp3885	-0.386175	4.13681	5.75762	0.0164173	0.171935	up
comp10929	0.563926	2.08084	5.7566	0.0164269	0.171935	down
comp4186	-1.0811	-0.290423	5.75436	0.0164478	0.172014	up
comp7549	0.365646	4.23169	5.75282	0.0164622	0.172024	down
comp180084	0.609501	1.45353	5.75097	0.0164796	0.172067	down
comp178359	-0.634592	1.58782	5.74867	0.0165011	0.172106	up
comp2502	2.25817	0.740724	5.74772	0.01651	0.172106	down
comp21820	0.467801	6.78612	5.74515	0.0165342	0.172154	down
comp6843	0.4625	3.16138	5.743	0.0165545	0.172154	down
comp142827	0.971821	0.00665192	5.7416	0.0165677	0.172154	down
comp222131	1.50602	-0.737939	5.74155	0.0165681	0.172154	down
comp7478	0.513668	2.87464	5.74	0.0165828	0.172167	down
comp34941	-0.373576	4.87374	5.73696	0.0166116	0.172326	up
comp27866	0.52511	2.62324	5.73454	0.0166345	0.172425	down
comp12899	-0.524892	7.46735	5.72913	0.0166857	0.172817	up
comp20328	-0.387512	4.96612	5.72225	0.0167512	0.173321	up
comp11870	-0.425928	5.4511	5.71987	0.016774	0.173321	up
comp7220	-0.815947	0.460803	5.71979	0.0167748	0.173321	up
comp11707	0.783069	0.843106	5.71039	0.0168648	0.174067	down
comp122684	0.80134	0.899275	5.70928	0.0168754	0.174067	down
comp10932	-0.527079	3.12345	5.70803	0.0168875	0.174067	up
comp260208	-0.9304	1.09933	5.70466	0.0169199	0.174184	up
comp43332	-0.4175	3.76323	5.70404	0.0169259	0.174184	up
comp250958	1.16225	-0.517537	5.69453	0.0170179	0.174991	down
comp8666	0.474131	2.97735	5.69181	0.0170443	0.175122	down
comp12197	1.82871	13.3813	5.68593	0.0171015	0.17557	down
comp4109	0.376621	4.88511	5.6775	0.0171838	0.176275	down
comp419551	-1.69101	-0.734376	5.66425	0.0173141	0.177377	up
comp11375	0.433409	5.27678	5.66291	0.0173273	0.177377	down
comp4943	-0.60963	1.53738	5.66237	0.0173327	0.177377	up
comp11365	-0.46623	3.40835	5.65914	0.0173646	0.17745	up
comp10951	1.46149	-0.766853	5.65826	0.0173733	0.17745	down
comp33536	0.469781	3.55266	5.65748	0.0173811	0.17745	down
comp41173	0.450107	4.04871	5.65223	0.0174332	0.177841	down
comp10377	-0.48789	3.64444	5.64996	0.0174557	0.17793	up
comp40907	0.482094	2.77941	5.64855	0.0174699	0.177933	down
comp4873	-1.48798	-0.56208	5.64196	0.0175356	0.178306	up
comp2436	0.648774	1.18904	5.64115	0.0175437	0.178306	down
comp9872	0.368345	4.32807	5.63899	0.0175653	0.178306	down
comp199329	1.32277	-0.583288	5.63888	0.0175664	0.178306	down
comp10017	0.67131	1.12759	5.63795	0.0175758	0.178306	down
comp173602	0.811889	0.568658	5.62576	0.0176984	0.179408	down
comp6748	-0.540417	2.03741	5.62359	0.0177204	0.17949	up
comp221686	1.132	-0.108193	5.62133	0.0177431	0.179579	down
comp8779	0.655429	1.36076	5.61851	0.0177717	0.179728	down
comp363858	-1.461	1.89507	5.61684	0.0177887	0.179728	up
comp2882	-0.619337	3.2249	5.61576	0.0177997	0.179728	up
comp11907	-0.499363	2.9443	5.59959	0.0179647	0.181252	up
comp10355	0.464339	3.2185	5.59476	0.0180142	0.181514	down
comp9589	-0.491207	2.72984	5.59431	0.0180189	0.181514	up
comp11535	-0.669803	1.12414	5.59181	0.0180446	0.181536	up
comp43701	-0.353569	5.02357	5.59015	0.0180618	0.181536	up
comp22126	-0.412345	5.61326	5.58999	0.0180634	0.181536	up
comp200865	1.08356	0.364041	5.58714	0.0180928	0.181621	down
comp6182	0.411957	3.67541	5.5849	0.0181159	0.181621	down
comp12423	-0.424594	5.03611	5.58305	0.0181351	0.181621	up
comp274618	0.844997	1.02088	5.58292	0.0181365	0.181621	down
comp2457	-2.17497	-0.29494	5.58235	0.0181424	0.181621	up
comp8638	0.619468	1.55496	5.58083	0.0181581	0.181638	down
comp12009	-0.389729	4.2759	5.57706	0.0181973	0.181778	up
comp29619	0.515762	2.38382	5.57676	0.0182004	0.181778	down
comp11461	0.602287	2.03328	5.57019	0.0182688	0.18232	down
comp266329	-2.21046	-0.0132147	5.56829	0.0182886	0.182376	up
comp7768	0.363923	4.82553	5.56309	0.018343	0.182765	down
comp93904	0.779748	1.38812	5.56185	0.018356	0.182765	down
comp5872	-0.552071	3.24068	5.55899	0.0183861	0.182842	up
comp4228	1.16733	0.873014	5.55804	0.018396	0.182842	down
comp100525	-0.756907	0.633402	5.55706	0.0184063	0.182842	up
comp104934	-0.396681	3.601	5.55239	0.0184555	0.183189	up
comp546965	-1.58886	-1.16204	5.54805	0.0185013	0.183502	up
comp38958	0.457221	3.15597	5.54668	0.0185158	0.183505	down
comp3873	0.482046	2.70228	5.54149	0.0185708	0.183908	down
comp6374	0.530955	2.3359	5.53865	0.0186009	0.184006	down
comp7739	0.688187	1.12223	5.53727	0.0186156	0.184006	down
comp137073	0.549717	2.0688	5.53653	0.0186235	0.184006	down
comp5051	0.517065	2.9108	5.52881	0.0187058	0.184677	down
comp102122	0.644623	1.52144	5.52711	0.018724	0.184714	down
comp8299	1.12843	-0.216369	5.52481	0.0187487	0.184816	down
comp6278	-0.381453	4.08988	5.52257	0.0187727	0.184911	up
comp7834	0.391403	4.25959	5.52047	0.0187952	0.184992	down
comp10895	0.383737	4.81883	5.51367	0.0188684	0.185492	down
comp116559	-0.717122	0.841728	5.51308	0.0188748	0.185492	up
comp231206	0.860492	0.15452	5.50888	0.0189202	0.185719	down
comp11579	-0.469004	3.20029	5.50827	0.0189268	0.185719	up
comp100956	0.531086	2.70587	5.5054	0.0189579	0.185883	down
comp782915	-2.06422	-1.22895	5.50035	0.0190127	0.186278	up
comp207236	-2.01581	-0.652182	5.4953	0.0190676	0.186659	up
comp12605	-0.373777	4.06028	5.49412	0.0190806	0.186659	up
comp238673	0.651104	1.8074	5.49066	0.0191183	0.186824	down
comp9726	0.574152	1.67287	5.48991	0.0191265	0.186824	down
comp11814	-0.637235	1.29406	5.48859	0.019141	0.186824	up
comp47478	0.670527	1.399	5.48503	0.0191799	0.187063	down
comp259551	-2.27852	0.278908	5.48328	0.0191992	0.187109	up
comp40343	-0.405809	5.49121	5.48005	0.0192347	0.187313	up
comp10980	0.489713	3.33475	5.47617	0.0192775	0.187588	down
comp5982	-0.369841	4.992	5.46337	0.0194191	0.188823	up
comp261897	-2.71321	-0.460171	5.45746	0.0194849	0.189283	up
comp265337	-1.06425	-0.122525	5.45649	0.0194958	0.189283	up
comp9236	-0.361665	4.96151	5.44947	0.0195743	0.189902	up
comp10790	0.448103	5.21025	5.44735	0.0195981	0.189989	down
comp7093	0.376215	3.7231	5.44274	0.0196498	0.190348	down
comp12244	-0.52066	2.12946	5.43932	0.0196884	0.190496	up
comp4298	-0.524814	3.38475	5.43875	0.0196948	0.190496	up
comp6360	-0.930294	0.288367	5.43279	0.0197621	0.191004	up
comp8465	1.28363	-0.686566	5.42611	0.0198378	0.191592	down
comp37483	0.386759	3.66112	5.4231	0.0198721	0.191595	down
comp5707	-0.391681	5.73628	5.42294	0.0198738	0.191595	up
comp47147	0.657624	1.64462	5.42216	0.0198827	0.191595	down
comp12362	-0.398275	3.55132	5.41394	0.0199766	0.192355	up
comp186619	-0.932151	0.170073	5.40658	0.020061	0.19294	up
comp51120	0.506143	2.96126	5.40533	0.0200754	0.19294	down
comp585368	0.589226	1.73239	5.40399	0.0200907	0.19294	down
comp13089	-0.399741	5.40685	5.40342	0.0200973	0.19294	up
comp9660	0.382001	3.87988	5.40102	0.020125	0.193062	down
comp9791	-0.95429	0.00622814	5.39696	0.0201718	0.193363	up
comp22541	-0.404954	4.7174	5.39468	0.0201982	0.193363	up
comp709775	-2.65227	-1.08339	5.39284	0.0202196	0.193363	up
comp9778	0.496047	3.10461	5.39254	0.020223	0.193363	down
comp2954	-0.561552	2.43924	5.39099	0.020241	0.193363	up
comp337248	-0.746683	0.650299	5.39051	0.0202465	0.193363	up
comp60196	-0.489376	2.59797	5.38755	0.020281	0.193458	up
comp7932	0.449636	3.50543	5.38707	0.0202865	0.193458	down
comp8719	-1.23557	-0.539489	5.38382	0.0203243	0.193675	up
comp72204	0.798256	0.727242	5.37526	0.0204243	0.194297	down
comp13393	0.456956	3.3181	5.37505	0.0204267	0.194297	down
comp315734	1.26255	-0.611832	5.37436	0.0204348	0.194297	down
comp3382	-0.622689	6.87543	5.36669	0.0205249	0.19501	up
comp42404	0.506132	2.4968	5.36494	0.0205455	0.195027	down
comp9197	-0.671139	7.75267	5.36273	0.0205716	0.195027	up
comp13199	-0.643863	8.23438	5.36264	0.0205727	0.195027	up
comp22212	-0.527302	5.15811	5.36139	0.0205873	0.195027	up
comp12442	0.52874	2.47393	5.35871	0.020619	0.195183	down
comp24197	-0.399323	5.49257	5.35175	0.0207015	0.195728	up
comp9724	-0.787602	0.413899	5.3507	0.020714	0.195728	up
comp10155	-0.496611	2.32074	5.35001	0.0207221	0.195728	up
comp41498	0.593908	2.46535	5.34266	0.0208097	0.1964	down
comp8193	-0.879888	1.26155	5.34135	0.0208253	0.1964	up
comp7018	-2.28051	-0.147546	5.3402	0.0208391	0.1964	up
comp4085	0.698273	0.741581	5.33683	0.0208794	0.1965	down
comp28483	0.552303	2.56803	5.33676	0.0208803	0.1965	down
comp7872	0.704836	0.643559	5.33343	0.0209202	0.196732	down
comp9506	-0.435162	3.23437	5.331	0.0209494	0.196863	up
comp57170	0.674857	1.01251	5.32528	0.0210182	0.197053	down
comp24322	-0.393809	3.97819	5.32522	0.0210189	0.197053	up
comp11577	0.359009	4.3376	5.32373	0.0210369	0.197053	down
comp206234	-1.02382	0.353527	5.32297	0.0210461	0.197053	up
comp11314	-0.376532	4.17736	5.32297	0.0210462	0.197053	up
comp24377	0.394399	4.19518	5.31871	0.0210976	0.197283	down
comp12124	0.551932	2.09534	5.31793	0.0211071	0.197283	down
comp12048	-0.470069	3.05832	5.31714	0.0211166	0.197283	up
comp12601	-0.796178	0.731007	5.311	0.0211912	0.197836	up
comp279556	1.39321	-0.70969	5.30839	0.021223	0.197989	down
comp9937	0.545517	2.47019	5.29656	0.0213675	0.199193	down
comp10413	-0.456505	2.75836	5.29199	0.0214238	0.199573	up
comp868	-1.0634	0.0189845	5.28882	0.0214628	0.199792	up
comp12558	-0.679083	0.946563	5.28466	0.0215141	0.200124	up
comp4300	0.923225	0.150788	5.28295	0.0215352	0.20013	down
comp8508	0.357609	4.18905	5.2821	0.0215457	0.20013	down
comp6239	-1.10207	-0.115054	5.27965	0.021576	0.200267	up
comp301070	-1.26506	-0.688427	5.27694	0.0216097	0.200434	up
comp19697	0.374642	4.75444	5.27405	0.0216456	0.200623	down
comp34358	0.368396	4.2795	5.27232	0.0216671	0.200678	down
comp172062	-1.26009	-0.514766	5.26269	0.0217874	0.201602	up
comp224319	-0.861076	0.458805	5.26182	0.0217982	0.201602	up
comp7249	0.619746	1.62001	5.25332	0.021905	0.202444	down
comp8707	-0.409668	5.96486	5.24301	0.0220351	0.203501	up
comp70650	-0.719634	1.07883	5.23911	0.0220846	0.203713	up
comp9966	0.659989	2.04776	5.2387	0.0220897	0.203713	down
comp11889	-0.517475	2.20903	5.23717	0.0221092	0.203747	up
comp10612	0.616502	1.76918	5.2345	0.0221431	0.203913	down
comp8503	-0.799955	0.388592	5.22949	0.022207	0.204305	up
comp10954	-0.820988	0.457845	5.22756	0.0222317	0.204305	up
comp68067	1.09415	-0.0111438	5.22744	0.0222333	0.204305	down
comp61457	0.736369	0.831752	5.22408	0.0222762	0.204418	down
comp54439	-0.388318	3.94506	5.224	0.0222773	0.204418	up
comp8502	0.364876	3.99028	5.21999	0.0223286	0.204743	down
comp8723	0.623067	1.52999	5.21523	0.0223898	0.204869	down
comp6783	-1.85883	9.12533	5.21462	0.0223977	0.204869	up
comp13525	-0.38953	5.30568	5.21423	0.0224028	0.204869	up
comp10213	0.431208	3.40524	5.21398	0.022406	0.204869	down
comp67431	-0.454492	3.09334	5.21248	0.0224253	0.2049	up
comp3441	0.446627	3.72099	5.20995	0.022458	0.205052	down
comp6204	0.692778	0.662236	5.20599	0.0225092	0.205374	down
comp4413	0.450569	5.02766	5.20359	0.0225403	0.205382	down
comp2423	0.769276	0.542106	5.20346	0.0225419	0.205382	down
comp11739	-0.598084	1.96062	5.20088	0.0225755	0.205542	up
comp45565	0.432501	3.75821	5.19954	0.0225928	0.205555	down
comp10306	0.483207	5.59987	5.19548	0.0226457	0.20589	down
comp696124	-2.14831	-1.38507	5.19153	0.0226972	0.206213	up
comp7258	-1.47462	-0.961703	5.18425	0.0227926	0.206933	up
comp43616	0.60703	1.78786	5.18236	0.0228173	0.207012	down
comp3116	-1.29617	-0.660342	5.17646	0.0228949	0.20757	up
comp296810	1.68091	-1.2716	5.17484	0.0229162	0.207617	down
comp10626	0.360659	4.11786	5.17188	0.0229554	0.207825	down
comp9586	-0.615419	2.11951	5.16812	0.0230051	0.208015	up
comp31381	-0.37954	4.02786	5.16746	0.0230139	0.208015	up
comp800338	-0.849849	0.0345515	5.16663	0.0230248	0.208015	up
comp211	-1.19306	-0.567475	5.16031	0.0231088	0.208468	up
comp93380	-0.467205	2.65761	5.15911	0.0231248	0.208468	up
comp134200	0.572482	2.79771	5.15855	0.0231322	0.208468	down
comp7537	-0.623917	1.82665	5.15722	0.0231499	0.208468	up
comp95122	0.96722	-0.0932682	5.15677	0.0231559	0.208468	down
comp36535	0.366861	4.49326	5.15356	0.0231988	0.208567	down
comp387944	1.12009	-0.474436	5.15352	0.0231993	0.208567	down
comp3286	0.444476	3.24787	5.15151	0.0232262	0.208663	down
comp56608	0.710484	1.38981	5.14939	0.0232546	0.208772	down
comp207745	1.06778	-0.370876	5.14592	0.023301	0.20903	down
comp10218	-1.30875	1.89805	5.14482	0.0233158	0.20903	up
comp120314	-0.794016	0.311617	5.14169	0.0233579	0.209244	up
comp27884	0.448426	3.44546	5.14064	0.0233721	0.209244	down
comp11632	-0.489554	2.75294	5.13174	0.0234921	0.210172	up
comp6350	0.408094	3.58244	5.12779	0.0235457	0.210505	down
comp289921	-1.30753	-0.664082	5.12161	0.0236296	0.211109	up
comp6665	-0.619127	3.84581	5.11842	0.0236732	0.211351	up
comp252662	-1.55045	-0.707244	5.10942	0.0237962	0.212282	up
comp2891	-0.560559	1.64318	5.10839	0.0238104	0.212282	up
comp5286	0.369356	3.71961	5.09838	0.0239481	0.213362	down
comp4129	-0.467484	2.55957	5.09306	0.0240218	0.213805	up
comp12609	0.598149	2.28469	5.09151	0.0240432	0.213805	down
comp6653	-0.495536	5.44311	5.09119	0.0240477	0.213805	up
comp11512	0.400413	4.70083	5.08973	0.0240679	0.213838	down
comp12680	-0.475184	3.15669	5.08685	0.0241079	0.214045	up
comp128329	-0.533279	3.03451	5.08199	0.0241756	0.214395	up
comp103425	0.572105	1.73923	5.08104	0.0241888	0.214395	down
comp10665	-0.591693	1.38311	5.07941	0.0242117	0.214395	up
comp12049	0.33833	4.66019	5.07924	0.024214	0.214395	down
comp19943	0.351028	4.96172	5.07475	0.0242768	0.214569	down
comp13271	-0.794192	3.73458	5.07435	0.0242823	0.214569	up
comp12996	0.488592	3.32083	5.07426	0.0242836	0.214569	down
comp50673	-0.374451	4.035	5.06289	0.0244435	0.215833	up
comp2392	0.560233	1.48333	5.04993	0.024627	0.217305	down
comp11386	-0.608462	1.08936	5.04705	0.0246679	0.217463	up
comp6774	-0.444732	3.32307	5.04629	0.0246787	0.217463	up
comp7142	-0.716631	0.69126	5.04349	0.0247187	0.217578	up
comp12122	-0.341012	4.84091	5.04198	0.0247402	0.217578	up
comp3933	0.346031	4.26256	5.04182	0.0247424	0.217578	down
comp3690	0.537501	1.73398	5.03416	0.0248521	0.218328	down
comp9526	0.372588	3.67737	5.03212	0.0248814	0.218328	down
comp1225131	-0.813771	0.36428	5.03098	0.0248977	0.218328	up
comp8197	-0.532115	3.23254	5.03064	0.0249027	0.218328	up
comp4105	0.61693	1.18812	5.02995	0.0249126	0.218328	down
comp88165	0.479715	2.48843	5.02675	0.0249587	0.218446	down
comp11857	-0.418055	6.03214	5.02666	0.0249599	0.218446	up
comp12322	-0.380182	5.79582	5.02083	0.0250442	0.219035	up
comp3223	-0.401768	3.41168	5.01943	0.0250645	0.219063	up
comp147163	0.698097	0.951915	5.01328	0.0251536	0.219693	down
comp44832	-0.386326	4.30205	5.00215	0.0253159	0.220756	up
comp13469	-0.564411	1.58238	5.00191	0.0253194	0.220756	up
comp7983	-1.42009	12.3334	5.00141	0.0253267	0.220756	up
comp129377	-0.615624	1.3941	4.9999	0.0253488	0.220798	up
comp12892	0.481584	6.00705	4.99457	0.0254269	0.221276	down
comp73	1.14488	-0.454346	4.99382	0.025438	0.221276	down
comp73716	-1.80016	4.76587	4.98429	0.0255785	0.221992	up
comp433154	-2.68445	-1.34182	4.98393	0.0255839	0.221992	up
comp43947	-0.37214	3.78239	4.98366	0.0255877	0.221992	up
comp4745	-0.691932	0.847379	4.98356	0.0255892	0.221992	up
comp2404	-0.557167	1.54929	4.98137	0.0256216	0.222123	up
comp89384	0.48501	2.6303	4.97962	0.0256476	0.222123	down
comp2279	-0.480096	2.33295	4.97905	0.0256561	0.222123	up
comp7318	1.07345	-0.429535	4.97585	0.0257036	0.222385	down
comp35529	0.390172	3.60197	4.97064	0.0257811	0.222692	down
comp9606	0.480916	2.61815	4.97064	0.0257811	0.222692	down
comp6207	-0.653529	1.28768	4.96998	0.025791	0.222692	up
comp11589	0.612896	8.16494	4.96509	0.025864	0.223172	down
comp9829	0.412556	4.30113	4.96287	0.0258972	0.223309	down
comp109376	-0.607972	1.60165	4.95768	0.025975	0.22383	up
comp57764	0.390039	3.90107	4.9529	0.026047	0.224212	down
comp8858	-1.04749	-0.147416	4.95239	0.0260547	0.224212	up
comp10019	-0.540696	2.21344	4.95126	0.0260716	0.224212	up
comp12279	0.7688	0.386208	4.93691	0.0262889	0.22593	down
comp12458	0.420584	6.42838	4.93408	0.0263321	0.22615	down
comp89212	0.405596	3.41786	4.92867	0.0264146	0.226681	down
comp22888	0.381111	5.23395	4.92626	0.0264515	0.226681	down
comp8037	-0.63876	1.32749	4.92549	0.0264633	0.226681	up
comp8919	-0.932383	0.315957	4.92378	0.0264895	0.226681	up
comp11601	-0.434254	2.97652	4.92357	0.0264927	0.226681	up
comp449991	-1.6683	-0.205403	4.92202	0.0265165	0.226681	up
comp6842	1.19035	-0.496842	4.92198	0.0265171	0.226681	down
comp32849	0.360151	3.99085	4.91714	0.0265915	0.227166	down
comp10045	0.486542	2.44726	4.9118	0.0266739	0.227719	down
comp7282	-0.521489	2.15472	4.90691	0.0267494	0.228012	up
comp6017	-0.473147	2.47663	4.90645	0.0267565	0.228012	up
comp26607	-0.643226	1.23078	4.90614	0.0267614	0.228012	up
comp68455	0.559844	1.86225	4.9049	0.0267807	0.228025	down
comp1858	-0.867124	0.665349	4.90174	0.0268297	0.228175	up
comp60355	-0.521246	3.15982	4.90049	0.0268491	0.228175	up
comp3688	0.82725	1.15223	4.90034	0.0268514	0.228175	down
comp9420	-0.422273	2.95615	4.89736	0.0268977	0.228346	up
comp3192	0.37406	4.11693	4.89521	0.0269312	0.228346	down
comp6111	-0.476234	7.2011	4.89397	0.0269506	0.228346	up
comp304300	-1.65949	-1.12716	4.89194	0.0269824	0.228346	up
comp2466	0.554944	1.53475	4.89157	0.0269882	0.228346	down
comp9288	-0.526222	1.85227	4.89152	0.026989	0.228346	up
comp7556	0.681639	1.33911	4.89109	0.0269957	0.228346	down
comp8339	0.736553	0.580383	4.88832	0.0270389	0.228562	down
comp67394	-0.566307	2.19872	4.8828	0.0271256	0.229144	up
comp10030	-1.31466	-0.657364	4.85971	0.0274909	0.231944	up
comp222839	1.46597	-0.870648	4.85948	0.0274946	0.231944	down
comp18438	-0.385774	5.31946	4.85769	0.0275232	0.231944	up
comp137206	-1.08465	-0.409033	4.85731	0.0275292	0.231944	up
comp16704	-0.528069	7.64847	4.85587	0.0275522	0.231963	up
comp12871	-0.587846	1.62663	4.85492	0.0275674	0.231963	up
comp11917	0.429623	3.03633	4.85209	0.0276127	0.232192	down
comp119932	1.36983	-0.821479	4.84771	0.0276828	0.232571	down
comp8061	-0.532448	7.71338	4.84703	0.0276938	0.232571	up
comp136849	-0.85659	0.233184	4.84267	0.0277638	0.23276	up
comp10233	0.393972	5.96113	4.84245	0.0277674	0.23276	down
comp415398	-1.70151	-0.338596	4.84225	0.0277707	0.23276	up
comp128375	0.989383	0.183523	4.84096	0.0277915	0.232783	down
comp7569	0.52398	2.86696	4.83714	0.027853	0.233147	down
comp2220	0.544465	1.7156	4.82823	0.0279973	0.234061	down
comp36157	-0.351047	4.11758	4.82506	0.0280489	0.234061	up
comp3956	0.380063	3.697	4.82437	0.0280601	0.234061	down
comp15972	-0.380305	5.41198	4.82412	0.0280641	0.234061	up
comp109124	1.08423	0.0727058	4.82363	0.0280721	0.234061	down
comp248315	-0.724269	0.525281	4.82273	0.0280868	0.234061	up
comp8781	-1.01335	-0.158578	4.82254	0.0280899	0.234061	up
comp3377	0.618386	8.18595	4.82145	0.0281076	0.234061	down
comp19911	0.364569	5.74756	4.81623	0.0281929	0.234615	down
comp1115	1.39739	-0.611338	4.81515	0.0282107	0.234615	down
comp93316	0.802976	0.340961	4.80977	0.0282988	0.23503	down
comp288602	0.835518	0.425228	4.80832	0.0283226	0.23503	down
comp10250	-0.813406	0.386627	4.80814	0.0283256	0.23503	up
comp11997	-0.35877	4.54493	4.80766	0.0283336	0.23503	up
comp231905	-1.04656	1.26259	4.80568	0.0283661	0.235047	up
comp259483	-1.20211	-0.633012	4.80531	0.0283722	0.235047	up
comp213232	-0.888526	0.226054	4.80115	0.0284408	0.235422	up
comp4561	-1.36735	-1.02692	4.80035	0.028454	0.235422	up
comp2990	0.839787	0.55501	4.79749	0.0285013	0.235513	down
comp452198	-2.38313	-0.553634	4.79607	0.0285247	0.235513	up
comp7419	-0.47741	2.541	4.79589	0.0285278	0.235513	up
comp6709	-0.470352	2.61134	4.79475	0.0285467	0.235513	up
comp301912	1.34363	-0.842892	4.79194	0.0285932	0.235513	down
comp12348	-0.380118	5.88241	4.79097	0.0286093	0.235513	up
comp11633	0.467102	2.6267	4.79011	0.0286236	0.235513	down
comp6605	0.379345	6.02897	4.78828	0.028654	0.235513	down
comp321772	0.86004	0.371262	4.78638	0.0286857	0.235513	down
comp159810	-0.97137	-0.290212	4.78556	0.0286993	0.235513	up
comp3611	0.520303	2.19716	4.78524	0.0287046	0.235513	down
comp9013	0.520033	2.50548	4.78516	0.028706	0.235513	down
comp9275	-0.453747	6.0449	4.78465	0.0287144	0.235513	up
comp8411	-0.389745	3.61787	4.78426	0.028721	0.235513	up
comp10638	-0.384951	5.79495	4.77794	0.0288266	0.236154	up
comp34662	0.360161	4.91809	4.77738	0.028836	0.236154	down
comp10739	0.333356	5.04294	4.76891	0.0289782	0.237145	down
comp3947	-0.590541	1.84649	4.76798	0.0289937	0.237145	up
comp51019	0.651032	1.05721	4.76357	0.0290682	0.237424	down
comp11599	-0.487372	2.72519	4.76278	0.0290816	0.237424	up
comp102031	0.532904	1.73266	4.76268	0.0290832	0.237424	down
comp45045	-0.35152	4.50963	4.75977	0.0291324	0.237674	up
comp341	1.39364	-1.02482	4.75578	0.0292	0.238076	down
comp39392	0.48647	2.38442	4.7536	0.0292371	0.238156	down
comp7030	0.359004	3.70273	4.75302	0.029247	0.238156	down
comp213374	-1.36662	-0.817577	4.75041	0.0292913	0.238367	up
comp3616	-0.387062	4.35119	4.74889	0.0293172	0.238427	up
comp10881	0.449667	3.35346	4.74379	0.0294042	0.238864	down
comp12196	-0.455564	6.70057	4.7433	0.0294125	0.238864	up
comp11286	1.39335	-0.815241	4.74248	0.0294266	0.238864	down
comp156146	0.872905	0.039847	4.73345	0.0295814	0.239855	down
comp5973	-0.374359	3.71774	4.73266	0.029595	0.239855	up
comp78377	-0.531061	2.36848	4.7321	0.0296046	0.239855	up
comp20643	0.382678	4.02746	4.73014	0.0296385	0.239979	down
comp9945	-1.051	-0.368663	4.72629	0.0297049	0.240365	up
comp248593	1.18175	-0.301209	4.72454	0.0297351	0.240458	down
comp2862	-0.888736	-0.126844	4.72193	0.0297803	0.240593	up
comp11752	0.382786	4.02308	4.721	0.0297963	0.240593	down
comp10963	0.564124	1.35163	4.72034	0.0298078	0.240593	down
comp11571	-0.357117	3.92425	4.71857	0.0298386	0.240647	up
comp124595	0.713562	0.624746	4.71758	0.0298557	0.240647	down
comp142478	0.50949	2.28252	4.71526	0.029896	0.240647	down
comp454752	0.798697	0.303867	4.71515	0.029898	0.240647	down
comp7086	0.437661	4.41222	4.71457	0.029908	0.240647	down
comp11170	0.827602	1.49377	4.70718	0.0300369	0.241533	down
comp415797	-3.01461	-1.11588	4.70602	0.0300572	0.241546	up
comp193683	0.970077	0.517212	4.70308	0.0301085	0.241615	down
comp214983	0.811153	0.127622	4.70182	0.0301306	0.241615	down
comp12354	0.36776	4.06058	4.70177	0.0301315	0.241615	down
comp17758	0.447771	5.30702	4.70124	0.0301409	0.241615	down
comp26205	0.384249	3.6403	4.69208	0.030302	0.242756	down
comp4293	-0.507865	4.97629	4.68479	0.0304307	0.243532	up
comp245699	-0.859273	0.122435	4.68445	0.0304368	0.243532	up
comp3739	-1.08608	-0.412167	4.67389	0.0306244	0.244881	up
comp42116	0.444528	4.52078	4.67048	0.0306854	0.245217	down
comp9992	0.811178	2.11725	4.66557	0.0307732	0.245765	down
comp22810	0.344713	4.87355	4.65988	0.0308754	0.246429	down
comp8823	0.422622	3.61078	4.65675	0.0309318	0.246467	down
comp39842	-0.509141	2.75292	4.65588	0.0309474	0.246467	up
comp10483	-0.473276	7.463	4.65561	0.0309523	0.246467	up
comp8716	0.657941	0.923861	4.65528	0.0309583	0.246467	down
comp67078	-0.397021	3.39743	4.6526	0.0310066	0.246467	up
comp7656	0.613841	1.87439	4.65198	0.0310177	0.246467	down
comp182653	1.30711	-0.961651	4.65036	0.0310471	0.246467	down
comp12696	0.702001	1.42866	4.65025	0.0310491	0.246467	down
comp10497	-0.966293	0.454209	4.64957	0.0310613	0.246467	up
comp7871	0.60031	1.16489	4.649	0.0310716	0.246467	down
comp11014	-0.562898	1.80259	4.64621	0.0311222	0.246717	up
comp13230	0.495474	7.56658	4.64415	0.0311596	0.246861	down
comp3479	-0.645329	8.42151	4.63745	0.0312814	0.247614	up
comp11157	-0.349592	4.13441	4.63547	0.0313176	0.247614	up
comp9413	-1.527	-0.734592	4.63545	0.031318	0.247614	up
comp4832	-0.811777	0.0949568	4.63368	0.0313502	0.247614	up
comp1108	-1.52888	-1.19682	4.63172	0.0313861	0.247614	up
comp6020	0.642104	0.805928	4.63127	0.0313942	0.247614	down
comp8513	0.371941	5.90597	4.63053	0.0314079	0.247614	down
comp8548	-0.621248	2.22419	4.63049	0.0314086	0.247614	up
comp9739	-0.360151	5.55909	4.62734	0.0314662	0.247917	up
comp11279	0.576782	1.43283	4.62339	0.0315388	0.248336	down
comp3979	0.358705	5.282	4.61856	0.0316277	0.24881	down
comp4913	-0.492713	3.49566	4.61803	0.0316376	0.24881	up
comp52736	0.364237	3.87061	4.61658	0.0316644	0.248869	down
comp49962	-0.431251	3.01209	4.61136	0.0317609	0.249475	up
comp272235	0.561374	1.35229	4.60428	0.0318923	0.250355	down
comp6618	-0.507837	2.08658	4.60133	0.0319472	0.250633	up
comp11596	-0.542016	7.90283	4.59846	0.0320008	0.2509	up
comp9261	-0.503376	2.11404	4.59635	0.03204	0.251055	up
comp72229	0.520943	2.68295	4.59223	0.0321173	0.251507	down
comp699903	-2.30269	-1.30258	4.58733	0.0322091	0.252073	up
comp10971	-0.439788	2.89317	4.58625	0.0322294	0.252079	up
comp10296	-0.418774	3.12367	4.58064	0.0323351	0.252626	up
comp120280	-0.925993	0.12167	4.58045	0.0323387	0.252626	up
comp5923	-0.3475	4.02111	4.57912	0.0323639	0.25267	up
comp6439	-0.498163	2.69655	4.57526	0.0324368	0.253085	up
comp2231	0.753749	0.616735	4.5742	0.0324569	0.253089	down
comp12972	-0.63317	1.08465	4.56691	0.0325954	0.254015	up
comp278894	-0.943615	-0.195893	4.5644	0.0326432	0.254234	up
comp265784	-1.30703	-0.153891	4.56246	0.0326801	0.254368	up
comp6724	0.849103	0.187321	4.55538	0.0328156	0.255267	down
comp7900	0.388488	3.4961	4.55141	0.0328916	0.255664	down
comp485391	1.50085	-0.962522	4.55065	0.0329063	0.255664	down
comp8117	-0.474531	2.19283	4.5472	0.0329726	0.256025	up
comp7838	-0.336594	4.91915	4.5387	0.0331368	0.257144	up
comp9596	-0.757968	0.324561	4.53473	0.0332137	0.257586	up
comp8143	0.339197	4.19312	4.52949	0.0333156	0.258221	down
comp224579	-0.8159	-0.0278633	4.5273	0.0333581	0.258395	up
comp4868	0.808711	0.338497	4.52596	0.0333844	0.258443	down
comp6747	0.450016	3.55473	4.52267	0.0334487	0.258676	down
comp26736	0.379573	6.26051	4.52236	0.0334546	0.258676	down
comp4055	0.431948	2.72943	4.51928	0.0335149	0.258986	down
comp9109	0.360012	4.34261	4.51445	0.0336096	0.259562	down
comp781	-0.68999	0.938059	4.5121	0.0336559	0.259764	up
comp6510	-1.08715	-0.347886	4.51015	0.0336944	0.259905	up
comp6705	0.401297	3.00344	4.50795	0.0337377	0.260083	down
comp59203	0.523466	1.7589	4.50453	0.0338052	0.260224	down
comp5300	0.34195	4.40637	4.50449	0.0338061	0.260224	down
comp8034	0.523906	7.34818	4.50395	0.0338166	0.260224	down
comp6275	-0.333826	4.27068	4.50121	0.0338708	0.260485	up
comp155308	-1.25478	0.212663	4.49823	0.03393	0.260785	up
comp35580	-0.368792	5.35496	4.49624	0.0339695	0.260894	up
comp6453	0.600173	0.932805	4.49547	0.0339847	0.260894	down
comp11094	-0.369301	3.5177	4.49437	0.0340067	0.260907	up
comp6611	0.463993	3.16419	4.48771	0.0341393	0.261768	down
comp46109	-0.7078	0.981921	4.48534	0.0341868	0.261976	up
comp8884	-0.444021	2.83029	4.4836	0.0342215	0.26208	up
comp3532	0.428592	7.17355	4.48263	0.034241	0.26208	down
comp20947	0.369581	5.40135	4.48094	0.034275	0.262184	down
comp125001	-0.882701	-0.179186	4.47224	0.0344497	0.263365	up
comp6033	-0.379484	3.91986	4.46937	0.0345078	0.263652	up
comp185524	0.681858	0.734759	4.46662	0.0345633	0.263919	down
comp9041	0.798516	0.376279	4.46361	0.0346243	0.26408	down
comp19819	-0.504227	7.64622	4.46258	0.0346451	0.26408	up
comp11822	0.372013	5.30124	4.46255	0.0346458	0.26408	down
comp3213	0.702985	4.5693	4.45645	0.0347696	0.264866	down
comp12992	0.342213	5.0027	4.45439	0.0348116	0.265029	down
comp495091	-1.45484	-1.23379	4.45316	0.0348368	0.265065	up
comp5425	0.876947	0.199377	4.45094	0.034882	0.265141	down
comp178269	0.688653	0.684124	4.45064	0.0348881	0.265141	down
comp4309	0.997154	-0.233517	4.44606	0.0349819	0.265697	down
comp10972	0.595103	2.05506	4.44463	0.0350112	0.265715	down
comp5089	-0.36447	6.01999	4.44393	0.0350256	0.265715	up
comp386616	-0.889367	-0.12939	4.44194	0.0350665	0.265818	up
comp122292	-0.979371	-0.236644	4.44126	0.0350804	0.265818	up
comp5494	1.31813	-0.848576	4.43995	0.0351072	0.265818	down
comp6274	0.476812	2.64456	4.43925	0.0351216	0.265818	down
comp11660	-0.439186	2.99585	4.43351	0.0352399	0.266556	up
comp9755	-0.624063	0.82747	4.42962	0.0353203	0.2668	up
comp6446	-1.04838	-0.497454	4.42946	0.0353237	0.2668	up
comp6319	-0.429925	2.78817	4.42848	0.035344	0.2668	up
comp146246	-1.24752	-0.540445	4.42795	0.035355	0.2668	up
comp63304	2.37749	2.45902	4.42281	0.0354617	0.26731	down
comp8043	0.529764	1.87233	4.42267	0.0354644	0.26731	down
comp133801	-0.674875	0.785354	4.41976	0.0355251	0.26731	up
comp5131	1.19941	-0.737535	4.4192	0.0355367	0.26731	down
comp494114	-1.85787	-1.02129	4.41892	0.0355425	0.26731	up
comp4978	-1.50045	-0.961865	4.41869	0.0355472	0.26731	up
comp8569	-0.431708	2.6322	4.41189	0.0356893	0.268017	up
comp10046	0.410029	3.16903	4.41175	0.0356922	0.268017	down
comp114729	-0.53896	1.56338	4.4112	0.0357037	0.268017	up
comp386701	0.614067	1.6344	4.40856	0.035759	0.268126	down
comp8886	0.380485	3.6124	4.40786	0.0357737	0.268126	down
comp611095	1.03694	-0.389874	4.40752	0.0357807	0.268126	down
comp35163	0.424059	3.37826	4.40593	0.0358142	0.268221	down
comp3308	-0.373093	6.1347	4.40306	0.0358746	0.268517	up
comp2426	0.533658	1.90987	4.40148	0.0359078	0.26861	down
comp7225	1.31814	-0.762999	4.39964	0.0359465	0.26862	down
comp177304	-1.07694	-0.0755321	4.39943	0.0359509	0.26862	up
comp33149	0.463394	2.99759	4.39647	0.0360135	0.268914	down
comp3918	-0.371868	5.83553	4.39559	0.0360321	0.268914	up
comp10651	-0.362766	5.52926	4.39388	0.0360682	0.269028	up
comp2599	-0.531906	1.86145	4.39156	0.0361172	0.269238	up
comp22311	0.40242	6.79068	4.38996	0.0361511	0.269334	down
comp6101	-0.325409	4.24444	4.38431	0.0362712	0.270073	up
comp12201	-0.433589	3.29095	4.38242	0.0363115	0.2701	up
comp4604	-0.897791	-0.029242	4.38129	0.0363355	0.2701	up
comp11611	0.370309	6.09948	4.38118	0.0363378	0.2701	down
comp3152	-0.354529	5.42616	4.37782	0.0364095	0.270477	up
comp10580	0.499969	2.27494	4.37515	0.0364666	0.270745	down
comp12213	-0.407339	3.19951	4.37371	0.0364974	0.270817	up
comp139125	-0.813646	0.250576	4.37151	0.0365447	0.270883	up
comp21607	-0.389285	5.30925	4.37033	0.0365699	0.270883	up
comp3131	0.367729	3.54325	4.3695	0.0365877	0.270883	down
comp339793	-0.622637	0.828456	4.36937	0.0365905	0.270883	up
comp11463	-0.514424	2.37067	4.36588	0.0366656	0.271283	up
comp6323	-0.351689	4.89613	4.3599	0.0367945	0.27208	up
comp12431	-0.358808	5.22164	4.35567	0.0368859	0.2726	up
comp12098	0.39565	3.00457	4.34824	0.0370471	0.27344	down
comp10835	0.452944	2.82983	4.34808	0.0370507	0.27344	down
comp13315	-0.355316	3.72213	4.34747	0.037064	0.27344	up
comp7106	0.776012	0.324219	4.34652	0.0370846	0.27344	down
comp131594	-0.641814	0.971936	4.34226	0.0371776	0.273969	up
comp4314	-1.1082	-0.542887	4.34026	0.0372212	0.274134	up
comp10058	-0.333158	4.10727	4.33187	0.0374051	0.27533	up
comp3529	-0.432218	7.10425	4.3296	0.0374551	0.275509	up
comp26583	0.359424	3.66209	4.32839	0.0374816	0.275509	down
comp26292	-0.393912	6.30865	4.32785	0.0374935	0.275509	up
comp13313	-0.382728	3.69014	4.31978	0.0376719	0.276661	up
comp5594	1.03056	-0.331999	4.31874	0.0376948	0.276672	down
comp43785	0.511372	2.06074	4.31368	0.0378071	0.277338	down
comp8082	0.482445	2.62008	4.30869	0.0379182	0.277995	down
comp5838	-1.45965	-1.09188	4.30702	0.0379555	0.27811	up
comp21697	-0.427561	3.45658	4.30253	0.0380556	0.278546	up
comp326434	-0.677247	1.06472	4.30241	0.0380583	0.278546	up
comp217664	-1.29247	1.20189	4.30088	0.0380927	0.27864	up
comp7442	0.645196	0.938374	4.29344	0.0382597	0.279575	down
comp2584	0.498857	2.27465	4.29325	0.038264	0.279575	down
comp13372	0.539096	7.24892	4.28994	0.0383384	0.279659	down
comp8243	-0.408426	3.23257	4.28982	0.0383412	0.279659	up
comp12195	0.34358	5.55731	4.2895	0.0383484	0.279659	down
comp156856	0.56139	1.1728	4.28766	0.03839	0.279659	down
comp82212	-0.686664	0.901699	4.28737	0.0383966	0.279659	up
comp11888	-0.419594	2.99308	4.28696	0.0384059	0.279659	up
comp241176	-1.59201	0.251125	4.28028	0.038557	0.280601	up
comp8665	0.411927	3.12762	4.27692	0.0386333	0.280997	down
comp68904	0.667744	1.19964	4.27519	0.0386727	0.281066	down
comp499789	-2.1555	-1.19228	4.27438	0.0386911	0.281066	up
comp11321	0.384399	5.12953	4.27363	0.0387082	0.281066	down
comp201073	1.25834	-0.790134	4.27258	0.038732	0.28108	down
comp11951	-0.489305	2.28606	4.26923	0.0388086	0.281477	up
comp9659	0.44411	2.72213	4.26506	0.0389039	0.281825	down
comp8572	-0.57633	1.09094	4.26428	0.0389217	0.281825	up
comp10096	0.907569	-0.0757943	4.26426	0.0389222	0.281825	down
comp318256	-0.685753	1.12666	4.26146	0.0389864	0.281938	up
comp202050	0.660188	0.740891	4.26053	0.0390077	0.281938	down
comp7226	0.423459	3.19024	4.25957	0.0390298	0.281938	down
comp422059	1.08411	-0.0267705	4.25819	0.0390616	0.281938	down
comp145	-1.45444	-0.207703	4.25806	0.0390644	0.281938	up
comp13104	0.328795	3.98816	4.25688	0.0390916	0.281938	down
comp8481	0.364798	5.3088	4.25596	0.0391128	0.281938	down
comp30727	-0.327846	4.27115	4.25595	0.0391131	0.281938	up
comp1129	1.42088	-1.12869	4.25328	0.0391747	0.282224	down
comp139578	-0.836333	0.403303	4.2509	0.0392296	0.282415	up
comp11376	0.356544	5.66164	4.25014	0.039247	0.282415	down
comp85338	-0.568	1.15351	4.24863	0.0392821	0.282415	up
comp11105	-0.329816	3.8604	4.24806	0.0392951	0.282415	up
comp3868	1.49644	-0.576106	4.24739	0.0393108	0.282415	down
comp1027038	-0.420241	2.90637	4.24447	0.0393783	0.282585	up
comp11398	0.359694	4.39236	4.24447	0.0393784	0.282585	down
comp9580	-0.480978	2.7404	4.24332	0.0394049	0.28261	up
comp25309	-0.34575	5.38629	4.24242	0.0394258	0.28261	up
comp3557	-0.42277	6.20904	4.24079	0.0394639	0.282669	up
comp877	-0.700505	0.823501	4.24018	0.0394779	0.282669	up
comp3594	0.323661	5.03338	4.23917	0.0395015	0.28268	down
comp25498	0.405078	3.21745	4.23584	0.0395789	0.283045	down
comp13061	-0.335918	4.56868	4.23508	0.0395968	0.283045	up
comp13231	-0.333224	5.77407	4.2332	0.0396406	0.283045	up
comp79547	0.713927	0.482025	4.2324	0.0396593	0.283045	down
comp95159	0.450596	2.50067	4.23212	0.039666	0.283045	down
comp5387	0.507078	2.15713	4.23133	0.0396844	0.283045	down
comp11490	0.346564	3.67569	4.22898	0.0397392	0.283148	down
comp11920	-0.413528	2.80599	4.22883	0.0397428	0.283148	up
comp241587	-0.525456	2.0578	4.22153	0.0399142	0.284212	up
comp117006	0.804425	0.124678	4.21828	0.0399908	0.2846	down
comp12480	0.324073	4.713	4.21589	0.0400471	0.284843	down
comp12173	-0.642196	0.671306	4.2124	0.0401296	0.285272	up
comp70836	-0.391242	3.39711	4.21062	0.0401717	0.285414	up
comp12438	-0.535429	7.93768	4.20937	0.0402013	0.285467	up
comp7707	0.330513	4.67743	4.20522	0.0402998	0.286008	down
comp3911	-0.329891	5.02384	4.20246	0.0403654	0.286316	up
comp7873	0.5579	7.99251	4.19937	0.0404391	0.286681	down
comp5781	-0.470096	2.29168	4.19745	0.0404849	0.286786	up
comp313868	-1.00739	-0.454263	4.19537	0.0405345	0.286786	up
comp389776	0.788284	-0.00986358	4.19466	0.0405514	0.286786	down
comp10804	-0.540504	2.85965	4.19456	0.0405539	0.286786	up
comp11731	0.359239	4.56602	4.19408	0.0405653	0.286786	down
comp12976	-0.594958	0.900071	4.19205	0.040614	0.286973	up
comp3271	0.337098	3.98538	4.19039	0.0406538	0.287097	down
comp7410	0.708344	0.534066	4.18184	0.0408593	0.288296	down
comp470349	0.725009	0.154816	4.18146	0.0408684	0.288296	down
comp6019	-0.39668	3.46007	4.17699	0.0409765	0.2889	up
comp6370	-0.59051	1.24584	4.17502	0.0410241	0.289077	up
comp11152	-0.394394	6.52212	4.17363	0.0410577	0.289155	up
comp12339	0.501139	3.37784	4.17271	0.04108	0.289155	down
comp12742	-0.487424	1.96729	4.17002	0.0411454	0.289457	up
comp5746	-0.971589	-0.290216	4.16868	0.0411778	0.289526	up
comp273111	-0.787449	0.128016	4.16501	0.041267	0.289949	up
comp243064	-0.697744	0.426789	4.16436	0.0412829	0.289949	up
comp554375	-0.979654	-0.350544	4.15677	0.0414683	0.290837	up
comp187880	0.521141	1.54232	4.1561	0.0414848	0.290837	down
comp239676	-1.99473	-1.71066	4.15499	0.041512	0.290837	up
comp5223	0.66763	1.62166	4.15383	0.0415404	0.290837	down
comp2545	0.53277	2.41425	4.15381	0.041541	0.290837	down
comp1637	-1.23048	-0.791818	4.15351	0.0415483	0.290837	up
comp6058	-2.59422	-1.70576	4.1519	0.0415877	0.290837	up
comp29693	1.48858	2.50234	4.15181	0.0415901	0.290837	down
comp5986	-0.549739	1.0737	4.14906	0.0416575	0.291062	up
comp273826	-1.08865	0.257643	4.14854	0.0416703	0.291062	up
comp11023	0.524798	5.16194	4.14753	0.0416952	0.291062	down
comp10426	0.352084	4.35829	4.14627	0.0417264	0.291062	down
comp160531	-0.723612	0.744	4.14544	0.0417468	0.291062	up
comp8276	0.38308	3.24579	4.14499	0.0417579	0.291062	down
comp56836	-0.4596	2.29887	4.14201	0.0418315	0.291417	up
comp7162	0.352543	3.55172	4.13994	0.0418826	0.29146	down
comp13237	0.362779	3.54231	4.13993	0.0418829	0.29146	down
comp27038	0.344029	5.60291	4.13602	0.0419798	0.291976	down
comp10983	-0.906221	-0.327726	4.13358	0.0420403	0.292239	up
comp450461	0.800975	1.60783	4.13265	0.0420635	0.292242	down
comp303736	-1.49971	-0.167995	4.12963	0.0421387	0.292607	up
comp33119	-0.349556	4.54213	4.12529	0.0422469	0.29312	up
comp6224	0.474332	1.9792	4.12467	0.0422623	0.29312	down
comp193076	0.489451	1.6376	4.12393	0.0422808	0.29312	down
comp2704	-1.00356	0.0751448	4.1216	0.0423389	0.293142	up
comp29776	-0.354592	4.91068	4.12114	0.0423506	0.293142	up
comp96947	0.452436	2.78137	4.12039	0.0423694	0.293142	down
comp24776	0.342053	4.32199	4.11938	0.0423947	0.293142	down
comp27725	0.34467	5.1044	4.11925	0.0423978	0.293142	down
comp1701	1.24581	-0.993851	4.11628	0.0424724	0.2935	down
comp11931	-0.387288	3.63883	4.11235	0.0425711	0.293875	up
comp8321	0.815082	0.510372	4.11205	0.0425787	0.293875	down
comp2528	-0.78784	0.166894	4.11139	0.0425953	0.293875	up
comp341183	-1.89693	-0.508273	4.10813	0.0426775	0.294285	up
comp5809	-0.870949	0.251895	4.10629	0.042724	0.294448	up
comp8753	-0.805359	0.90151	4.10478	0.0427622	0.294553	up
comp24754	0.308349	4.9359	4.10386	0.0427854	0.294556	down
comp9292	0.341595	4.35891	4.1007	0.0428655	0.29495	down
comp9698	-0.677863	1.18626	4.0974	0.0429491	0.295022	up
comp59359	0.455806	2.70169	4.094	0.0430357	0.295022	down
comp8220	-0.473177	2.17202	4.09385	0.0430394	0.295022	up
comp19758	0.378267	6.52498	4.09049	0.0431251	0.295022	down
comp5804	0.644396	1.11441	4.08996	0.0431387	0.295022	down
comp11851	-0.412573	3.40343	4.08893	0.043165	0.295022	up
comp95619	0.538527	1.24249	4.08887	0.0431665	0.295022	down
comp6930	1.44894	-0.993777	4.08877	0.0431691	0.295022	down
comp5907	0.359409	3.57345	4.08797	0.0431894	0.295022	down
comp248419	0.894804	-0.346808	4.08796	0.0431898	0.295022	down
comp9207	0.399038	6.85623	4.08783	0.0431929	0.295022	down
comp3041	0.415632	4.95338	4.08772	0.0431958	0.295022	down
comp9025	0.37856	6.25389	4.08707	0.0432124	0.295022	down
comp10322	-0.432951	3.09779	4.08686	0.0432178	0.295022	up
comp8710	-0.876498	0.170227	4.08679	0.0432198	0.295022	up
comp609870	-1.09386	-0.539722	4.08554	0.0432516	0.295083	up
comp10618	-0.457059	4.74808	4.08093	0.0433698	0.295733	up
comp9476	-0.349435	5.64644	4.07997	0.0433944	0.295743	up
comp11961	0.727521	0.365437	4.07781	0.0434499	0.295965	down
comp54593	0.320733	4.08381	4.07558	0.0435072	0.296199	down
comp57818	0.850978	0.0714525	4.07175	0.043606	0.296714	down
comp66814	-0.467337	2.56789	4.06984	0.0436554	0.296894	up
comp2869	0.798728	0.308787	4.06851	0.0436899	0.296971	down
comp9892	-0.487968	2.54808	4.06575	0.0437613	0.297198	up
comp43414	0.386222	2.92313	4.06543	0.0437695	0.297198	down
comp3581	0.545748	1.37127	4.06385	0.0438104	0.297239	down
comp11724	-0.54836	1.97244	4.06269	0.0438405	0.297239	up
comp2408	-0.776102	0.198302	4.06253	0.0438447	0.297239	up
comp13437	-0.557909	1.69016	4.0609	0.0438872	0.29737	up
comp8715	0.759729	0.311567	4.05948	0.0439241	0.297464	down
comp277198	0.595235	0.778048	4.05681	0.0439934	0.297758	down
comp914	-1.45656	-1.23424	4.05603	0.0440138	0.297758	up
comp10248	0.522792	1.86196	4.0518	0.0441242	0.298348	down
comp2219	-0.700511	0.420151	4.04843	0.0442125	0.298638	up
comp10935	-0.330788	5.77885	4.04839	0.0442135	0.298638	up
comp160709	-0.532147	1.66601	4.04591	0.0442785	0.298921	up
comp170430	-0.491489	1.89463	4.03934	0.0444513	0.29993	up
comp7434	-0.547026	1.16006	4.03688	0.044516	0.300209	up
comp6332	0.471164	2.60382	4.03488	0.0445689	0.300408	down
comp7812	0.66285	0.840565	4.03108	0.0446692	0.300927	down
comp77267	-0.37459	3.55268	4.02981	0.0447029	0.300997	up
comp44561	0.602501	0.972695	4.02815	0.044747	0.301136	down
comp11215	0.545998	2.00924	4.02719	0.0447724	0.301149	down
comp5618	-0.694511	0.839475	4.02455	0.0448425	0.301464	up
comp2454	-0.441941	2.92582	4.0202	0.0449584	0.301923	up
comp95214	-0.877869	-0.289298	4.01941	0.0449794	0.301923	up
comp54205	-0.426323	2.73875	4.01934	0.0449812	0.301923	up
comp46229	0.334594	4.58473	4.01608	0.0450684	0.302168	down
comp249051	-1.19892	-0.559704	4.01566	0.0450796	0.302168	up
comp187649	0.662549	0.675506	4.01534	0.0450881	0.302168	down
comp3433	0.384067	6.63088	4.01215	0.0451736	0.302583	down
comp604769	0.907739	-0.230864	4.01047	0.0452186	0.302727	down
comp220594	0.670668	0.425428	4.00791	0.0452872	0.303029	down
comp10678	-0.543202	1.12761	4.00685	0.0453158	0.303063	up
comp30293	0.310274	5.03707	4.00389	0.0453954	0.303437	down
comp3411	0.498977	7.59435	4.00254	0.0454316	0.303522	down
comp2503	-0.643314	0.620138	4.00145	0.0454611	0.303561	up
comp423703	1.29217	-0.965183	3.99934	0.0455182	0.303663	down
comp72931	-0.412601	2.96542	3.99914	0.0455235	0.303663	up
comp12835	0.368614	3.49333	3.99694	0.0455829	0.303902	down
comp415666	-1.7205	-0.95738	3.99603	0.0456075	0.303909	up
comp55119	0.367331	3.46039	3.99327	0.0456824	0.303963	down
comp2488	-0.536594	2.23265	3.99322	0.0456837	0.303963	up
comp2641	0.490592	2.21917	3.99312	0.0456865	0.303963	down
comp10602	-0.357463	3.39875	3.99121	0.0457382	0.303976	up
comp89268	0.67626	0.602627	3.9906	0.0457548	0.303976	down
comp5856	0.437185	2.66904	3.99027	0.0457636	0.303976	down
comp8891	-0.447929	2.81663	3.98956	0.0457829	0.303976	up
comp51225	0.421428	2.88644	3.98676	0.0458592	0.304237	down
comp2442	-0.574268	2.02253	3.98614	0.045876	0.304237	up
comp10677	0.541656	2.07246	3.98551	0.0458931	0.304237	down
comp9604	0.317163	4.55092	3.98096	0.0460175	0.304756	down
comp13447	-0.295893	4.8184	3.98048	0.0460303	0.304756	up
comp11475	-0.409707	2.97824	3.98004	0.0460425	0.304756	up
comp454010	-1.12767	-0.764615	3.97589	0.046156	0.305327	up
comp35518	0.297684	4.6819	3.97516	0.0461762	0.305327	down
comp7928	-0.309881	4.95218	3.97385	0.0462119	0.305406	up
comp129185	-0.586643	0.941743	3.97296	0.0462365	0.305413	up
comp11808	-0.350041	3.71487	3.97062	0.0463008	0.30568	up
comp13297	-0.52999	2.77247	3.96653	0.0464132	0.306129	up
comp8155	-0.733778	0.0970524	3.96642	0.0464164	0.306129	up
comp27966	-0.347929	5.42	3.96395	0.0464844	0.306286	up
comp11183	0.517812	1.35865	3.96257	0.0465227	0.306286	down
comp159515	0.82767	0.418915	3.96223	0.046532	0.306286	down
comp53508	-0.348315	3.77707	3.96211	0.0465354	0.306286	up
comp4329	-0.623265	0.712455	3.95856	0.0466335	0.306775	up
comp13504	-0.350687	3.68807	3.95653	0.0466898	0.306989	up
comp9757	-0.314997	4.48143	3.9548	0.0467379	0.307148	up
comp22226	0.431173	4.1509	3.95391	0.0467627	0.307155	down
comp1567	0.843933	1.43373	3.95056	0.0468557	0.307529	down
comp2709	-0.508124	2.1427	3.95014	0.0468675	0.307529	up
comp82253	0.76961	0.563971	3.94697	0.0469557	0.307951	down
comp174605	0.869089	0.122857	3.94612	0.0469796	0.307951	down
comp11001	-0.396193	4.29711	3.9435	0.0470527	0.308039	up
comp3999	-0.544331	1.56251	3.94318	0.0470619	0.308039	up
comp7411	-0.393755	3.01156	3.94307	0.0470648	0.308039	up
comp168345	1.08053	-0.638387	3.94122	0.0471167	0.308222	down
comp3654	0.415758	2.96319	3.94008	0.0471485	0.308273	down
comp11107	0.412154	2.77623	3.93837	0.0471965	0.30843	down
comp7409	0.410906	2.85315	3.93605	0.0472616	0.308699	down
comp13353	0.361689	6.11424	3.93383	0.0473242	0.308951	down
comp6801	-0.328514	5.46798	3.93016	0.0474275	0.309469	up
comp3908	0.343827	3.80099	3.92885	0.0474643	0.309505	down
comp3001	0.999619	-0.233676	3.92826	0.0474811	0.309505	down
comp3155	0.363286	5.50385	3.92625	0.0475378	0.309717	down
comp9680	-0.690008	0.669144	3.92343	0.0476178	0.310013	up
comp33816	0.353722	3.37475	3.92253	0.0476431	0.310013	down
comp4869	-0.90896	-0.272756	3.9221	0.0476554	0.310013	up
comp6827	1.18523	-0.737712	3.9174	0.0477886	0.310722	down
comp26253	-0.299827	4.99098	3.91407	0.0478836	0.310984	up
comp20683	0.345133	5.91755	3.91404	0.0478844	0.310984	down
comp9875	0.327294	4.71607	3.91345	0.0479012	0.310984	down
comp187301	-0.65489	1.15155	3.9116	0.047954	0.311169	up
comp481634	-0.976443	-0.413746	3.90932	0.0480189	0.311433	up
comp2671	0.525009	1.43274	3.90727	0.0480777	0.311658	down
comp12385	-0.309672	4.17635	3.90514	0.0481386	0.311895	up
comp5770	0.433303	2.31725	3.90277	0.0482065	0.312078	down
comp448840	-1.46969	-1.23436	3.90247	0.0482153	0.312078	up
comp300048	-0.853253	0.339361	3.9011	0.0482546	0.312174	up
comp10494	-0.905544	-0.328073	3.90026	0.0482786	0.312174	up
comp12184	-0.521888	2.63587	3.89581	0.0484066	0.312845	up
comp4360	-0.447269	2.77537	3.89296	0.0484889	0.313219	up
comp27586	0.313124	4.76868	3.88727	0.0486534	0.314039	down
comp9630	-0.747403	0.843763	3.88688	0.0486647	0.314039	up
comp32898	0.343201	3.64944	3.88107	0.0488335	0.314971	down
comp6908	0.381441	3.77089	3.87909	0.0488911	0.315185	down
comp26870	0.350555	5.52495	3.87707	0.0489499	0.315406	down
comp419026	-1.27931	-0.68259	3.87523	0.0490037	0.315595	up
[truncated: 10,875 more rows]

## Sheet: SigCabVDiet
id	gi	gene	logFC	logCPM	LR	PValue	FDR	Up/Down in cabbage				up	down
comp22937	gi|153792511|ref|NM_001099846.1|	Bombyx mori adiponectin receptor (LOC100101223), mRNA	1.3328	6.56649	42.3281	7.71753e-11	1.09182e-08	down				366	264
comp11560	gi|112983707|ref|NM_001043854.1|	Bombyx mori antennapedia homologue protein (LOC692747), mRNA	0.678296	4.75789	12.715	0.000362731	0.0112255	down
comp3121	gi|163838689|ref|NM_001112757.1|	Bombyx mori aquaporin (aqp), mRNA	1.18027	3.08843	33.0017	9.20789e-09	1.01318e-06	down
comp6887	gi|112982684|ref|NM_001044217.1|	Bombyx mori cadherin-like membrane protein (Btr175), mRNA	0.543271	3.77363	9.93776	0.00161923	0.0367005	down
comp12517	gi|385298716|ref|NM_001258363.1|	Bombyx mori cyclin dependent kinase 12 (CDK12), mRNA	0.657207	4.52544	11.0816	0.000871874	0.0227933	down
comp9318	gi|163838695|ref|NM_001112760.1|	Bombyx mori cytochrome b5 (LOC100127129), mRNA	0.729846	4.88686	22.032	2.68143e-06	0.000170895	down
comp10585	gi|321400089|ref|NM_001202537.1|	Bombyx mori death associated protein kinase (dapk), mRNA	1.21944	4.45722	48.5692	3.18831e-12	5.5468e-10	down
comp19959	gi|283483972|ref|NM_001170995.1|	Bombyx mori enhancer of split mbeta (E(spl)mbeta), mRNA	1.98279	5.8617	95.9209	1.19564e-22	4.81022e-20	down
comp9262	gi|294459894|ref|NM_001177409.1|	Bombyx mori forkfead transcription factor G1 (Foxg1), mRNA	1.17964	4.25459	50.7358	1.05677e-12	2.00071e-10	down
comp9587	gi|114051480|ref|NM_001046835.1|	Bombyx mori fumarylacetoacetate hydrolase (Fah), mRNA	0.878703	3.23734	18.0254	2.17978e-05	0.00107109	down
comp50513	gi|112984531|ref|NM_001043738.1|	Bombyx mori innexin 2 (Inx2), mRNA	0.731549	3.8601	20.0118	7.69641e-06	0.000440372	down
comp8713	gi|114052992|ref|NM_001047035.1|	Bombyx mori inosine triphosphatase (LOC733043), mRNA	0.936217	4.80244	36.2964	1.69475e-09	2.07793e-07	down
comp31892	gi|112983121|ref|NM_001043579.1|	Bombyx mori Kazal-type serine proteinase inhibitor 1 (Spi1), mRNA	1.07031	2.18495	12.4491	0.000418187	0.0126975	down
comp5762	gi|158186755|ref|NM_001109925.1|	Bombyx mori laccase 2 (Lac2), mRNA	2.36104	10.5189	18.7667	1.47721e-05	0.000776228	down
comp10909	gi|112982819|ref|NM_001044077.1|	Bombyx mori L-threonine dehydrogenase (LOC693077), mRNA	1.48949	8.05617	28.1799	1.10544e-07	9.61585e-06	down
comp2714	gi|112983045|ref|NM_001043468.1|	Bombyx mori molting fluid carboxypeptidase A (Mf-cpa), mRNA	1.24924	1.65322	25.2366	5.07119e-07	3.79572e-05	down
comp11195	gi|290563762|ref|NM_001173352.1|	Bombyx mori myofilin (Mf), transcript variant A, mRNA	1.75213	2.37506	10.203	0.00140216	0.0333052	down
comp3340	gi|112983127|ref|NM_001043577.1|	Bombyx mori nuclear hormone receptor E75 (E75), transcript variant C, mRNA	0.759094	6.99185	11.0795	0.000872854	0.0227933	down
comp7962	gi|290565749|ref|NM_001173395.1|	Bombyx mori protein ovo (ovo), mRNA	0.637996	3.26563	10.9188	0.000951909	0.0246577	down
comp5186	gi|112984409|ref|NM_001044037.1|	Bombyx mori serotonin receptor 4 (Ser-4), mRNA	0.843832	2.08805	11.492	0.000698975	0.0193122	down
comp17934	gi|112983007|ref|NM_001044127.1|	Bombyx mori sorbitol dehydrogenase (LOC733025), mRNA	0.853868	6.63161	14.6373	0.000130312	0.00475252	down
comp6681	gi|112984187|ref|NM_001043979.1|	Bombyx mori transcription factor E74 (E74), mRNA	0.732414	6.06343	9.58161	0.00196536	0.0422405	down
comp12516	gi|512920971|ref|XM_004929710.1|	PREDICTED: Bombyx mori A disintegrin and metalloproteinase with thrombospondin motifs 7-like (LOC101741678), mRNA	1.14438	4.86753	42.3988	7.44366e-11	1.06477e-08	down
comp5559	gi|512908374|ref|XM_004926609.1|	PREDICTED: Bombyx mori alaserpin-like (LOC101739125), mRNA	1.82091	0.454547	21.9958	2.73247e-06	0.000172804	down
comp222723	gi|512918112|ref|XM_004928995.1|	PREDICTED: Bombyx mori alpha-tocopherol transfer protein-like (LOC101736986), mRNA	2.03804	-0.517595	11.8871	0.000565254	0.0163898	down
comp25802	gi|512895404|ref|XM_004923607.1|	PREDICTED: Bombyx mori amyloid protein-binding protein 2-like (LOC101738331), mRNA	0.908701	6.17269	20.2231	6.89159e-06	0.000401459	down
comp9947	gi|512927130|ref|XM_004931201.1|	PREDICTED: Bombyx mori angiotensin-converting enzyme-like (LOC101737600), partial mRNA	1.03613	3.38759	31.0405	2.527e-08	2.54161e-06	down
comp11225	gi|512909327|ref|XM_004926837.1|	PREDICTED: Bombyx mori apoptosis-inducing factor 3-like (LOC101744366), mRNA	0.511356	4.04346	10.0633	0.00151252	0.0348353	down
comp6004	gi|512897093|ref|XM_004924012.1|	PREDICTED: Bombyx mori arylsulfatase B-like (LOC101737480), mRNA	1.05077	1.4534	16.3663	5.22058e-05	0.00217507	down
comp11854	gi|512914673|ref|XM_004928144.1|	PREDICTED: Bombyx mori B-cell lymphoma/leukemia 11B-like (LOC101739459), mRNA	0.869232	6.27404	17.0382	3.66362e-05	0.00162639	down
comp4294	gi|512930573|ref|XM_004932036.1|	PREDICTED: Bombyx mori facilitated trehalose transporter Tret1-like (LOC101744194), mRNA	1.12827	4.39015	46.2662	1.03232e-11	1.68229e-09	down
comp7244	gi|512930131|ref|XM_004931934.1|	PREDICTED: Bombyx mori facilitated trehalose transporter Tret1-like (LOC101747090), mRNA	1.01215	1.37318	13.6912	0.000215462	0.00726142	down
comp3467	gi|512888407|ref|XM_004922025.1|	PREDICTED: Bombyx mori F-actin bundling protein (Abp), mRNA	0.543642	4.11694	11.2761	0.0007851	0.0211895	down
comp5492	gi|512907284|ref|XM_004926347.1|	PREDICTED: Bombyx mori fat-like cadherin-related tumor suppressor homolog (LOC101743222), mRNA	0.737261	2.83235	10.4884	0.00120124	0.0294008	down
comp10026	gi|512917304|ref|XM_004928798.1|	PREDICTED: Bombyx mori fatty acid-binding protein 1-like (LOC101744035), mRNA	1.12006	5.37368	19.0053	1.30359e-05	0.000705145	down
comp13418	gi|512931129|ref|XM_004932176.1|	PREDICTED: Bombyx mori gamma-glutamyltranspeptidase 1-like (LOC101738819), mRNA	1.92165	5.04791	102.302	4.76739e-24	2.11639e-21	down
comp89780	gi|512922863|ref|XM_004930162.1|	PREDICTED: Bombyx mori gamma-interferon-inducible lysosomal thiol reductase-like (LOC101738266), mRNA	1.09279	2.12922	15.8123	6.99474e-05	0.0028053	down
comp7723	gi|512917573|ref|XM_004928863.1|	PREDICTED: Bombyx mori glucose dehydrogenase [acceptor]-like (LOC101741674), mRNA	2.51399	3.29518	11.1672	0.000832567	0.0220999	down
comp8046	gi|512917577|ref|XM_004928864.1|	PREDICTED: Bombyx mori glucose dehydrogenase [acceptor]-like (LOC101741817), mRNA	1.03074	0.863005	11.6074	0.00065689	0.018505	down
comp12898	gi|512923257|ref|XM_004930253.1|	PREDICTED: Bombyx mori histone-lysine N-methyltransferase SETMAR-like (LOC101739508), mRNA	1.0766	0.569007	9.20132	0.00241841	0.0495773	down
comp8096	gi|512915359|ref|XM_004928313.1|	PREDICTED: Bombyx mori homeobox protein MOX-2-like (LOC101738486), mRNA	1.15007	0.764645	9.9162	0.0016383	0.0370027	down
comp5171	gi|512911602|ref|XM_004927396.1|	PREDICTED: Bombyx mori homogentisate 1,2-dioxygenase-like (LOC101747176), mRNA	1.70025	1.84302	22.6274	1.96664e-06	0.000127228	down
comp35167	gi|512929348|ref|XM_004931741.1|	PREDICTED: Bombyx mori inhibitor of growth protein 3-like (LOC101741028), mRNA	0.555512	4.55068	10.2102	0.00139664	0.0332354	down
comp9840	gi|512911951|ref|XM_004927481.1|	PREDICTED: Bombyx mori inverted formin-2-like (LOC101737866), partial mRNA	1.52678	2.80119	44.5418	2.4898e-11	3.86188e-09	down
comp10353	gi|512910033|ref|XM_004927011.1|	PREDICTED: Bombyx mori mediator of DNA damage checkpoint protein 1-like (LOC101737995), mRNA	1.41357	3.62864	52.5379	4.22022e-13	8.48923e-11	down
comp12078	gi|512919010|ref|XM_004929214.1|	PREDICTED: Bombyx mori mitochondrial sodium/hydrogen exchanger 9B2-like (LOC101739037), transcript variant X2, mRNA	0.763546	7.2481	12.7883	0.000348793	0.0109254	down
comp13227	gi|512894293|ref|XM_004923337.1|	PREDICTED: Bombyx mori molybdopterin synthase catalytic subunit-like (LOC101736222), transcript variant X2, mRNA	0.947615	5.00224	22.183	2.47853e-06	0.000158749	down
comp13217	gi|512895997|ref|XM_004923751.1|	PREDICTED: Bombyx mori muscle M-line assembly protein unc-89-like (LOC101738072), transcript variant X1, mRNA	0.662705	6.68166	10.7204	0.00105962	0.0268622	down
comp12799	gi|512895357|ref|XM_004923596.1|	PREDICTED: Bombyx mori myosin-IB-like (LOC101736752), transcript variant X2, mRNA	0.906711	5.56376	18.3293	1.85829e-05	0.000953134	down
comp12465	gi|512906326|ref|XM_004926111.1|	PREDICTED: Bombyx mori myrosinase 1-like (LOC101737249), mRNA	2.22142	9.76288	25.9497	3.50426e-07	2.73417e-05	down
comp5792	gi|512895178|ref|XM_004923553.1|	PREDICTED: Bombyx mori nuclear factor interleukin-3-regulated protein-like (LOC101738787), mRNA	2.6888	3.90027	54.525	1.53481e-13	3.2932e-11	down
comp12879	gi|512902163|ref|XM_004925251.1|	PREDICTED: Bombyx mori organic cation/carnitine transporter 7-like (LOC101745898), mRNA	1.34637	4.15396	11.6757	0.000633204	0.0179162	down
comp8189	gi|512913605|ref|XM_004927881.1|	PREDICTED: Bombyx mori otopetrin-2-like (LOC101740010), mRNA	0.865525	4.33999	16.7114	4.35188e-05	0.00186133	down
comp13306	gi|512937069|ref|XM_004933618.1|	PREDICTED: Bombyx mori paired amphipathic helix protein Sin3a-like (LOC101745746), mRNA	0.662424	6.91092	10.1771	0.00142198	0.0334807	down
comp9843	gi|512937300|ref|XM_004933677.1|	PREDICTED: Bombyx mori peregrin-like (LOC101747191), partial mRNA	0.60198	3.27795	9.64894	0.00189461	0.041271	down
comp13355	gi|512919251|ref|XM_004929272.1|	PREDICTED: Bombyx mori pre-mRNA-splicing factor CWC22 homolog (LOC101735521), mRNA	0.723692	2.1702	9.59476	0.00195133	0.0420795	down
comp7917	gi|512923357|ref|XM_004930278.1|	PREDICTED: Bombyx mori probable aquaporin TIP3-2-like (LOC101736816), mRNA	1.1935	2.45137	26.0901	3.25853e-07	2.57364e-05	down
comp3570	gi|512916288|ref|XM_004928540.1|	PREDICTED: Bombyx mori proline-rich receptor-like protein kinase PERK2-like (LOC101736485), mRNA	0.864035	2.86012	16.1715	5.78571e-05	0.00237214	down
comp8535	gi|512931263|ref|XM_004932202.1|	PREDICTED: Bombyx mori protein hairy-like (LOC101742467), mRNA	1.92447	1.50857	45.3805	1.62244e-11	2.54724e-09	down
comp7351	gi|512936532|ref|XM_004933484.1|	PREDICTED: Bombyx mori protein lingerer-like (LOC101745449), mRNA	0.618457	5.78124	14.023	0.000180588	0.00624971	down
comp12534	gi|512895431|ref|XM_004923613.1|	PREDICTED: Bombyx mori protein real-time-like (LOC101739159), transcript variant X1, mRNA	0.853855	3.16116	10.0194	0.00154904	0.0355478	down
comp4275	gi|512934620|ref|XM_004933019.1|	PREDICTED: Bombyx mori protein Skeletor, isoforms D/E-like (LOC101743955), mRNA	0.861793	2.59538	16.155	5.83631e-05	0.00238529	down
comp9139	gi|512900506|ref|XM_004924852.1|	PREDICTED: Bombyx mori proton-coupled amino acid transporter 2-like (LOC101737942), mRNA	3.50781	2.60461	83.1386	7.64978e-20	2.52521e-17	down
comp43600	gi|512935888|ref|XM_004933328.1|	PREDICTED: Bombyx mori proton-coupled folate transporter-like (LOC101741991), mRNA	2.4534	4.47972	43.8507	3.54405e-11	5.24437e-09	down
comp238113	gi|512905067|ref|XM_004925796.1|	PREDICTED: Bombyx mori putative inorganic phosphate cotransporter-like (LOC101744119), mRNA	1.9049	1.49783	48.698	2.98576e-12	5.26557e-10	down
comp11297	gi|512905131|ref|XM_004925812.1|	PREDICTED: Bombyx mori putative inorganic phosphate cotransporter-like (LOC101746286), mRNA	0.874751	4.74585	13.5103	0.000237261	0.00785217	down
comp11565	gi|512894443|ref|XM_004923375.1|	PREDICTED: Bombyx mori putative leucine-rich repeat-containing protein DDB_G0290503-like (LOC101741656), mRNA	0.876577	2.74731	17.6869	2.60415e-05	0.0012147	down
comp3596	gi|512893322|ref|XM_004923095.1|	PREDICTED: Bombyx mori ribosomal protein S6 kinase alpha-5-like (LOC101741339), transcript variant X2, mRNA	0.858457	6.28153	13.5727	0.000229495	0.0076542	down
comp33901	gi|512907154|ref|XM_004926316.1|	PREDICTED: Bombyx mori RNA-binding protein 25-like (LOC101737821), mRNA	0.556709	3.67235	10.0917	0.00148939	0.0345486	down
comp7755	gi|512898682|ref|XM_004924400.1|	PREDICTED: Bombyx mori sarcoplasmic calcium-binding protein, alpha-B and -A chains-like (LOC101747070), mRNA	1.41192	-0.231107	9.20298	0.00241622	0.0495773	down
comp13184	gi|512913300|ref|XM_004927806.1|	PREDICTED: Bombyx mori semaphorin-2A-like (LOC101741577), mRNA	0.839426	5.76699	21.5551	3.43809e-06	0.000211562	down
comp37118	gi|512896069|ref|XM_004923766.1|	PREDICTED: Bombyx mori septin-2-like (LOC101740267), mRNA	0.529627	4.6781	10.8977	0.000962861	0.0248913	down
comp46096	gi|512909502|ref|XM_004926879.1|	PREDICTED: Bombyx mori serine/threonine-protein kinase grp-like (LOC101739025), mRNA	0.904921	1.60656	11.4918	0.000699044	0.0193122	down
comp15251	gi|512932152|ref|XM_004932418.1|	PREDICTED: Bombyx mori sodium-independent sulfate anion transporter-like (LOC101738233), mRNA	2.50581	8.54417	43.4457	4.35891e-11	6.37689e-09	down
comp36183	gi|512907339|ref|XM_004926360.1|	PREDICTED: Bombyx mori sodium-independent sulfate anion transporter-like (LOC101746424), mRNA	0.940682	4.77437	22.846	1.75512e-06	0.000114697	down
comp3773	gi|512906720|ref|XM_004926208.1|	PREDICTED: Bombyx mori solute carrier organic anion transporter family member 4A1-like (LOC101743453), mRNA	0.612863	4.5374	13.1736	0.000283921	0.00911522	down
comp5182	gi|512910626|ref|XM_004927161.1|	PREDICTED: Bombyx mori steroid hormone receptor ERR2-like (LOC101742160), mRNA	1.46515	7.95947	24.36	7.99118e-07	5.71547e-05	down
comp11927	gi|512902040|ref|XM_004925220.1|	PREDICTED: Bombyx mori synaptic vesicle glycoprotein 2C-like (LOC101741001), mRNA	0.532531	4.12042	9.999	0.00156625	0.0357266	down
comp26543	gi|512932728|ref|XM_004932561.1|	PREDICTED: Bombyx mori TATA-binding protein-associated factor 172-like (LOC101746640), mRNA	0.936992	6.0114	24.3274	8.12727e-07	5.74893e-05	down
comp13160	gi|512933684|ref|XM_004932795.1|	PREDICTED: Bombyx mori UDP-sugar transporter UST74c-like (LOC101740028), mRNA	1.36998	1.30577	19.9419	7.98314e-06	0.000452753	down
comp5352	gi|512935010|ref|XM_004933113.1|	PREDICTED: Bombyx mori uncharacterized LOC101736424 (LOC101736424), transcript variant X3, mRNA	0.856074	4.56747	29.4968	5.60102e-08	5.3413e-06	down
comp13545	gi|512921989|ref|XM_004929953.1|	PREDICTED: Bombyx mori uncharacterized LOC101737786 (LOC101737786), mRNA	1.54443	5.32644	52.3145	4.72881e-13	9.36595e-11	down
comp2618	gi|512906046|ref|XM_004926042.1|	PREDICTED: Bombyx mori uncharacterized LOC101738974 (LOC101738974), mRNA	0.845591	2.97656	15.3948	8.72271e-05	0.00336216	down
comp7295	gi|512896557|ref|XM_004923882.1|	PREDICTED: Bombyx mori uncharacterized LOC101739296 (LOC101739296), mRNA	1.05773	3.27947	24.3795	7.9108e-07	5.68959e-05	down
comp8882	gi|512897696|ref|XM_004924159.1|	PREDICTED: Bombyx mori uncharacterized LOC101739495 (LOC101739495), mRNA	0.915345	2.10623	15.6264	7.71715e-05	0.00301977	down
comp9774	gi|512913240|ref|XM_004927791.1|	PREDICTED: Bombyx mori uncharacterized LOC101739504 (LOC101739504), mRNA	0.968183	2.92238	15.6419	7.65406e-05	0.00300422	down
comp9290	gi|512927298|ref|XM_004931242.1|	PREDICTED: Bombyx mori uncharacterized LOC101739933 (LOC101739933), mRNA	3.06188	5.63648	216.049	6.57919e-49	1.21001e-45	down
comp34820	gi|512898488|ref|XR_209677.1|	PREDICTED: Bombyx mori uncharacterized LOC101739953 (LOC101739953), transcript variant X2, misc_RNA	1.13455	3.72976	15.3269	9.04201e-05	0.00346449	down
comp3629	gi|512898495|ref|XM_004924357.1|	PREDICTED: Bombyx mori uncharacterized LOC101740269 (LOC101740269), mRNA	1.4632	2.57512	34.2451	4.85897e-09	5.53578e-07	down
comp266757	gi|512896846|ref|XM_004923952.1|	PREDICTED: Bombyx mori uncharacterized LOC101740358 (LOC101740358), mRNA	1.03275	3.18198	17.9855	2.22594e-05	0.00108209	down
comp6840	gi|512918234|ref|XM_004929026.1|	PREDICTED: Bombyx mori uncharacterized LOC101741676 (LOC101741676), mRNA	0.472037	4.77377	9.64452	0.00189917	0.0413005	down
comp12689	gi|512930869|ref|XM_004932110.1|	PREDICTED: Bombyx mori uncharacterized LOC101741832 (LOC101741832), transcript variant X1, mRNA	2.27152	2.72711	73.5905	9.61259e-18	2.81256e-15	down
comp42968	gi|512935689|ref|XM_004933278.1|	PREDICTED: Bombyx mori uncharacterized LOC101742237 (LOC101742237), mRNA	1.59989	2.2851	35.3401	2.76875e-09	3.24044e-07	down
comp13400	gi|512913979|ref|XM_004927970.1|	PREDICTED: Bombyx mori uncharacterized LOC101742398 (LOC101742398), mRNA	0.58293	5.25563	9.90632	0.00164712	0.0371286	down
comp10495	gi|512917605|ref|XM_004928871.1|	PREDICTED: Bombyx mori uncharacterized LOC101742743 (LOC101742743), mRNA	0.905454	4.55735	15.4019	8.68986e-05	0.00335956	down
comp29370	gi|512906765|ref|XM_004926219.1|	PREDICTED: Bombyx mori uncharacterized LOC101745080 (LOC101745080), mRNA	0.595222	6.30416	9.8476	0.00170054	0.0379971	down
comp7193	gi|512925277|ref|XR_209979.1|	PREDICTED: Bombyx mori uncharacterized LOC101745149 (LOC101745149), misc_RNA	0.511987	5.65456	9.23318	0.00237669	0.0490234	down
comp30225	gi|512931903|ref|XM_004932358.1|	PREDICTED: Bombyx mori uncharacterized LOC101746215 (LOC101746215), transcript variant X1, mRNA	0.556955	4.69108	9.4183	0.0021483	0.0457144	down
comp11703	gi|512908274|ref|XM_004926584.1|	PREDICTED: Bombyx mori uncharacterized LOC101746901 (LOC101746901), mRNA	1.06869	1.16979	12.5174	0.000403188	0.0123587	down
comp206517	gi|512915899|ref|XM_004928444.1|	PREDICTED: Bombyx mori uncharacterized LOC101746909 (LOC101746909), mRNA	1.28879	0.330951	11.1396	0.000845039	0.0223415	down
comp130038	gi|512896775|ref|XM_004923934.1|	PREDICTED: Bombyx mori uncharacterized LOC101746935 (LOC101746935), mRNA	1.16532	1.64816	18.9199	1.36323e-05	0.000725216	down
comp7894	gi|512921337|ref|XM_004929795.1|	PREDICTED: Bombyx mori UPF0420 protein C16orf58-like (LOC101737871), mRNA	0.526312	3.72354	10.2167	0.00139178	0.033181	down
comp9046	gi|512926354|ref|XM_004931008.1|	PREDICTED: Bombyx mori whirlin-like (LOC101740884), mRNA	0.661522	4.29126	17.8001	2.45373e-05	0.00116197	down
comp42736	#N/A	#N/A	3.00871	4.27824	173.345	1.37627e-39	1.96868e-36	down
comp5667	#N/A	#N/A	4.0803	1.09669	105.151	1.13148e-24	5.33815e-22	down
comp12247	#N/A	#N/A	2.72516	7.41784	105.1	1.16101e-24	5.33815e-22	down
comp6331	#N/A	#N/A	3.89655	1.47287	101.164	8.46562e-24	3.63288e-21	down
comp10853	#N/A	#N/A	2.21975	6.40652	91.2347	1.27604e-21	4.83168e-19	down
comp7176	#N/A	#N/A	2.34012	2.77849	86.6679	1.28363e-20	4.46635e-18	down
comp10813	#N/A	#N/A	2.87457	4.77348	84.4459	3.94867e-20	1.33777e-17	down
comp6195	#N/A	#N/A	2.78576	1.4903	73.4737	1.01984e-17	2.91764e-15	down
comp248861	#N/A	#N/A	2.68638	1.57362	71.5522	2.70018e-17	7.55699e-15	down
comp10079	#N/A	#N/A	2.42668	1.43621	66.7039	3.15518e-16	8.28974e-14	down
comp11496	#N/A	#N/A	2.03354	1.96695	57.3855	3.58244e-14	7.95179e-12	down
comp71507	#N/A	#N/A	3.00136	0.414027	55.9089	7.59092e-14	1.65636e-11	down
comp13066	#N/A	#N/A	2.09595	1.5591	51.5882	6.84502e-13	1.33519e-10	down
comp85568	#N/A	#N/A	2.83307	0.47396	49.0685	2.47182e-12	4.41976e-10	down
comp28435	#N/A	#N/A	1.60337	4.50899	47.3421	5.9617e-12	9.96765e-10	down
comp170092	#N/A	#N/A	1.88944	1.83685	45.7266	1.35966e-11	2.18803e-09	down
comp9359	#N/A	#N/A	1.25874	3.96729	45.6224	1.43389e-11	2.279e-09	down
comp3693	#N/A	#N/A	1.71683	5.9497	44.202	2.96182e-11	4.48594e-09	down
comp21890	#N/A	#N/A	1.61502	5.2113	43.9996	3.28435e-11	4.9166e-09	down
comp8157	#N/A	#N/A	1.20071	6.06942	41.7988	1.01163e-10	1.38551e-08	down
comp3135	#N/A	#N/A	1.37049	3.00935	36.1522	1.82495e-09	2.21645e-07	down
comp10424	#N/A	#N/A	1.04706	3.66074	34.2137	4.93792e-09	5.57638e-07	down
comp28709	#N/A	#N/A	1.58323	3.93046	32.6518	1.10235e-08	1.19257e-06	down
comp114697	#N/A	#N/A	1.49008	2.20981	31.9322	1.59647e-08	1.65749e-06	down
comp10247	#N/A	#N/A	1.42403	1.89784	31.2061	2.32037e-08	2.37083e-06	down
comp5373	#N/A	#N/A	1.75287	0.955481	28.9919	7.26802e-08	6.70537e-06	down
comp8186	#N/A	#N/A	1.10869	2.68694	28.5044	9.34853e-08	8.30021e-06	down
comp3269	#N/A	#N/A	2.59504	3.83818	28.0799	1.16411e-07	9.99119e-06	down
comp9982	#N/A	#N/A	1.81003	1.25404	26.6558	2.43117e-07	1.96849e-05	down
comp23284	#N/A	#N/A	1.23531	4.47229	26.1969	3.08323e-07	2.45022e-05	down
comp5532	#N/A	#N/A	1.34616	2.03993	25.2247	5.10251e-07	3.7971e-05	down
comp43733	#N/A	#N/A	1.00903	3.30178	24.3378	8.08384e-07	5.74893e-05	down
comp9988	#N/A	#N/A	1.41376	1.26534	23.7556	1.09377e-06	7.5705e-05	down
comp5790	#N/A	#N/A	1.20677	1.48168	21.9897	2.74111e-06	0.000172804	down
comp229917	#N/A	#N/A	1.65228	0.530062	21.4409	3.649e-06	0.000222641	down
comp9058	#N/A	#N/A	1.07958	2.04545	20.8019	5.09326e-06	0.00030498	down
comp7224	#N/A	#N/A	2.45345	-0.228252	20.6813	5.42443e-06	0.00032034	down
comp301501	#N/A	#N/A	1.55344	0.505132	20.5708	5.74663e-06	0.000337818	down
comp12255	#N/A	#N/A	1.02232	6.51209	19.0989	1.24119e-05	0.00067708	down
comp2611	#N/A	#N/A	1.1799	1.60525	18.4739	1.72245e-05	0.000890555	down
comp4050	#N/A	#N/A	1.67143	0.400123	18.2373	1.95019e-05	0.00098712	down
comp44801	#N/A	#N/A	1.33083	1.00231	18.0776	2.12078e-05	0.00105417	down
comp250630	#N/A	#N/A	1.03845	2.03664	17.9998	2.20927e-05	0.00108145	down
comp13518	#N/A	#N/A	1.03005	3.5761	17.9843	2.2274e-05	0.00108209	down
comp4782	#N/A	#N/A	2.37913	-0.540901	17.887	2.34413e-05	0.00112605	down
comp292413	#N/A	#N/A	1.42361	0.61837	17.2096	3.34745e-05	0.00151732	down
comp6389	#N/A	#N/A	1.28061	1.43875	17.0383	3.66338e-05	0.00162639	down
comp25366	#N/A	#N/A	1.03627	2.56649	17.0274	3.6844e-05	0.00163	down
comp260543	#N/A	#N/A	2.39887	-0.390519	16.962	3.81346e-05	0.00168132	down
comp168506	#N/A	#N/A	1.00108	1.73714	16.9093	3.92085e-05	0.00171109	down
comp7012	#N/A	#N/A	2.0325	0.191489	16.7255	4.31974e-05	0.00185374	down
comp223011	#N/A	#N/A	1.28252	0.830907	16.534	4.77859e-05	0.0020039	down
comp93539	#N/A	#N/A	2.00868	0.163519	16.1821	5.75341e-05	0.00236643	down
comp8656	#N/A	#N/A	1.1291	1.29464	15.7705	7.15096e-05	0.0028502	down
comp2896	#N/A	#N/A	1.29672	1.16093	15.6723	7.53183e-05	0.00297438	down
comp415105	#N/A	#N/A	2.3487	-0.711163	15.3642	8.8653e-05	0.00340692	down
comp9932	#N/A	#N/A	1.83803	-0.174106	15.0698	0.000103608	0.00392307	down
comp89781	#N/A	#N/A	1.37456	1.03935	14.7485	0.000122842	0.00457072	down
comp11939	#N/A	#N/A	1.90589	0.0343576	14.7362	0.000123648	0.00457426	down
comp7992	#N/A	#N/A	1.17535	1.05478	14.6592	0.000128805	0.00472433	down
comp6979	#N/A	#N/A	1.23523	1.44633	14.5653	0.000135387	0.00486866	down
comp70060	#N/A	#N/A	1.24714	1.08091	14.5181	0.000138823	0.00496446	down
comp136790	#N/A	#N/A	1.84935	-0.161631	14.0377	0.000179187	0.00621792	down
comp11478	#N/A	#N/A	1.02254	1.651	13.5387	0.000233699	0.00777428	down
comp253	#N/A	#N/A	3.1545	-1.03072	13.0664	0.000300648	0.00952475	down
comp9746	#N/A	#N/A	1.01084	1.19611	12.7081	0.000364067	0.0112398	down
comp6606	#N/A	#N/A	1.25175	0.746751	12.6823	0.000369126	0.0113687	down
comp1194	#N/A	#N/A	3.91985	-1.46783	12.4078	0.000427533	0.0129507	down
comp229481	#N/A	#N/A	1.98138	-0.449526	12.2671	0.000461013	0.0136753	down
comp200526	#N/A	#N/A	1.43838	0.383728	12.187	0.000481231	0.014177	down
comp287099	#N/A	#N/A	1.34998	0.138946	12.1718	0.000485168	0.0142604	down
comp208	#N/A	#N/A	1.69289	-0.192929	11.8271	0.000583745	0.0167749	down
comp8881	#N/A	#N/A	1.56237	-0.00826942	11.6142	0.000654505	0.0184783	down
comp8735	#N/A	#N/A	1.64096	-0.308366	11.3966	0.000735797	0.0201118	down
comp2493	#N/A	#N/A	1.20753	0.364325	11.2807	0.000783189	0.0211823	down
comp142427	#N/A	#N/A	1.16533	0.524806	11.1177	0.000855076	0.0225579	down
comp239518	#N/A	#N/A	1.8432	-0.538226	11.1035	0.000861657	0.0226057	down
comp220883	#N/A	#N/A	2.22471	1.06241	10.9833	0.000919371	0.0239595	down
comp8621	#N/A	#N/A	1.25202	0.128441	10.5725	0.00114779	0.0284167	down
comp340142	#N/A	#N/A	2.16589	-0.993825	10.3653	0.00128409	0.0310158	down
comp547546	#N/A	#N/A	2.46775	-0.633941	10.3097	0.00132334	0.0319039	down
comp9885	#N/A	#N/A	1.11712	0.994868	10.3014	0.00132932	0.031931	down
comp6552	#N/A	#N/A	1.00286	1.49341	10.0213	0.00154737	0.0355478	down
comp239299	#N/A	#N/A	1.0031	1.41312	9.7851	0.00175932	0.0389166	down
comp274418	#N/A	#N/A	1.14573	0.154611	9.52109	0.00203124	0.0434388	down
comp271799	#N/A	#N/A	1.41675	-0.367301	9.32613	0.00225909	0.0473899	down
comp415274	#N/A	#N/A	1.80718	-0.787871	9.29144	0.00230227	0.0479603	down
comp232031	#N/A	#N/A	1.13564	0.316553	9.23819	0.00237019	0.0490234	down
comp7466	#N/A	#N/A	1.49639	-0.048547	9.22809	0.0023833	0.0490234	down
comp17691	#N/A	#N/A	0.903985	4.80895	35.3721	2.72357e-09	3.21682e-07	down
comp32200	#N/A	#N/A	0.965176	4.22524	35.2835	2.85043e-09	3.30598e-07	down
comp12590	#N/A	#N/A	0.94876	4.71535	30.6059	3.16124e-08	3.1306e-06	down
comp3103	#N/A	#N/A	0.887881	4.30636	25.664	4.06344e-07	3.11385e-05	down
comp12581	#N/A	#N/A	0.8723	3.64174	22.8855	1.71941e-06	0.000112937	down
comp9795	#N/A	#N/A	0.930578	3.02629	21.5976	3.36269e-06	0.0002084	down
comp50533	#N/A	#N/A	0.920169	3.91828	20.4826	6.01769e-06	0.000352144	down
comp3584	#N/A	#N/A	0.858846	4.78697	19.239	1.15333e-05	0.000640001	down
comp3078	#N/A	#N/A	0.784368	4.78622	19.1613	1.20127e-05	0.000660902	down
comp39851	#N/A	#N/A	0.7801	5.04379	19.1163	1.22992e-05	0.000673788	down
comp4379	#N/A	#N/A	0.904644	3.15837	18.687	1.5403e-05	0.000803393	down
comp54401	#N/A	#N/A	0.945873	2.85407	18.2932	1.89382e-05	0.000964052	down
comp3448	#N/A	#N/A	0.764395	3.58047	18.162	2.02887e-05	0.00101273	down
comp27604	#N/A	#N/A	0.780417	3.40228	18.0464	2.15587e-05	0.00106748	down
comp18344	#N/A	#N/A	0.716999	3.69521	17.8403	2.40244e-05	0.00114978	down
comp36369	#N/A	#N/A	0.773956	3.53399	17.4929	2.88387e-05	0.00132596	down
comp27389	#N/A	#N/A	0.727965	5.65108	16.1083	5.98223e-05	0.00243719	down
comp27362	#N/A	#N/A	0.789066	4.65223	15.9441	6.52422e-05	0.00263301	down
comp33053	#N/A	#N/A	0.749872	3.9425	15.6487	7.62636e-05	0.0030025	down
comp6597	#N/A	#N/A	0.798892	3.71778	15.5457	8.05343e-05	0.00314181	down
comp3159	#N/A	#N/A	0.585605	4.84499	14.7881	0.000120293	0.00450191	down
comp11377	#N/A	#N/A	0.618873	4.80108	14.5383	0.00013734	0.00492512	down
comp9706	#N/A	#N/A	0.927441	2.88171	14.4465	0.000144194	0.00511393	down
comp3633	#N/A	#N/A	0.937024	1.72426	14.4091	0.00014709	0.00519145	down
comp12748	#N/A	#N/A	0.855034	2.60859	14.0916	0.00017412	0.00605842	down
comp3504	#N/A	#N/A	0.575713	4.13393	13.6178	0.000224046	0.00753099	down
comp7179	#N/A	#N/A	0.65122	5.31776	13.5137	0.000236833	0.00785217	down
comp26217	#N/A	#N/A	0.629642	4.4492	13.4503	0.000244973	0.00806594	down
comp27521	#N/A	#N/A	0.749872	4.02881	13.4177	0.000249259	0.00818613	down
comp34721	#N/A	#N/A	0.730896	2.8159	13.3225	0.000262238	0.0085254	down
comp8013	#N/A	#N/A	0.90277	1.76848	13.0634	0.000301117	0.00952475	down
comp7824	#N/A	#N/A	0.870842	2.12923	12.455	0.000416869	0.0126975	down
comp23826	#N/A	#N/A	0.605025	4.21415	12.368	0.000436764	0.0131684	down
comp12351	#N/A	#N/A	0.795337	2.77298	12.3009	0.000452741	0.0135234	down
comp7516	#N/A	#N/A	0.665691	3.40191	12.2816	0.000457443	0.0136322	down
comp13524	#N/A	#N/A	0.874092	4.11646	12.1883	0.000480898	0.014177	down
comp3803	#N/A	#N/A	0.86891	2.61033	12.0352	0.000522039	0.0152744	down
comp6768	#N/A	#N/A	0.979338	1.27573	11.9134	0.000557327	0.0162331	down
comp30421	#N/A	#N/A	0.634695	3.31646	11.8887	0.00056476	0.0163898	down
comp9547	#N/A	#N/A	0.621743	3.72035	11.8534	0.000575562	0.0165767	down
comp12063	#N/A	#N/A	0.839835	1.82081	11.8214	0.000585548	0.0167892	down
comp3764	#N/A	#N/A	0.658676	3.44243	11.7716	0.00060142	0.017202	down
comp31950	#N/A	#N/A	0.562338	5.1157	11.7635	0.000604037	0.0172044	down
comp9979	#N/A	#N/A	0.899997	2.73583	11.7084	0.000622174	0.0176818	down
comp8161	#N/A	#N/A	0.612075	4.6575	11.4977	0.000696832	0.0193122	down
comp6461	#N/A	#N/A	0.573122	4.48751	11.448	0.0007157	0.0196879	down
comp24627	#N/A	#N/A	0.605453	6.38727	11.3862	0.000739907	0.0201386	down
comp4653	#N/A	#N/A	0.625519	5.68857	11.2208	0.000808876	0.0216947	down
comp3770	#N/A	#N/A	0.623917	5.51074	11.1394	0.00084514	0.0223415	down
comp9834	#N/A	#N/A	0.781448	1.97728	10.9455	0.000938327	0.0244041	down
comp3934	#N/A	#N/A	0.593204	5.94548	10.9212	0.000950721	0.0246577	down
comp8949	#N/A	#N/A	0.808563	2.57745	10.7673	0.00103308	0.0263363	down
comp3201	#N/A	#N/A	0.629903	4.22256	10.6284	0.00111362	0.0278924	down
comp32796	#N/A	#N/A	0.837024	2.27526	10.544	0.00116564	0.0287373	down
comp3958	#N/A	#N/A	0.664122	2.76705	10.4361	0.00123575	0.0301307	down
comp4110	#N/A	#N/A	0.580218	3.51036	10.4308	0.00123934	0.0301611	down
comp9753	#N/A	#N/A	0.840975	1.56597	10.1336	0.00145593	0.0339558	down
comp4386	#N/A	#N/A	0.832606	1.46445	10.0632	0.00151258	0.0348353	down
comp20495	#N/A	#N/A	0.707111	3.61646	9.99703	0.00156793	0.0357266	down
comp3928	#N/A	#N/A	0.516004	3.85925	9.88341	0.00166776	0.0374054	down
comp12717	#N/A	#N/A	0.544382	4.74039	9.83744	0.00170995	0.0380864	down
comp38645	#N/A	#N/A	0.514725	4.24434	9.74267	0.0018004	0.039621	down
comp31947	#N/A	#N/A	0.496037	5.09535	9.71092	0.00183176	0.0402425	down
comp17333	#N/A	#N/A	0.543284	6.31383	9.67234	0.00187063	0.0408871	down
comp31559	#N/A	#N/A	0.738741	2.79515	9.52303	0.0020291	0.0434388	down
comp5935	#N/A	#N/A	0.496483	4.14454	9.47348	0.00208463	0.0445067	down
comp6553	#N/A	#N/A	0.767833	1.53272	9.40788	0.00216055	0.0458992	down
comp3723	#N/A	#N/A	0.928417	0.718845	9.32703	0.00225798	0.0473899	down
comp33330	#N/A	#N/A	0.730964	1.91821	9.31995	0.00226672	0.0474501	down
comp10082	#N/A	#N/A	0.580504	3.20379	9.26929	0.00233029	0.048395	down
comp52016	#N/A	#N/A	0.47338	4.33286	9.22773	0.00238377	0.0490234	down
comp3813	#N/A	#N/A	0.52249	3.58195	9.18676	0.00243772	0.0498145	down
comp10055	gi|112982694|ref|NM_001043444.1|	Bombyx mori activator of 90 kDa heat shock protein ATPase homolog 1 (Ahsa1), mRNA	-1.16217	7.20073	29.623	5.24797e-08	5.04197e-06	up
comp16707	gi|114052487|ref|NM_001047042.1|	Bombyx mori alcohol dehydrogenase (LOC733095), mRNA	-0.627318	6.68551	10.7738	0.00102946	0.0262962	up
comp12569	gi|186910330|ref|NM_001111352.2|	Bombyx mori alpha-esterase 45 (ae45), mRNA	-1.16027	4.98374	51.4124	7.48647e-13	1.43852e-10	up
comp8154	gi|112983538|ref|NM_001043416.1|	Bombyx mori annexin B13 (Anxb13), mRNA	-0.665456	3.19052	9.29389	0.0022992	0.0479603	up
comp2415	gi|112983295|ref|NM_001043541.1|	Bombyx mori attacin 1 (Attacin1), mRNA	-2.75802	0.890983	52.8464	3.60676e-13	7.37038e-11	up
comp4848	gi|112983653|ref|NM_001043407.1|	Bombyx mori Bombyrin (LOC692416), mRNA	-1.35311	1.32809	12.2422	0.000467211	0.0138273	up
comp7100	gi|112984269|ref|NM_001043997.1|	Bombyx mori cecropin A (CecA), mRNA	-2.8741	0.0992129	32.8769	9.81837e-09	1.0712e-06	up
comp8005	gi|112983674|ref|NM_001043403.1|	Bombyx mori cuticular protein RR-2 motif 122 (CPR122), mRNA	-1.28127	7.14959	28.4833	9.45121e-08	8.3339e-06	up
comp4529	gi|290563371|ref|NM_001173157.1|	Bombyx mori cuticular protein tweedle motif 1 (CPT1), mRNA	-1.32091	3.64705	58.4615	2.07311e-14	4.76594e-12	up
comp10327	gi|302318907|ref|NM_001193614.1|	Bombyx mori dicer-2 (dcr-2), mRNA	-3.0334	6.77993	153.933	2.39574e-35	2.05619e-32	up
comp4099	gi|112983399|ref|NM_001043525.1|	Bombyx mori DnaJ (Hsp40) homolog 5 (DnaJ-5), mRNA	-1.09001	6.44404	23.1495	1.49885e-06	9.99804e-05	up
comp12913	gi|112983387|ref|NM_001043527.1|	Bombyx mori FK506-binding protein FKBP59 homologue (LOC692541), mRNA	-1.01323	8.71422	9.82661	0.00172005	0.0382452	up
comp160672	gi|153791425|ref|NM_001099842.1|	Bombyx mori gloverin 3 (glv3), mRNA	-1.95955	0.285755	11.2357	0.000802403	0.0215731	up
comp15433	gi|160333677|ref|NM_001043529.1|	Bombyx mori glutathione S-transferase sigma 2 (GSTs2), mRNA	-1.16585	7.49223	18.9754	1.32416e-05	0.000710302	up
comp116924	gi|112983419|ref|NM_001043519.1|	Bombyx mori heat shock protein hsp 19.9 (Hsp19.9), mRNA	-1.44847	0.79005	17.7846	2.47374e-05	0.00116655	up
comp3642	gi|112983279|ref|NM_001043492.1|	Bombyx mori Hsc70/Hsp90-organizing protein HOP (Hop), mRNA	-1.03337	7.9402	16.5145	4.82806e-05	0.00201807	up
comp30829	gi|112983919|ref|NM_001043382.1|	Bombyx mori imaginal disk growth factor (Idgf), mRNA	-0.789423	4.38878	15.8549	6.83889e-05	0.00275137	up
comp852	gi|269959181|ref|NM_001168283.1|	Bombyx mori integrin beta subunit 2 (LOC100313953), mRNA	-1.51971	-0.28703	10.1134	0.00147195	0.0342675	up
comp12446	gi|112983177|ref|NM_001043562.1|	Bombyx mori juvenile hormone esterase 1 (jhe1), mRNA	-2.13904	4.63597	39.0836	4.06033e-10	5.28007e-08	up
comp156756	gi|114052483|ref|NM_001046785.1|	Bombyx mori kazal-type proteinase inhibitor (LOC692945), mRNA	-1.60904	-0.161281	13.7953	0.000203848	0.00690614	up
comp11586	gi|295424085|ref|NM_001177861.1|	Bombyx mori Kruppel homolog 1 (Kr-h1), mRNA	-1.9566	2.47224	53.479	2.61375e-13	5.42733e-11	up
comp109428	gi|112984207|ref|NM_001043983.1|	Bombyx mori lysozyme (Lzm), mRNA	-3.9588	1.54109	33.1444	8.55617e-09	9.49587e-07	up
comp16546	gi|114052407|ref|NM_001047010.1|	Bombyx mori mitochondrial aldehyde dehydrogenase (LOC733015), nuclear gene encoding mitochondrial protein, mRNA	-0.780775	7.57962	11.5886	0.000663585	0.0185717	up
comp33789	gi|114052357|ref|NM_001047055.1|	Bombyx mori peptidylprolyl isomerase (LOC733108), mRNA	-0.645812	3.99252	15.7238	7.32945e-05	0.00291232	up
comp34589	gi|112983137|ref|NM_001043575.1|	Bombyx mori phenol UDP-glucosyltransferase (UGT40A1), mRNA	-1.13993	4.54492	28.9856	7.29184e-08	6.70537e-06	up
comp44411	gi|312261190|ref|NM_001199028.1|	Bombyx mori phosphotriesterase-like protein (LOC100526775), mRNA	-2.69331	3.90814	129.316	5.7838e-30	3.38457e-27	up
comp2794	gi|112984519|ref|NM_001043730.1|	Bombyx mori prolyl 4-hydroxylase alpha subunit (LOC692683), mRNA	-0.734096	2.52564	9.68361	0.00185919	0.0407068	up
comp206016	gi|112984019|ref|NM_001043367.1|	Bombyx mori prophenoloxidase activating enzyme (PPAE), mRNA	-1.0784	1.4116	17.1295	3.49166e-05	0.00157173	up
comp10042	gi|112984193|ref|NM_001043977.1|	Bombyx mori pyridoxine 5'-phosphate oxidase (Pnpo), mRNA	-0.645226	5.70101	15.1374	9.99645e-05	0.00380752	up
comp6517	gi|157412325|ref|NM_001105234.1|	Bombyx mori relish (Rel), transcript variant 2, mRNA	-1.4456	5.30453	68.5484	1.238e-16	3.32043e-14	up
comp8798	gi|148298862|ref|NM_001098303.1|	Bombyx mori SCP-related protein (LOC778478), mRNA	-1.04208	2.66769	19.2252	1.16169e-05	0.000641873	up
comp9277	gi|112982979|ref|NM_001043625.1|	Bombyx mori serine protease inhibitor 4 (serpin-4), mRNA	-1.30332	1.50625	21.3811	3.76465e-06	0.00022754	up
comp9348	gi|114052155|ref|NM_001046757.1|	Bombyx mori thioredoxin family Trp26 (LOC692914), mRNA	-0.540823	4.08977	10.6421	0.00110542	0.0277411	up
comp12190	gi|114051567|ref|NM_001046842.1|	Bombyx mori TPR-repeat protein (LOC693089), mRNA	-0.585741	3.76427	11.3921	0.000737572	0.0201176	up
comp13164	gi|114050872|ref|NM_001046947.1|	Bombyx mori transcription elongation factor B polypeptide 1 (LOC732948), mRNA	-2.73343	7.98659	96.0212	1.13657e-22	4.72008e-20	up
comp2780	gi|112982752|ref|NM_001043437.1|	Bombyx mori transcription factor Ets (Ets), mRNA	-1.59791	1.93435	30.6277	3.12592e-08	3.11962e-06	up
comp53565	gi|112984067|ref|NM_001043959.1|	Bombyx mori yellow-fa (Y-fa), mRNA	-0.862983	3.73206	14.8291	0.000117705	0.00441788	up
comp12483	gi|512885774|ref|XM_004921595.1|	PREDICTED: Bombyx mori 15-hydroxyprostaglandin dehydrogenase [NAD(+)]-like (LOC101746928), mRNA	-2.07958	5.35868	10.1742	0.00142422	0.0334807	up
comp47535	gi|512888591|ref|XM_004922054.1|	PREDICTED: Bombyx mori 5-hydroxytryptamine receptor 1-like (LOC101742917), mRNA	-0.666241	5.04334	13.9757	0.00018519	0.00639179	up
comp13368	gi|512903349|ref|XR_209734.1|	PREDICTED: Bombyx mori acyl-CoA desaturase-like (LOC101736567), misc_RNA	-1.01012	3.89104	32.4382	1.23044e-08	1.32006e-06	up
comp39299	gi|512913755|ref|XM_004927914.1|	PREDICTED: Bombyx mori adenosine deaminase-like protein-like (LOC101745088), mRNA	-0.823196	3.89606	23.4816	1.26113e-06	8.50044e-05	up
comp3082	gi|512930917|ref|XM_004932122.1|	PREDICTED: Bombyx mori ADP-ribose pyrophosphatase, mitochondrial-like (LOC101743377), transcript variant X1, mRNA	-0.590039	4.28842	14.7367	0.000123614	0.00457426	up
comp3389	gi|512896392|ref|XM_004923843.1|	PREDICTED: Bombyx mori alpha-crystallin B chain-like (LOC101742383), mRNA	-1.19336	6.44617	13.5952	0.000226769	0.00758294	up
comp11674	gi|512887310|ref|XM_004921845.1|	PREDICTED: Bombyx mori alpha-mannosidase 2-like (LOC101742043), mRNA	-0.576745	4.96994	14.5812	0.000134245	0.00485471	up
comp40413	gi|512929253|ref|XM_004931720.1|	PREDICTED: Bombyx mori androgen-dependent TFPI-regulating protein-like (LOC101737513), mRNA	-0.495091	4.81727	10.3012	0.00132942	0.031931	up
comp11062	gi|512921917|ref|XM_004929935.1|	PREDICTED: Bombyx mori angiopoietin-1-like (LOC101746998), mRNA	-3.09637	0.263141	16.6925	4.39544e-05	0.00187374	up
comp8808	gi|512915126|ref|XM_004928256.1|	PREDICTED: Bombyx mori ATP-binding cassette sub-family B member 10, mitochondrial-like (LOC101742503), mRNA	-0.737275	5.2732	15.7144	7.36625e-05	0.00291794	up
comp26150	gi|512887217|ref|XM_004921829.1|	PREDICTED: Bombyx mori ATP-binding cassette sub-family G member 1-like (LOC101739808), mRNA	-0.91627	6.18973	26.2752	2.9607e-07	2.38225e-05	up
comp2668	gi|512916039|ref|XM_004928478.1|	PREDICTED: Bombyx mori B(0,+)-type amino acid transporter 1-like (LOC101739545), mRNA	-0.734987	3.07145	10.6919	0.00107603	0.0271623	up
comp12530	gi|512897201|ref|XM_004924039.1|	PREDICTED: Bombyx mori B(0,+)-type amino acid transporter 1-like (LOC101741708), mRNA	-0.617242	2.91703	9.77921	0.00176496	0.0389744	up
comp8948	gi|512912797|ref|XM_004927686.1|	PREDICTED: Bombyx mori calnexin-like (LOC101736274), mRNA	-0.635048	6.04449	12.3022	0.000452428	0.0135234	up
comp31473	gi|512891124|ref|XM_004922573.1|	PREDICTED: Bombyx mori cAMP-responsive element-binding protein-like 2-like (LOC101736876), mRNA	-0.555908	4.40811	11.3625	0.000749438	0.0203121	up
comp10966	gi|512913941|ref|XM_004927960.1|	PREDICTED: Bombyx mori CD151 antigen-like (LOC101740682), mRNA	-1.03362	2.47397	19.9696	7.86843e-06	0.000448222	up
comp11383	gi|512888908|ref|XM_004922107.1|	PREDICTED: Bombyx mori copper chaperone for superoxide dismutase-like (LOC101741095), mRNA	-0.68066	3.72551	12.8815	0.000331846	0.01042	up
comp5193	gi|512919932|ref|XM_004929448.1|	PREDICTED: Bombyx mori cysteine and histidine-rich domain-containing protein-like (LOC101745486), mRNA	-1.13324	5.69624	38.7999	4.69549e-10	6.04498e-08	up
comp21682	gi|512934084|ref|XM_004932891.1|	PREDICTED: Bombyx mori cysteine synthase-like (LOC101745635), mRNA	-1.27033	5.5081	42.1961	8.25655e-11	1.15538e-08	up
comp9122	gi|512925838|ref|XM_004930880.1|	PREDICTED: Bombyx mori cytochrome b5-like (LOC101746637), mRNA	-1.32148	3.03136	16.0133	6.28994e-05	0.00255447	up
comp62175	gi|512898757|ref|XM_004924418.1|	PREDICTED: Bombyx mori cytochrome P450 9e2-like (LOC101739162), partial mRNA	-4.80759	3.89137	18.6856	1.54139e-05	0.000803393	up
comp19831	gi|512909210|ref|XM_004926809.1|	PREDICTED: Bombyx mori delta(24)-sterol reductase-like (LOC101738979), transcript variant X2, mRNA	-0.643159	6.69271	10.1054	0.00147838	0.0343551	up
comp8017	gi|512923087|ref|XM_004930210.1|	PREDICTED: Bombyx mori DNA ligase 4-like (LOC101745535), mRNA	-0.495922	4.319	9.34883	0.00223128	0.047014	up
comp7044	gi|512932412|ref|XM_004932481.1|	PREDICTED: Bombyx mori E3 ubiquitin-protein ligase CHIP-like (LOC101746780), mRNA	-1.06568	5.41125	36.3905	1.61491e-09	1.99907e-07	up
comp4230	gi|512914356|ref|XM_004928065.1|	PREDICTED: Bombyx mori elongation of very long chain fatty acids protein 4-like (LOC101746391), partial mRNA	-1.20088	0.757205	13.227	0.000275951	0.00888149	up
comp11508	gi|512889761|ref|XM_004922309.1|	PREDICTED: Bombyx mori endoribonuclease Dcr-1-like (LOC101736220), mRNA	-0.615472	4.77012	14.3045	0.000155491	0.00545888	up
comp12036	gi|512908921|ref|XM_004926739.1|	PREDICTED: Bombyx mori etoposide-induced protein 2.4 homolog (LOC101739077), mRNA	-1.11122	4.91151	35.6522	2.35883e-09	2.82312e-07	up
comp337617	gi|512924527|ref|XM_004930560.1|	PREDICTED: Bombyx mori facilitated trehalose transporter Tret1-1-like (LOC101735395), mRNA	-2.24669	0.208471	28.6866	8.50901e-08	7.66049e-06	up
comp385536	gi|512902340|ref|XM_004925295.1|	PREDICTED: Bombyx mori facilitated trehalose transporter Tret1-like (LOC101742153), mRNA	-1.4255	-0.145418	10.8136	0.00100755	0.0258907	up
comp3870	gi|512905913|ref|XM_004926008.1|	PREDICTED: Bombyx mori facilitated trehalose transporter Tret1-like (LOC101744174), mRNA	-5.93082	3.86184	21.5951	3.36704e-06	0.0002084	up
comp24047	gi|512921869|ref|XM_004929923.1|	PREDICTED: Bombyx mori facilitated trehalose transporter Tret1-like (LOC101744714), mRNA	-0.659891	5.52372	15.1242	0.000100663	0.00382281	up
comp2605	gi|512923068|ref|XM_004930205.1|	PREDICTED: Bombyx mori FAST kinase domain-containing protein 3-like (LOC101744808), mRNA	-0.759801	2.77982	13.3703	0.000255644	0.00833204	up
comp2897	gi|512886083|ref|XM_004921645.1|	PREDICTED: Bombyx mori fungus-induced protein 1-like (LOC101742431), mRNA	-1.59511	0.416462	15.9596	6.47088e-05	0.00261969	up
comp23966	gi|512889094|ref|XM_004922139.1|	PREDICTED: Bombyx mori gametocyte-specific factor 1-like (LOC101745848), mRNA	-0.917277	4.59004	31.4352	2.06207e-08	2.12376e-06	up
comp11749	gi|512917924|ref|XM_004928950.1|	PREDICTED: Bombyx mori GAS2-like protein 1-like (LOC101741675), mRNA	-0.590249	5.956	10.6198	0.0011188	0.0279679	up
comp2619	gi|512889123|ref|XR_209578.1|	PREDICTED: Bombyx mori gelsolin-like (LOC101746507), misc_RNA	-2.17308	2.40649	10.5861	0.00113942	0.0283184	up
comp44402	gi|512914292|ref|XM_004928049.1|	PREDICTED: Bombyx mori gem-associated protein 5-like (LOC101743080), mRNA	-0.553034	4.28862	11.1875	0.000823501	0.0219498	up
comp12926	gi|512888062|ref|XM_004921968.1|	PREDICTED: Bombyx mori glucose dehydrogenase [acceptor]-like (LOC101739248), mRNA	-1.16166	7.59719	23.795	1.07163e-06	7.45736e-05	up
comp4814	gi|512920096|ref|XM_004929490.1|	PREDICTED: Bombyx mori glucose dehydrogenase [acceptor]-like (LOC101739550), mRNA	-1.73743	1.16232	35.2464	2.90516e-09	3.33938e-07	up
comp4059	gi|512921352|ref|XM_004929799.1|	PREDICTED: Bombyx mori glutamine synthetase 2 cytoplasmic-like (LOC101738265), transcript variant X2, mRNA	-1.23982	4.00324	27.2692	1.77007e-07	1.46968e-05	up
comp34844	gi|512892327|ref|XM_004922847.1|	PREDICTED: Bombyx mori glutamyl aminopeptidase-like (LOC101736877), mRNA	-0.884587	5.29971	17.2553	3.26789e-05	0.0014866	up
comp360519	gi|512929798|ref|XM_004931855.1|	PREDICTED: Bombyx mori glycine dehydrogenase [decarboxylating], mitochondrial-like (LOC101736065), mRNA	-2.25926	0.135278	25.9998	3.41445e-07	2.68034e-05	up
comp10376	gi|512907158|ref|XM_004926317.1|	PREDICTED: Bombyx mori glycine N-methyltransferase-like (LOC101738705), mRNA	-1.12446	0.828193	12.3032	0.000452177	0.0135234	up
comp26464	gi|512902869|ref|XM_004925424.1|	PREDICTED: Bombyx mori guanine nucleotide-binding protein subunit beta-like protein 1-like (LOC101741482), mRNA	-0.630133	5.32472	13.2677	0.000270016	0.00871223	up
comp17217	gi|512910648|ref|XM_004927165.1|	PREDICTED: Bombyx mori hsc70-interacting protein-like (LOC101742938), transcript variant X2, mRNA	-1.18264	6.61394	37.1727	1.08115e-09	1.36458e-07	up
comp13509	gi|512888715|ref|XM_004922075.1|	PREDICTED: Bombyx mori huntingtin-like (LOC101746788), mRNA	-0.539228	5.52936	10.5211	0.00118017	0.0289951	up
comp42937	gi|512909689|ref|XM_004926926.1|	PREDICTED: Bombyx mori inhibin beta A chain-like (LOC101735420), mRNA	-1.19136	1.40555	11.5167	0.000689735	0.01922	up
comp7145	gi|512915320|ref|XM_004928304.1|	PREDICTED: Bombyx mori iron/zinc purple acid phosphatase-like protein-like (LOC101737208), mRNA	-0.539555	4.91586	9.84494	0.00170299	0.0379971	up
comp24814	gi|512929916|ref|XM_004931884.1|	PREDICTED: Bombyx mori lambda-crystallin homolog (LOC101740023), transcript variant X1, mRNA	-0.742313	5.02617	20.1939	6.9974e-06	0.000405786	up
comp11302	gi|512894404|ref|XM_004923365.1|	PREDICTED: Bombyx mori L-asparaginase-like (LOC101739993), mRNA	-1.7789	3.91399	75.4788	3.69344e-18	1.15974e-15	up
comp11673	gi|512917549|ref|XM_004928857.1|	PREDICTED: Bombyx mori L-asparaginase-like (LOC101740826), mRNA	-0.898142	1.63883	13.1106	0.000293636	0.00938033	up
comp10077	gi|512938104|ref|XM_004933869.1|	PREDICTED: Bombyx mori leucine-rich repeat and calponin homology domain-containing protein 1-like (LOC101736598), partial mRNA	-0.702092	3.54661	10.2343	0.00137854	0.0329263	up
comp11146	gi|512907943|ref|XM_004926511.1|	PREDICTED: Bombyx mori leucine-rich repeat-containing protein 40-like (LOC101735324), mRNA	-0.507661	4.28877	10.1864	0.00141478	0.0334807	up
comp13522	gi|512890269|ref|XM_004922432.1|	PREDICTED: Bombyx mori midasin-like (LOC101735682), mRNA	-0.568275	5.75349	10.8267	0.00100048	0.0257605	up
comp5688	gi|512909088|ref|XM_004926780.1|	PREDICTED: Bombyx mori monosaccharide-sensing protein 1-like (LOC101745615), mRNA	-2.16724	1.61559	10.1851	0.00141583	0.0334807	up
comp482111	gi|512916828|ref|XM_004928679.1|	PREDICTED: Bombyx mori multidrug resistance-associated protein 4-like (LOC101743689), mRNA	-1.82015	1.08078	9.6091	0.00193616	0.0418926	up
comp6927	gi|512891186|ref|XM_004922584.1|	PREDICTED: Bombyx mori myosin-9-like (LOC101738467), mRNA	-0.96798	4.47598	28.3633	1.00556e-07	8.80651e-06	up
comp11369	gi|512885170|ref|XM_004921493.1|	PREDICTED: Bombyx mori myosin-IA-like (LOC101741996), partial mRNA	-0.521135	4.0238	10.0108	0.00155629	0.0356506	up
comp11618	gi|512919662|ref|XM_004929383.1|	PREDICTED: Bombyx mori N-acetylgalactosaminyltransferase 7-like (LOC101735613), mRNA	-1.16906	5.51411	32.2213	1.37571e-08	1.43991e-06	up
comp11959	gi|512935790|ref|XM_004933303.1|	PREDICTED: Bombyx mori NAD kinase domain-containing protein 1, mitochondrial-like (LOC101746269), mRNA	-1.01002	3.90841	28.1645	1.11428e-07	9.62766e-06	up
comp12364	gi|512911618|ref|XM_004927400.1|	PREDICTED: Bombyx mori nuclear pore membrane glycoprotein 210-like (LOC101735791), mRNA	-0.715849	4.27541	14.7692	0.000121504	0.00453405	up
comp7591	gi|512923799|ref|XM_004930383.1|	PREDICTED: Bombyx mori pollen-specific leucine-rich repeat extensin-like protein 3-like (LOC101740333), mRNA	-1.21572	0.635836	10.1475	0.00144496	0.0338225	up
comp12653	gi|512901921|ref|XM_004925193.1|	PREDICTED: Bombyx mori probable E3 ubiquitin-protein ligase HERC4-like (LOC101735782), mRNA	-1.09175	7.34183	25.816	3.75563e-07	2.91265e-05	up
comp12413	gi|512896428|ref|XM_004923852.1|	PREDICTED: Bombyx mori probable sulfite oxidase, mitochondrial-like (LOC101743629), mRNA	-0.761719	3.74163	16.2187	5.64331e-05	0.00233608	up
comp39193	gi|512895806|ref|XM_004923703.1|	PREDICTED: Bombyx mori prostamide/prostaglandin F synthase-like (LOC101742192), mRNA	-0.825414	3.94869	22.9351	1.67564e-06	0.000110627	up
comp11163	gi|512918842|ref|XM_004929174.1|	PREDICTED: Bombyx mori prostatic acid phosphatase-like (LOC101745576), mRNA	-1.22929	6.21354	41.99	9.174e-11	1.26996e-08	up
comp9084	gi|512931805|ref|XM_004932335.1|	PREDICTED: Bombyx mori protein bunched, class 2/F/G isoform-like (LOC101742811), mRNA	-0.993009	4.73709	27.2575	1.78087e-07	1.46968e-05	up
comp415862	gi|512917868|ref|XM_004928936.1|	PREDICTED: Bombyx mori protein diaphanous homolog 2-like (LOC101739743), mRNA	-1.77304	-0.790462	9.36692	0.00220937	0.0467819	up
comp13108	gi|512908887|ref|XM_004926732.1|	PREDICTED: Bombyx mori protein ERGIC-53-like (LOC101737155), mRNA	-2.63919	5.88894	148.429	3.82288e-34	2.89505e-31	up
comp8871	gi|512913759|ref|XM_004927915.1|	PREDICTED: Bombyx mori protein FAM50 homolog (LOC101745385), mRNA	-0.529199	3.82142	9.44157	0.00212122	0.0452128	up
comp6816	gi|512892810|ref|XM_004922967.1|	PREDICTED: Bombyx mori protein hunchback-like (LOC101745990), mRNA	-1.03266	1.79323	13.3061	0.000264542	0.00857861	up
comp12044	gi|512893753|ref|XR_209614.1|	PREDICTED: Bombyx mori protein kintoun-like (LOC101747107), misc_RNA	-0.631378	5.70244	13.3738	0.000255161	0.00833204	up
comp36395	gi|512896231|ref|XM_004923805.1|	PREDICTED: Bombyx mori protein lethal(2)essential for life-like (LOC101736652), mRNA	-2.40416	2.94748	81.8165	1.49325e-19	4.80603e-17	up
comp125231	gi|512937029|ref|XM_004933608.1|	PREDICTED: Bombyx mori protein lethal(2)essential for life-like (LOC101743710), mRNA	-1.42982	-0.0091013	9.55423	0.00199489	0.0428038	up
comp5625	gi|512895239|ref|XM_004923567.1|	PREDICTED: Bombyx mori protein MON2 homolog (LOC101741284), mRNA	-0.749005	2.13925	9.68358	0.00185922	0.0407068	up
comp26842	gi|512916776|ref|XM_004928666.1|	PREDICTED: Bombyx mori protein OPI10 homolog (LOC101741726), transcript variant X2, mRNA	-0.678359	4.80364	16.5591	4.71572e-05	0.0019905	up
comp12038	gi|512907009|ref|XM_004926280.1|	PREDICTED: Bombyx mori protein phosphatase 1 regulatory subunit 3C-like (LOC101744463), mRNA	-0.737999	3.87116	17.9427	2.27655e-05	0.00109769	up
comp12399	gi|512910559|ref|XM_004927145.1|	PREDICTED: Bombyx mori protein singed-like (LOC101739127), mRNA	-0.580254	5.6766	10.0798	0.00149907	0.0346769	up
comp11271	gi|512925601|ref|XM_004930822.1|	PREDICTED: Bombyx mori protein spire-like (LOC101738498), mRNA	-1.36509	2.77931	39.7362	2.90682e-10	3.81861e-08	up
comp8800	gi|512919974|ref|XM_004929459.1|	PREDICTED: Bombyx mori proton-coupled amino acid transporter 2-like (LOC101747132), mRNA	-0.733555	4.41077	17.9625	2.25296e-05	0.0010904	up
comp12335	gi|512913814|ref|XM_004927928.1|	PREDICTED: Bombyx mori proton-coupled amino acid transporter 4-like (LOC101735387), mRNA	-1.501	1.67727	11.3978	0.000735292	0.0201118	up
comp12372	gi|512913077|ref|XR_209836.1|	PREDICTED: Bombyx mori proton-coupled amino acid transporter 4-like (LOC101745963), misc_RNA	-0.832193	2.10936	10.4246	0.00124351	0.0302055	up
comp8975	gi|512898334|ref|XM_004924317.1|	PREDICTED: Bombyx mori putative ATP-dependent RNA helicase DHX30-like (LOC101745420), mRNA	-1.76608	4.73168	88.5735	4.89809e-21	1.80166e-18	up
comp3117	gi|512902416|ref|XM_004925314.1|	PREDICTED: Bombyx mori putative inorganic phosphate cotransporter-like (LOC101745899), mRNA	-0.853567	4.85537	27.0734	1.95875e-07	1.59601e-05	up
comp5305	gi|512902428|ref|XM_004925317.1|	PREDICTED: Bombyx mori putative inorganic phosphate cotransporter-like (LOC101746331), mRNA	-2.49731	1.88762	9.90029	0.00165253	0.0371286	up
comp11590	gi|512933299|ref|XM_004932700.1|	PREDICTED: Bombyx mori putative leucine-rich repeat-containing protein DDB_G0290503-like (LOC101736423), mRNA	-0.666442	2.23331	9.36018	0.00221751	0.0468003	up
comp10997	gi|512908984|ref|XM_004926754.1|	PREDICTED: Bombyx mori putative mediator of RNA polymerase II transcription subunit 26-like (LOC101741302), mRNA	-0.591589	5.59318	11.4613	0.000710608	0.0195896	up
comp3342	gi|512907422|ref|XM_004926380.1|	PREDICTED: Bombyx mori putative riboflavin kinase-like (LOC101738529), mRNA	-0.63203	5.51149	11.4331	0.000721458	0.0198039	up
comp11582	gi|512925675|ref|XM_004930840.1|	PREDICTED: Bombyx mori rab3 GTPase-activating protein catalytic subunit-like (LOC101741024), mRNA	-0.602009	3.78376	12.7625	0.000353636	0.0110444	up
comp13359	gi|512919646|ref|XM_004929379.1|	PREDICTED: Bombyx mori ribonuclease Oy-like (LOC101746995), mRNA	-0.485954	4.7336	9.99815	0.00156698	0.0357266	up
comp10962	gi|512898980|ref|XM_004924474.1|	PREDICTED: Bombyx mori ribosome-binding protein 1-like (LOC101736224), transcript variant X4, mRNA	-1.04443	4.74434	30.3931	3.52783e-08	3.46696e-06	up
comp734	gi|512895108|ref|XM_004923537.1|	PREDICTED: Bombyx mori rootletin-like (LOC101735863), mRNA	-0.827168	1.83238	11.1024	0.000862156	0.0226057	up
comp10538	gi|512896648|ref|XM_004923905.1|	PREDICTED: Bombyx mori S-adenosylmethionine decarboxylase proenzyme-like (LOC101742584), mRNA	-2.03399	4.50404	123.311	1.19232e-28	6.67387e-26	up
comp24234	gi|512934136|ref|XM_004932904.1|	PREDICTED: Bombyx mori selenium-binding protein 1-like (LOC101735354), transcript variant X2, mRNA	-1.12639	4.80466	22.3491	2.27323e-06	0.000146328	up
comp8691	gi|512898568|ref|XM_004924373.1|	PREDICTED: Bombyx mori serine protease inhibitor dipetalogastin-like (LOC101742927), mRNA	-2.18266	2.87443	25.3153	4.86821e-07	3.66511e-05	up
comp20508	gi|512911302|ref|XM_004927321.1|	PREDICTED: Bombyx mori serine protease inhibitor dipetalogastin-like (LOC101747078), mRNA	-6.2464	6.54133	18.8755	1.39532e-05	0.000739231	up
comp12729	gi|512911015|ref|XM_004927255.1|	PREDICTED: Bombyx mori serine/threonine-protein kinase/endoribonuclease IRE1-like (LOC101746571), mRNA	-0.758526	3.22961	13.93	0.000189746	0.00647955	up
comp24355	gi|512934335|ref|XM_004932953.1|	PREDICTED: Bombyx mori shootin-1-like (LOC101745742), mRNA	-0.5781	5.60512	11.4951	0.000697783	0.0193122	up
comp11975	gi|512931482|ref|XM_004932257.1|	PREDICTED: Bombyx mori sialic acid synthase-like (LOC101744099), mRNA	-0.935263	4.65442	30.1229	4.05505e-08	3.9549e-06	up
comp11341	gi|512896685|ref|XM_004923913.1|	PREDICTED: Bombyx mori sialin-like (LOC101743670), mRNA	-0.88665	5.00606	28.8419	7.8534e-08	7.17054e-06	up
comp5338	gi|512924801|ref|XM_004930626.1|	PREDICTED: Bombyx mori solute carrier family 46 member 3-like (LOC101735706), mRNA	-2.25675	2.55747	17.203	3.35898e-05	0.00151732	up
comp50200	gi|512901190|ref|XM_004925018.1|	PREDICTED: Bombyx mori sorting nexin-27-like (LOC101740916), mRNA	-0.534947	3.50564	9.26899	0.00233066	0.048395	up
comp11468	gi|512925204|ref|XM_004930725.1|	PREDICTED: Bombyx mori suppressor of G2 allele of SKP1 homolog (LOC101742272), mRNA	-1.36119	5.28266	38.0964	6.7334e-10	8.58275e-08	up
comp11281	gi|512891301|ref|XM_004922602.1|	PREDICTED: Bombyx mori tryptophan 2,3-dioxygenase-like (LOC101741137), mRNA	-4.18022	3.2406	14.4469	0.000144165	0.00511393	up
comp11038	gi|512889045|ref|XM_004922130.1|	PREDICTED: Bombyx mori tubulin beta-1 chain-like (LOC101744447), mRNA	-0.597463	6.30516	10.1633	0.00143267	0.0335959	up
comp12925	gi|512889860|ref|XM_004922334.1|	PREDICTED: Bombyx mori tyrosine-protein kinase hopscotch-like (LOC101746320), mRNA	-0.498581	4.27145	10.1419	0.00144937	0.0338643	up
comp12450	gi|512889458|ref|XM_004922225.1|	PREDICTED: Bombyx mori UDP-N-acetylhexosamine pyrophosphorylase-like protein 1-like (LOC101746744), mRNA	-0.673388	5.39989	14.6458	0.000129727	0.0047446	up
comp12642	gi|512935490|ref|XM_004933230.1|	PREDICTED: Bombyx mori uncharacterized LOC101735576 (LOC101735576), mRNA	-1.63674	6.91211	46.955	7.26338e-12	1.19883e-09	up
comp10390	gi|512920476|ref|XM_004929585.1|	PREDICTED: Bombyx mori uncharacterized LOC101735803 (LOC101735803), mRNA	-1.02848	1.01865	11.2351	0.000802664	0.0215731	up
comp9772	gi|512936607|ref|XM_004933502.1|	PREDICTED: Bombyx mori uncharacterized LOC101735900 (LOC101735900), mRNA	-1.804	1.34782	33.3937	7.52678e-09	8.42607e-07	up
comp387980	gi|512929219|ref|XM_004931711.1|	PREDICTED: Bombyx mori uncharacterized LOC101736456 (LOC101736456), mRNA	-1.14381	0.340648	10.2772	0.00134681	0.0322884	up
comp56095	gi|512927206|ref|XM_004931220.1|	PREDICTED: Bombyx mori uncharacterized LOC101736728 (LOC101736728), mRNA	-2.36272	3.4232	117.687	2.03006e-27	1.08896e-24	up
comp27106	gi|512938119|ref|XM_004933872.1|	PREDICTED: Bombyx mori uncharacterized LOC101737178 (LOC101737178), mRNA	-5.6762	4.95924	513.145	1.31235e-113	1.68952e-109	up
comp17127	gi|512914606|ref|XM_004928127.1|	PREDICTED: Bombyx mori uncharacterized LOC101737207 (LOC101737207), mRNA	-0.761979	6.49902	14.5665	0.0001353	0.00486866	up
comp48546	gi|512931640|ref|XM_004932296.1|	PREDICTED: Bombyx mori uncharacterized LOC101737461 (LOC101737461), mRNA	-0.58551	4.72147	13.8822	0.000194628	0.00662868	up
comp46388	gi|512896005|ref|XR_209648.1|	PREDICTED: Bombyx mori uncharacterized LOC101738293 (LOC101738293), misc_RNA	-0.8495	1.64926	9.64942	0.00189412	0.041271	up
comp39579	gi|512937889|ref|XM_004933818.1|	PREDICTED: Bombyx mori uncharacterized LOC101738420 (LOC101738420), mRNA	-1.01357	3.24828	21.5479	3.45098e-06	0.000211562	up
comp27568	gi|512928931|ref|XM_004931644.1|	PREDICTED: Bombyx mori uncharacterized LOC101738547 (LOC101738547), mRNA	-2.42073	5.97759	147.604	5.79056e-34	3.92356e-31	up
comp2663	gi|512937159|ref|XM_004933642.1|	PREDICTED: Bombyx mori uncharacterized LOC101738683 (LOC101738683), mRNA	-3.84586	1.99717	14.4572	0.000143384	0.00511337	up
comp9529	gi|512891221|ref|XM_004922589.1|	PREDICTED: Bombyx mori uncharacterized LOC101739436 (LOC101739436), mRNA	-0.724213	5.14512	16.2993	5.40827e-05	0.002246	up
comp10512	gi|512917533|ref|XM_004928853.1|	PREDICTED: Bombyx mori uncharacterized LOC101740292 (LOC101740292), mRNA	-0.639161	3.29507	10.8078	0.00101073	0.0259205	up
comp5030	gi|512917068|ref|XM_004928739.1|	PREDICTED: Bombyx mori uncharacterized LOC101740930 (LOC101740930), mRNA	-0.733455	5.90763	12.7499	0.000356021	0.0110444	up
comp9011	gi|512907507|ref|XM_004926403.1|	PREDICTED: Bombyx mori uncharacterized LOC101741297 (LOC101741297), transcript variant X2, mRNA	-0.940493	4.27881	23.2708	1.4072e-06	9.43554e-05	up
comp280476	gi|512901760|ref|XM_004925157.1|	PREDICTED: Bombyx mori uncharacterized LOC101741622 (LOC101741622), mRNA	-4.2412	-1.26455	10.7198	0.00105997	0.0268622	up
comp182277	gi|512936237|ref|XM_004933412.1|	PREDICTED: Bombyx mori uncharacterized LOC101742425 (LOC101742425), mRNA	-3.32987	-0.614786	24.7884	6.39813e-07	4.68008e-05	up
comp302167	gi|512902645|ref|XM_004925369.1|	PREDICTED: Bombyx mori uncharacterized LOC101743392 (LOC101743392), mRNA	-2.72855	-0.434036	23.5478	1.2185e-06	8.29995e-05	up
comp8945	gi|512916156|ref|XM_004928507.1|	PREDICTED: Bombyx mori uncharacterized LOC101743739 (LOC101743739), mRNA	-1.00984	1.55618	11.3774	0.000743433	0.0201919	up
comp205919	gi|512928570|ref|XM_004931553.1|	PREDICTED: Bombyx mori uncharacterized LOC101744336 (LOC101744336), mRNA	-1.17387	1.27087	17.424	2.99027e-05	0.00136999	up
comp4875	gi|512920388|ref|XR_209906.1|	PREDICTED: Bombyx mori uncharacterized LOC101744521 (LOC101744521), misc_RNA	-1.01133	0.758728	10.7877	0.00102177	0.0261517	up
comp2237	gi|512916856|ref|XM_004928686.1|	PREDICTED: Bombyx mori uncharacterized LOC101744707 (LOC101744707), mRNA	-1.08676	1.41068	13.7458	0.000209286	0.00707178	up
comp3863	gi|512906816|ref|XM_004926231.1|	PREDICTED: Bombyx mori uncharacterized LOC101746940 (LOC101746940), mRNA	-1.03659	1.75169	12.4524	0.000417456	0.0126975	up
comp11583	gi|512917541|ref|XM_004928855.1|	PREDICTED: Bombyx mori vanin-like protein 2-like (LOC101740548), mRNA	-2.13722	1.54958	13.3705	0.00025562	0.00833204	up
comp8206	gi|512914284|ref|XM_004928047.1|	PREDICTED: Bombyx mori venom dipeptidyl peptidase 4-like (LOC101742792), mRNA	-1.11143	6.705	20.6897	5.40052e-06	0.00032034	up
comp11306	gi|512896826|ref|XM_004923947.1|	PREDICTED: Bombyx mori WD repeat-containing protein 67-like (LOC101737431), mRNA	-0.876429	3.06279	18.9432	1.34668e-05	0.000719383	up
comp8370	gi|512934406|ref|XM_004932968.1|	PREDICTED: Bombyx mori Y+L amino acid transporter 2-like (LOC101736463), mRNA	-0.742606	5.32853	18.2128	1.97552e-05	0.00099347	up
comp53042	gi|512892449|ref|XM_004922877.1|	PREDICTED: Bombyx mori zinc finger protein Elbow-like (LOC101740813), mRNA	-0.618093	3.69372	13.96	0.000186738	0.00641085	up
comp3952	gi|512898452|ref|XM_004924347.1|	PREDICTED: Bombyx mori zonadhesin-like (LOC101738792), mRNA	-2.16594	0.915401	11.5945	0.000661476	0.018553	up
comp10157	#N/A	#N/A	-3.77681	4.9904	304.767	3.01466e-68	1.94054e-64	up
comp5997	#N/A	#N/A	-4.68863	2.92317	265.019	1.38181e-59	5.92979e-56	up
comp32570	#N/A	#N/A	-3.27896	5.2052	258.42	3.79225e-58	1.22054e-54	up
comp5701	#N/A	#N/A	-2.66538	4.68541	227.864	1.74241e-51	4.48635e-48	up
comp53372	#N/A	#N/A	-5.05954	2.36573	219.091	1.42798e-49	3.06398e-46	up
comp9681	#N/A	#N/A	-4.42405	2.36509	189.865	3.40283e-43	5.476e-40	up
comp7066	#N/A	#N/A	-3.70824	2.70043	170.293	6.38516e-39	8.22026e-36	up
comp3641	#N/A	#N/A	-5.02158	2.1046	166.533	4.23095e-38	4.95175e-35	up
comp10112	#N/A	#N/A	-2.26981	5.11312	160.345	9.51054e-37	1.02032e-33	up
comp23431	#N/A	#N/A	-2.2248	4.06786	155.24	1.24111e-35	1.22908e-32	up
comp65296	#N/A	#N/A	-3.40637	3.19273	154.938	1.44426e-35	1.3281e-32	up
comp8427	#N/A	#N/A	-2.52554	3.95977	148.717	3.30673e-34	2.66068e-31	up
comp5636	#N/A	#N/A	-5.75482	7.12876	148.25	4.18395e-34	2.99245e-31	up
comp9356	#N/A	#N/A	-9.81976	10.9649	134.365	4.54588e-31	2.92619e-28	up
comp11346	#N/A	#N/A	-3.70541	1.56175	129.613	4.97963e-30	3.05275e-27	up
comp10655	#N/A	#N/A	-2.4865	6.0087	111.158	5.46309e-26	2.81327e-23	up
comp6641	#N/A	#N/A	-7.17403	8.35976	108.774	1.8189e-25	9.00635e-23	up
comp21162	#N/A	#N/A	-3.34148	3.5824	92.8941	5.51678e-22	2.15221e-19	up
comp13157	#N/A	#N/A	-5.20031	6.94377	88.4898	5.1098e-21	1.82732e-18	up
comp2725	#N/A	#N/A	-3.97839	0.374459	74.1532	7.22823e-18	2.21562e-15	up
comp7949	#N/A	#N/A	-5.22798	7.47826	73.9419	8.04514e-18	2.40868e-15	up
comp4098	#N/A	#N/A	-2.02495	2.63072	70.4287	4.7721e-17	1.30715e-14	up
comp16022	#N/A	#N/A	-6.03953	8.67291	64.7573	8.47141e-16	2.18122e-13	up
comp13294	#N/A	#N/A	-2.06465	3.81238	63.7219	1.43281e-15	3.61685e-13	up
comp6451	#N/A	#N/A	-2.08251	2.33027	63.0459	2.01943e-15	4.99964e-13	up
comp7056	#N/A	#N/A	-2.67974	0.897187	60.5698	7.10139e-15	1.72497e-12	up
comp84767	#N/A	#N/A	-4.18557	0.0631572	59.9784	9.59033e-15	2.26775e-12	up
comp14250	#N/A	#N/A	-6.31576	8.42934	59.9584	9.68823e-15	2.26775e-12	up
comp49841	#N/A	#N/A	-3.18265	0.772833	57.7357	2.99806e-14	6.77142e-12	up
comp11678	#N/A	#N/A	-1.25932	4.39256	54.3139	1.70888e-13	3.60657e-11	up
comp13707	#N/A	#N/A	-2.18578	8.35354	50.3703	1.27304e-12	2.37523e-10	up
comp112291	#N/A	#N/A	-2.74815	0.598052	50.3015	1.31851e-12	2.42492e-10	up
comp9104	#N/A	#N/A	-2.45758	0.888547	49.7065	1.78554e-12	3.23761e-10	up
comp16782	#N/A	#N/A	-2.2033	6.08837	48.1137	4.02213e-12	6.90412e-10	up
comp54930	#N/A	#N/A	-1.79122	1.89398	47.6331	5.13939e-12	8.70586e-10	up
comp107781	#N/A	#N/A	-2.32524	0.791114	44.4946	2.55054e-11	3.90901e-09	up
comp8829	#N/A	#N/A	-1.05825	4.36925	42.4423	7.27989e-11	1.05305e-08	up
comp5972	#N/A	#N/A	-2.50263	0.619115	41.6065	1.11621e-10	1.51264e-08	up
comp32881	#N/A	#N/A	-1.83782	1.55813	41.3371	1.28113e-10	1.71804e-08	up
comp6117	#N/A	#N/A	-3.543	0.0153528	40.1194	2.38907e-10	3.17082e-08	up
comp5705	#N/A	#N/A	-2.43622	2.39299	36.7586	1.33699e-09	1.67111e-07	up
comp33005	#N/A	#N/A	-1.10687	4.88397	35.6444	2.36831e-09	2.82312e-07	up
comp12016	#N/A	#N/A	-2.294	0.586814	32.4163	1.24437e-08	1.32397e-06	up
comp10236	#N/A	#N/A	-1.73181	1.44982	32.2399	1.36262e-08	1.4379e-06	up
comp11929	#N/A	#N/A	-1.65866	1.42332	31.1153	2.43147e-08	2.46478e-06	up
comp2795	#N/A	#N/A	-1.60795	1.03535	29.6565	5.15781e-08	4.99261e-06	up
comp3357	#N/A	#N/A	-11.2848	8.7275	29.4466	5.74793e-08	5.44109e-06	up
comp79636	#N/A	#N/A	-2.17716	0.233591	29.1393	6.73576e-08	6.32964e-06	up
comp11768	#N/A	#N/A	-11.9394	9.82845	29.1149	6.82088e-08	6.36318e-06	up
comp45059	#N/A	#N/A	-1.30056	2.70186	28.8277	7.91116e-08	7.17241e-06	up
comp3426	#N/A	#N/A	-0.995969	4.31136	28.6558	8.64562e-08	7.72943e-06	up
comp6804	#N/A	#N/A	-3.10097	10.9337	27.8955	1.28049e-07	1.09172e-05	up
comp14069	#N/A	#N/A	-11.0587	9.60508	27.7921	1.35078e-07	1.14408e-05	up
comp6291	#N/A	#N/A	-1.37611	7.5757	27.7142	1.40624e-07	1.18326e-05	up
comp12503	#N/A	#N/A	-1.11676	2.90131	27.6701	1.43873e-07	1.20274e-05	up
comp10103	#N/A	#N/A	-1.02286	3.28541	27.1739	1.85955e-07	1.52483e-05	up
comp2304	#N/A	#N/A	-1.36107	1.63368	26.2424	3.01132e-07	2.40794e-05	up
comp4043	#N/A	#N/A	-1.41795	2.16636	25.7413	3.90392e-07	3.00952e-05	up
comp6250	#N/A	#N/A	-0.919115	6.17836	25.4628	4.50995e-07	3.43556e-05	up
comp7184	#N/A	#N/A	-1.48007	1.5071	25.3907	4.68171e-07	3.54543e-05	up
comp9756	#N/A	#N/A	-0.952831	5.29751	24.9628	5.84466e-07	4.32437e-05	up
comp12350	#N/A	#N/A	-1.02849	6.58675	24.8844	6.08745e-07	4.47827e-05	up
comp13894	#N/A	#N/A	-9.83516	9.55632	24.5989	7.05938e-07	5.1346e-05	up
comp11233	#N/A	#N/A	-0.804604	4.19911	24.3991	7.83034e-07	5.66336e-05	up
comp6464	#N/A	#N/A	-7.07929	6.36245	24.2826	8.31868e-07	5.85217e-05	up
comp6460	#N/A	#N/A	-1.5917	0.783736	23.8203	1.05763e-06	7.39995e-05	up
comp13790	#N/A	#N/A	-9.40028	9.39009	23.6419	1.16035e-06	7.98842e-05	up
comp10882	#N/A	#N/A	-7.68361	6.45661	23.5659	1.20709e-06	8.26599e-05	up
comp155921	#N/A	#N/A	-1.64135	0.858509	23.5322	1.2284e-06	8.32338e-05	up
comp2506	#N/A	#N/A	-1.27572	1.50152	22.9618	1.65252e-06	0.000109662	up
comp3188	#N/A	#N/A	-5.92003	6.35674	22.7352	1.8593e-06	0.000120892	up
comp3186	#N/A	#N/A	-0.808845	3.92501	21.9824	2.75166e-06	0.000172804	up
comp8324	#N/A	#N/A	-1.37675	2.36925	21.6812	3.21929e-06	0.00020119	up
comp4549	#N/A	#N/A	-1.66436	0.503112	21.3951	3.73731e-06	0.000226954	up
comp44588	#N/A	#N/A	-0.824622	3.85258	20.9994	4.59416e-06	0.000276379	up
comp10150	#N/A	#N/A	-4.97238	6.03129	20.7327	5.28054e-06	0.00031473	up
comp6330	#N/A	#N/A	-0.850828	3.71253	20.113	7.29981e-06	0.000421425	up
comp8742	#N/A	#N/A	-1.07009	3.10962	20.0709	7.46236e-06	0.000428886	up
comp15661	#N/A	#N/A	-7.94802	5.31248	19.8516	8.36926e-06	0.00047257	up
comp221774	#N/A	#N/A	-1.94395	0.204013	19.7592	8.78367e-06	0.000493803	up
comp3420	#N/A	#N/A	-1.03303	7.42794	19.6877	9.11855e-06	0.000510401	up
comp14732	#N/A	#N/A	-8.21469	8.55929	19.3579	1.08371e-05	0.00060397	up
comp13088	#N/A	#N/A	-0.863014	6.6837	19.0671	1.26203e-05	0.000685546	up
comp13773	#N/A	#N/A	-7.30282	8.75008	18.9931	1.31192e-05	0.00070668	up
comp3843	#N/A	#N/A	-0.97697	2.38435	18.7848	1.46332e-05	0.00077208	up
comp12566	#N/A	#N/A	-8.18069	9.05642	18.5527	1.65267e-05	0.000857921	up
comp72844	#N/A	#N/A	-1.58018	0.487558	18.4424	1.75118e-05	0.00090179	up
comp8552	#N/A	#N/A	-6.9354	3.13498	18.2925	1.89456e-05	0.000964052	up
comp40944	#N/A	#N/A	-1.12121	1.68032	18.2324	1.95523e-05	0.00098712	up
comp49955	#N/A	#N/A	-5.31167	2.79359	18.1614	2.02955e-05	0.00101273	up
comp2787	#N/A	#N/A	-1.19895	1.39129	18.0332	2.17086e-05	0.00107079	up
comp57934	#N/A	#N/A	-1.50302	1.44995	17.8217	2.42598e-05	0.00115674	up
comp10793	#N/A	#N/A	-0.988617	3.76375	17.7991	2.455e-05	0.00116197	up
comp7123	#N/A	#N/A	-0.904113	3.29105	17.752	2.51648e-05	0.00118238	up
comp33966	#N/A	#N/A	-5.64235	4.8957	17.7421	2.52965e-05	0.00118424	up
comp11273	#N/A	#N/A	-6.10627	6.04597	17.5846	2.74801e-05	0.00127395	up
comp77429	#N/A	#N/A	-5.09315	1.57512	17.5826	2.75096e-05	0.00127395	up
comp48533	#N/A	#N/A	-1.27237	1.58956	17.5069	2.8626e-05	0.0013209	up
comp10769	#N/A	#N/A	-1.46077	0.797358	17.3813	3.05816e-05	0.00139612	up
comp83839	#N/A	#N/A	-1.15479	1.40104	17.0913	3.56242e-05	0.001598	up
comp2432	#N/A	#N/A	-1.64261	0.237561	17.0675	3.60741e-05	0.00161256	up
comp3298	#N/A	#N/A	-0.718348	4.00255	16.9127	3.91394e-05	0.00171109	up
comp10356	#N/A	#N/A	-0.728133	4.45752	16.9096	3.9203e-05	0.00171109	up
comp5270	#N/A	#N/A	-4.83249	6.55446	16.8957	3.94903e-05	0.00171756	up
comp1180	#N/A	#N/A	-2.39514	-0.519589	16.8777	3.98662e-05	0.00172807	up
comp2227	#N/A	#N/A	-1.35067	0.691471	16.7863	4.18334e-05	0.00180726	up
comp10242	#N/A	#N/A	-1.60396	0.409918	16.7281	4.31381e-05	0.00185374	up
comp3665	#N/A	#N/A	-7.05042	5.84001	16.6529	4.48827e-05	0.001907	up
comp3830	#N/A	#N/A	-5.8684	3.41634	16.5983	4.61928e-05	0.0019562	up
comp390842	#N/A	#N/A	-2.09853	-0.253414	16.5348	4.77655e-05	0.0020039	up
comp102340	#N/A	#N/A	-2.60561	-0.687962	16.2057	5.68238e-05	0.00234471	up
comp61831	#N/A	#N/A	-1.53377	0.901352	15.7784	7.12101e-05	0.00284708	up
comp7697	#N/A	#N/A	-1.38218	8.68396	15.5186	8.16982e-05	0.00317759	up
comp272451	#N/A	#N/A	-1.58415	0.297941	15.4618	8.41894e-05	0.00326462	up
comp111564	#N/A	#N/A	-1.16321	1.63702	15.215	9.59401e-05	0.00366508	up
comp8083	#N/A	#N/A	-0.92947	2.23581	14.9964	0.000107717	0.00406672	up
comp6740	#N/A	#N/A	-5.64024	6.52322	14.8882	0.000114074	0.00429412	up
comp239486	#N/A	#N/A	-1.71098	-0.0929813	14.702	0.000125915	0.00464388	up
comp70751	#N/A	#N/A	-1.16567	0.940903	14.6969	0.000126251	0.00464388	up
comp54137	#N/A	#N/A	-1.02437	1.61049	14.6308	0.000130762	0.00475544	up
comp2615	#N/A	#N/A	-1.41024	4.17328	14.6005	0.00013288	0.00481886	up
comp33192	#N/A	#N/A	-1.16835	2.10697	14.4079	0.000147186	0.00519145	up
comp12082	#N/A	#N/A	-3.57296	1.99304	14.303	0.000155617	0.00545888	up
comp24668	#N/A	#N/A	-0.850587	3.99351	14.2671	0.000158613	0.0055373	up
comp10097	#N/A	#N/A	-1.21636	1.39669	14.2659	0.000158713	0.0055373	up
comp2878	#N/A	#N/A	-0.674097	3.49349	13.9657	0.000186178	0.0064087	up
comp95905	#N/A	#N/A	-2.28534	-0.58909	13.9465	0.00018809	0.00644008	up
comp163755	#N/A	#N/A	-2.33778	-0.563742	13.8562	0.000197341	0.00670333	up
comp6230	#N/A	#N/A	-1.66264	-0.196022	13.5987	0.000226347	0.00758294	up
comp69911	#N/A	#N/A	-4.33394	2.63148	13.488	0.000240098	0.00792571	up
comp16624	#N/A	#N/A	-0.604761	5.40421	13.2845	0.000267612	0.00865639	up
comp7791	#N/A	#N/A	-1.28588	0.678603	13.114	0.000293101	0.00938033	up
comp11991	#N/A	#N/A	-0.887807	1.83137	13.0766	0.000299011	0.00952475	up
comp7989	#N/A	#N/A	-0.635646	4.75701	13.07	0.000300061	0.00952475	up
comp28084	#N/A	#N/A	-1.34218	2.00105	13.0011	0.000311314	0.00982317	up
comp3892	#N/A	#N/A	-1.07148	1.11342	12.9044	0.000327812	0.0103185	up
comp4126	#N/A	#N/A	-1.09627	0.867184	12.7542	0.000355215	0.0110444	up
comp9624	#N/A	#N/A	-1.18112	0.548501	12.7516	0.00035571	0.0110444	up
comp82953	#N/A	#N/A	-0.749834	3.09149	12.6085	0.000383997	0.0117985	up
comp4444	#N/A	#N/A	-2.90716	0.223915	12.4595	0.000415865	0.0126975	up
comp152772	#N/A	#N/A	-1.17759	0.434984	12.3841	0.000433004	0.0130857	up
comp10189	#N/A	#N/A	-0.632131	3.40506	12.3552	0.000439761	0.0132278	up
comp68608	#N/A	#N/A	-0.697743	3.24492	12.2708	0.000460103	0.0136753	up
comp688491	#N/A	#N/A	-5.55249	-1.65722	12.1299	0.000496189	0.0145511	up
comp4125	#N/A	#N/A	-0.674296	3.84357	11.9714	0.000540239	0.0157711	up
comp163263	#N/A	#N/A	-2.14398	-0.689624	11.8618	0.00057296	0.0165759	up
comp131762	#N/A	#N/A	-2.07	0.216165	11.8575	0.000574304	0.0165767	up
comp20282	#N/A	#N/A	-0.561844	4.33095	11.7679	0.000602617	0.017202	up
comp56451	#N/A	#N/A	-0.591352	3.85443	11.6897	0.000628455	0.017821	up
comp2691	#N/A	#N/A	-2.78342	-1.27089	11.5953	0.000661197	0.018553	up
comp187479	#N/A	#N/A	-0.922627	1.21618	11.5307	0.000684547	0.0191168	up
comp319418	#N/A	#N/A	-4.49983	-1.08388	11.2144	0.000811661	0.0217242	up
comp5418	#N/A	#N/A	-1.00549	1.38417	11.1962	0.000819672	0.0218931	up
comp57078	#N/A	#N/A	-0.891789	1.25429	11.1713	0.000830742	0.022097	up
comp45836	#N/A	#N/A	-0.642274	3.81342	11.1067	0.000860158	0.0226057	up
comp30548	#N/A	#N/A	-0.79711	2.42227	10.8446	0.000990831	0.0255631	up
comp3112	#N/A	#N/A	-0.547008	5.27703	10.7223	0.00105852	0.0268622	up
comp458621	#N/A	#N/A	-2.76808	-0.571661	10.6974	0.00107285	0.0271354	up
comp222864	#N/A	#N/A	-1.25355	0.852104	10.6463	0.0011029	0.0277411	up
comp71003	#N/A	#N/A	-5.0721	0.82192	10.6434	0.00110465	0.0277411	up
comp9738	#N/A	#N/A	-3.70287	-0.093108	10.6075	0.00112631	0.0281011	up
comp183034	#N/A	#N/A	-1.90832	-0.713992	10.588	0.00113826	0.0283184	up
comp6482	#N/A	#N/A	-0.656581	3.27116	10.5744	0.00114666	0.0284167	up
comp177164	#N/A	#N/A	-4.24898	0.0857411	10.5548	0.00115885	0.0286354	up
comp112336	#N/A	#N/A	-1.61127	-0.229602	10.5412	0.00116744	0.0287373	up
comp7447	#N/A	#N/A	-3.52253	-0.236765	10.5136	0.00118497	0.0290577	up
comp261986	#N/A	#N/A	-1.84023	-0.637087	10.4736	0.00121092	0.0295813	up
comp63939	#N/A	#N/A	-0.838083	3.18349	10.4138	0.00125079	0.0303252	up
comp6898	#N/A	#N/A	-2.93777	1.45969	10.3842	0.001271	0.0307573	up
comp347156	#N/A	#N/A	-3.09681	-1.42935	10.2626	0.00135752	0.0324845	up
comp51174	#N/A	#N/A	-0.719365	2.53792	10.1784	0.00142095	0.0334807	up
comp9686	#N/A	#N/A	-1.10658	0.566393	10.173	0.00142515	0.0334807	up
comp230984	#N/A	#N/A	-1.67316	0.641255	10.0782	0.00150031	0.0346769	up
comp20891	#N/A	#N/A	-0.916534	2.44896	9.98178	0.00158097	0.03596	up
comp257345	#N/A	#N/A	-4.01469	-0.835988	9.95703	0.00160236	0.0363823	up
comp9850	#N/A	#N/A	-0.675355	3.98995	9.92683	0.00162887	0.0368542	up
comp13421	#N/A	#N/A	-0.83447	3.20096	9.90042	0.00165241	0.0371286	up
comp8521	#N/A	#N/A	-0.829947	1.39473	9.86348	0.00168592	0.037747	up
comp10641	#N/A	#N/A	-0.923511	2.55903	9.80055	0.0017446	0.0387241	up
comp10370	#N/A	#N/A	-0.649994	3.07767	9.78821	0.00175634	0.0389166	up
comp159833	#N/A	#N/A	-1.87519	-0.609536	9.77422	0.00176976	0.0390135	up
comp11041	#N/A	#N/A	-0.909027	2.67061	9.64068	0.00190314	0.0413171	up
comp9927	#N/A	#N/A	-2.71544	-0.0283999	9.6264	0.001918	0.0415696	up
comp11455	#N/A	#N/A	-1.25037	0.0356533	9.60272	0.00194289	0.0419678	up
comp10417	#N/A	#N/A	-0.520457	3.70064	9.58693	0.00195968	0.0421888	up
comp60811	#N/A	#N/A	-0.586538	3.61205	9.37692	0.00219734	0.0466039	up
comp26502	#N/A	#N/A	-0.707101	2.55988	9.36237	0.00221486	0.0468003	up
comp8748	#N/A	#N/A	-0.886021	1.10973	9.32526	0.00226017	0.0473899	up
comp11543	#N/A	#N/A	-0.627226	2.80503	9.31175	0.00227689	0.0475855	up
comp2234	#N/A	#N/A	-1.24721	0.142231	9.26193	0.00233967	0.0485038	up
comp7359	#N/A	#N/A	-0.787283	1.68982	9.23296	0.00237696	0.0490234	up
comp32619	#N/A	#N/A	-0.531058	3.83162	9.19709	0.002424	0.049613	up

## Sheet: DETomVDiet
	logFC	logCPM	LR	PValue	FDR	Up/Down in Tomato
comp5762	8.73366	10.0816	526.421	1.69692e-116	2.18462e-112	down
comp3693	8.12638	5.39914	430.506	1.26105e-95	8.11736e-92	down
comp3346	9.01862	9.00344	428.194	4.01721e-95	1.72392e-91	down
comp9290	4.95833	5.3476	408.193	9.06715e-91	2.91826e-87	down
comp24627	4.41248	5.5524	396.719	2.85238e-88	6.94031e-85	down
comp21890	7.52414	4.64937	396.468	3.23457e-88	6.94031e-85	down
comp10026	6.22015	4.6828	393.975	1.1286e-87	2.07565e-84	down
comp12197	7.28318	12.8463	318.792	2.65507e-71	4.27268e-68	down
comp19217	3.93351	6.11178	285.368	5.08104e-64	7.26814e-61	down
comp23284	7.33273	3.82545	280.785	5.06494e-63	6.52061e-60	down
comp13590	8.5298	12.2231	278.746	1.40917e-62	1.64924e-59	down
comp8034	3.93078	6.49913	267.141	4.76376e-60	5.11072e-57	down
comp10495	4.33234	3.86238	235.143	4.50572e-53	4.46205e-50	down
comp13285	3.08051	4.79024	232.019	2.16306e-52	1.98909e-49	down
comp28435	4.839	3.99765	216.605	4.9773e-49	4.27185e-46	down
comp11267	4.44817	3.85412	214.691	1.30141e-48	1.04715e-45	down
comp13368	-2.75758	5.05179	212.619	3.68464e-48	2.79036e-45	up
comp10538	-3.62428	5.6908	204.781	1.89052e-46	1.35214e-43	up
comp28709	5.28424	3.41427	201.453	1.00643e-45	6.81934e-43	down
comp12941	3.7466	8.04832	196.762	1.06259e-44	6.83987e-42	down
comp12036	-3.15287	6.36194	185.233	3.49115e-42	2.14024e-39	up
comp12446	-5.40588	7.44284	183.742	7.38758e-42	4.32308e-39	up
comp13372	3.76591	6.41606	183.444	8.58031e-42	4.80274e-39	down
comp5182	3.61977	7.44351	183.271	9.36058e-42	5.02117e-39	down
comp3385	3.6708	6.14136	181.518	2.25894e-41	1.16326e-38	down
comp27106	-4.42666	3.52776	177.995	1.32804e-40	6.57582e-38	up
comp13421	-3.06759	4.73913	175.335	5.05765e-40	2.41156e-37	up
comp3382	3.34238	5.49125	173.944	1.01798e-39	4.68055e-37	down
comp14315	3.43482	8.96163	171.677	3.18292e-39	1.413e-36	down
comp11297	2.83534	4.14698	160.087	1.08311e-36	4.648e-34	down
comp12799	2.36251	5.03206	154.48	1.81905e-35	7.55434e-33	down
comp34417	-2.22	4.83551	146.664	9.29543e-34	3.73967e-31	up
comp6482	-2.36875	4.31692	141.797	1.07705e-32	4.2018e-30	up
comp23431	-2.71066	4.27085	139.872	2.83894e-32	1.07496e-29	up
comp11847	2.34614	4.72872	139.511	3.40514e-32	1.25251e-29	down
comp11011	-2.23095	5.2713	137.245	1.06576e-31	3.81128e-29	up
comp23745	2.94348	6.78073	134.137	5.09965e-31	1.7744e-28	down
comp11543	-2.47973	3.95304	133.816	5.99266e-31	2.03025e-28	up
comp11618	-2.21768	6.1204	133.362	7.53432e-31	2.4871e-28	up
comp42937	-6.0203	5.46762	132.426	1.20713e-30	3.88515e-28	up
comp42968	5.90212	1.83681	130.757	2.79789e-30	8.78536e-28	down
comp8197	-2.50113	4.46401	130.331	3.46822e-30	1.06309e-27	up
comp2878	-2.19807	4.39101	129.379	5.60205e-30	1.67723e-27	up
comp9962	2.12633	5.77625	128.327	9.51764e-30	2.78477e-27	down
comp9682	-2.43588	4.19411	126.829	2.02506e-29	5.79347e-27	up
comp11341	-2.29042	5.8597	119.244	9.26001e-28	2.5916e-25	up
comp24933	2.64011	4.42808	119.031	1.03125e-27	2.82474e-25	down
comp67718	2.20934	4.71602	115.622	5.75123e-27	1.54253e-24	down
comp12560	2.23168	4.08615	115.07	7.59502e-27	1.99548e-24	down
comp13418	2.13991	4.83205	114.387	1.07224e-26	2.76079e-24	down
comp9122	-8.299	9.32013	112.074	3.44247e-26	8.68987e-24	up
comp10112	-1.98069	4.68091	111.033	5.8201e-26	1.44092e-23	up
comp13437	-2.64578	2.98198	110.772	6.63714e-26	1.6122e-23	up
comp10696	-2.16916	5.02405	110.178	8.95658e-26	2.13532e-23	up
comp42736	2.65477	4.16116	108.861	1.74095e-25	4.07509e-23	down
comp3186	-1.97845	4.56559	108.49	2.09923e-25	4.77162e-23	up
comp8159	2.6749	7.88894	108.477	2.11265e-25	4.77162e-23	down
comp16135	-2.09091	5.93232	107.285	3.85507e-25	8.55692e-23	up
comp6804	-3.61186	11.2117	106.408	6.00119e-25	1.30948e-22	up
comp13707	-2.46344	8.39835	105.02	1.20926e-24	2.59466e-22	up
comp10103	-2.20403	3.95944	104.159	1.86693e-24	3.94014e-22	up
comp19959	2.40378	5.60983	104.112	1.91225e-24	3.9707e-22	down
comp15676	2.58615	7.06677	103.757	2.28698e-24	4.67342e-22	down
comp24234	-3.0955	6.1929	103.154	3.10094e-24	6.23773e-22	up
comp3117	-2.10997	5.58181	102.723	3.85442e-24	7.63412e-22	up
comp6752	-2.86611	3.14169	102.324	4.71535e-24	9.13503e-22	up
comp11023	2.00672	4.55172	102.307	4.75413e-24	9.13503e-22	down
comp12519	-2.02627	5.51641	101.898	5.84686e-24	1.10695e-21	up
comp21693	2.04696	4.54954	101.236	8.16503e-24	1.52343e-21	down
comp15955	-2.17245	7.20952	100.765	1.03548e-23	1.9044e-21	up
comp12569	-2.1453	5.53321	100.672	1.0855e-23	1.96828e-21	up
comp24668	-3.34295	5.77928	99.7682	1.71316e-23	3.06323e-21	up
comp11586	-3.08033	3.19089	98.9324	2.6127e-23	4.5691e-21	up
comp10079	5.19782	1.19953	98.9221	2.62633e-23	4.5691e-21	down
comp9356	-8.62784	9.58789	98.7208	2.90733e-23	4.99053e-21	up
comp19775	-1.98725	4.61491	97.9007	4.39892e-23	7.45154e-21	up
comp8951	2.60046	3.94716	96.6253	8.37705e-23	1.4006e-20	down
comp10962	-1.95835	5.22137	96.3114	9.81633e-23	1.6202e-20	up
comp11859	-2.36186	8.04971	96.0837	1.10128e-22	1.79467e-20	up
comp12516	1.90382	4.50029	95.1646	1.75198e-22	2.81937e-20	down
comp12705	-2.60278	5.01595	94.5252	2.41995e-22	3.84622e-20	up
comp32570	-2.80114	4.5755	93.582	3.8972e-22	6.1186e-20	up
comp3103	2.44091	3.77144	93.1167	4.93009e-22	7.64698e-20	down
comp2780	-2.87566	2.72353	92.401	7.07785e-22	1.08477e-19	up
comp7881	1.89522	5.82259	92.1303	8.11528e-22	1.22913e-19	down
comp25802	1.84137	5.73248	90.7557	1.62554e-21	2.43339e-19	down
comp16184	2.23826	6.64212	90.1862	2.16766e-21	3.20764e-19	down
comp10282	-2.16242	5.9491	89.6417	2.85447e-21	4.17596e-19	up
comp6024	-1.68862	5.47025	89.2805	3.42625e-21	4.92589e-19	up
comp9403	2.25127	3.31753	89.2705	3.44361e-21	4.92589e-19	down
comp6641	-5.84345	6.85498	89.1004	3.75272e-21	5.30907e-19	up
comp3213	3.26314	3.86716	88.6944	4.60773e-21	6.44782e-19	down
comp8945	-2.39201	2.34005	86.3499	1.50753e-20	2.08687e-18	up
comp28929	-1.83728	3.98281	86.245	1.58967e-20	2.17717e-18	up
comp2795	-3.19633	2.04976	84.8257	3.25867e-20	4.41601e-18	up
comp3420	-2.64965	8.49547	83.7105	5.72797e-20	7.68145e-18	up
comp3041	2.38952	4.23844	83.5545	6.19833e-20	8.22653e-18	down
comp8084	-2.02962	6.13097	82.909	8.59171e-20	1.12867e-17	up
comp13174	-2.31955	6.65978	81.3675	1.87413e-19	2.43713e-17	up
comp8206	-3.05714	8.07872	81.1751	2.06575e-19	2.65945e-17	up
comp8457	2.70165	2.66682	80.9255	2.34395e-19	2.98772e-17	down
comp9011	-1.89776	4.77539	80.7649	2.54232e-19	3.20881e-17	up
comp11854	1.90332	5.80861	80.0366	3.67534e-19	4.59382e-17	down
comp2506	-2.50277	2.18958	79.9742	3.79337e-19	4.69576e-17	up
comp27057	-5.77378	4.91357	79.894	3.95045e-19	4.84362e-17	up
comp5636	-4.28135	5.50709	79.7821	4.18064e-19	5.07751e-17	up
comp9280	-2.41665	3.01946	79.2736	5.40785e-19	6.50661e-17	up
comp3296	-1.99215	4.51735	79.2541	5.46144e-19	6.51024e-17	up
comp12804	-2.18844	4.04089	78.0412	1.00915e-18	1.19191e-16	up
comp19891	-1.90403	6.08748	77.6528	1.22843e-18	1.43771e-16	up
comp10432	2.87144	6.93245	77.4726	1.34574e-18	1.56081e-16	down
comp3619	-3.7772	1.61811	77.3329	1.44439e-18	1.66027e-16	up
comp4431	-2.03291	4.96095	77.1093	1.61753e-18	1.84284e-16	up
comp11404	-2.0956	5.06956	76.835	1.85852e-18	2.09883e-16	up
comp13398	2.09765	8.63024	76.1654	2.60879e-18	2.92049e-16	down
comp24047	-2.06656	6.33986	75.8801	3.01424e-18	3.34529e-16	up
comp7697	-2.84676	9.68275	75.3608	3.92095e-18	4.31439e-16	up
comp12630	-2.83068	1.86852	75.1297	4.4079e-18	4.8091e-16	up
comp16885	-1.806	6.72547	73.536	9.88154e-18	1.06903e-15	up
comp8808	-1.69252	5.74604	73.438	1.0385e-17	1.11414e-15	up
comp12590	1.73959	4.32401	72.9418	1.33531e-17	1.42072e-15	down
comp3148	2.11965	3.06754	72.8345	1.40994e-17	1.48783e-15	down
comp26150	-1.7422	6.58999	72.5684	1.61339e-17	1.67545e-15	up
comp248861	3.25435	1.44428	72.568	1.61376e-17	1.67545e-15	down
comp7792	-2.0797	3.11181	72.3756	1.77897e-17	1.8322e-15	up
comp10390	-2.7575	2.06088	72.3386	1.81269e-17	1.85211e-15	up
comp26543	1.64929	5.62682	72.0079	2.14336e-17	2.17273e-15	down
comp16548	-1.74648	6.1031	71.5123	2.75539e-17	2.77132e-15	up
comp721115	-1.87616	4.21788	71.4168	2.89206e-17	2.88623e-15	up
comp3057	-2.23546	4.20055	70.551	4.48516e-17	4.44169e-15	up
comp175180	-3.2505	1.2001	70.3769	4.89912e-17	4.8146e-15	up
comp11225	2.0427	3.43704	70.3373	4.99841e-17	4.87496e-15	down
comp11271	-2.23714	3.23034	70.1203	5.57951e-17	5.4008e-15	up
comp71497	-1.87313	3.46604	70.0807	5.69268e-17	5.46922e-15	up
comp27902	-1.56324	6.07965	69.9672	6.02993e-17	5.75032e-15	up
comp3121	2.23175	2.70758	69.4217	7.95078e-17	7.52635e-15	down
comp11870	-1.94597	6.30977	69.3663	8.1774e-17	7.68437e-15	up
comp120280	-3.07288	1.42267	69.1357	9.19162e-17	8.57485e-15	up
comp3365	-2.23088	10.2266	68.5427	1.24161e-16	1.13964e-14	up
comp4043	-2.5915	2.8502	68.537	1.2452e-16	1.13964e-14	up
comp7086	-1.52277	5.37129	68.5323	1.24817e-16	1.13964e-14	up
comp37118	1.68698	4.14354	68.3571	1.36411e-16	1.23673e-14	down
comp9139	3.73862	2.47781	68.2781	1.41986e-16	1.27827e-14	down
comp2408	-2.83119	1.39966	67.1173	2.5583e-16	2.28719e-14	up
comp11501	-1.89283	3.64504	66.999	2.71643e-16	2.41181e-14	up
comp12293	3.40625	2.23839	66.513	3.47585e-16	3.06494e-14	down
comp3920	-1.91012	8.07432	66.1558	4.16648e-16	3.64893e-14	up
comp11758	-3.21748	1.23613	65.9674	4.58433e-16	3.98775e-14	up
comp18682	-2.24239	7.93169	65.6241	5.45681e-16	4.71483e-14	up
comp93892	-2.85656	1.70093	65.5413	5.69081e-16	4.88423e-14	up
comp23662	1.76849	6.0512	64.877	7.97236e-16	6.7971e-14	down
comp11959	-1.79483	4.27363	64.8457	8.09992e-16	6.86042e-14	up
comp8083	-2.01287	2.79255	64.7052	8.69838e-16	7.31914e-14	up
comp22937	1.69081	6.29162	64.3706	1.03087e-15	8.6178e-14	down
comp27549	-2.4476	2.50909	64.2152	1.11546e-15	9.26481e-14	up
comp9359	1.73119	3.6831	63.9994	1.24458e-15	1.02709e-13	down
comp9681	-3.20619	0.983378	63.5613	1.55454e-15	1.27249e-13	up
comp34297	-1.98942	5.16416	63.5522	1.56171e-15	1.27249e-13	up
comp11120	-1.73702	4.63982	62.4611	2.71761e-15	2.20041e-13	up
comp11844	-1.95632	3.16394	62.27	2.99459e-15	2.40952e-13	up
comp13051	-2.95672	6.61855	61.8581	3.69127e-15	2.95164e-13	up
comp21578	-2.12404	4.83747	61.5645	4.2848e-15	3.40509e-13	up
comp60196	-1.84785	3.30944	61.3238	4.84195e-15	3.82425e-13	up
comp10247	2.71105	1.56915	61.093	5.44409e-15	4.27361e-13	down
comp8427	-2.02313	3.33204	60.8234	6.24305e-15	4.8711e-13	up
comp10655	-2.1779	5.55581	60.7395	6.51506e-15	5.05271e-13	up
comp12450	-1.44223	5.72632	60.4558	7.52506e-15	5.80105e-13	up
comp3389	-1.91664	6.79615	59.9424	9.76749e-15	7.48492e-13	up
comp5838	-5.18706	1.52015	59.8707	1.01299e-14	7.71672e-13	up
comp6941	-1.43268	4.75083	59.6274	1.14628e-14	8.6479e-13	up
comp6816	-2.36119	2.5438	59.6233	1.14867e-14	8.6479e-13	up
comp13108	-1.76661	4.97932	59.3146	1.34379e-14	1.00581e-12	up
comp337617	-3.02494	0.522519	59.1244	1.48015e-14	1.10023e-12	up
comp10462	-2.39056	2.70304	59.1152	1.48702e-14	1.10023e-12	up
comp13157	-4.1256	5.70944	59.0626	1.52736e-14	1.12361e-12	up
comp21682	-2.19702	6.02403	58.791	1.7534e-14	1.28257e-12	up
comp3904	1.75783	4.53652	58.6662	1.86821e-14	1.35883e-12	down
comp10420	-1.50418	4.06921	58.5589	1.973e-14	1.42699e-12	up
comp5667	3.64049	1.0845	58.3835	2.15696e-14	1.55133e-12	down
comp3641	-3.35443	0.301429	58.3558	2.18752e-14	1.56456e-12	up
comp7310	2.26368	2.46375	58.2566	2.30069e-14	1.63641e-12	down
comp8423	-2.63462	8.83177	58.19	2.37983e-14	1.6834e-12	up
comp72844	-2.95258	1.26821	57.9888	2.63621e-14	1.85457e-12	up
comp178299	-3.19413	1.26643	57.8313	2.8559e-14	1.9982e-12	up
comp9979	2.33361	2.26822	57.6186	3.18206e-14	2.21437e-12	down
comp10813	2.38289	4.6762	57.5317	3.32581e-14	2.30196e-12	down
comp54348	2.98615	1.31952	57.2786	3.78249e-14	2.60405e-12	down
comp13184	1.67049	5.34342	57.1391	4.06048e-14	2.78057e-12	down
comp9383	1.91465	9.57059	57.1084	4.12439e-14	2.80939e-12	down
comp7767	-1.87356	8.8077	57.0143	4.32644e-14	2.93151e-12	up
comp12903	-1.57989	3.88273	56.751	4.94632e-14	3.33398e-12	up
comp12056	-1.38761	4.93631	56.6285	5.26444e-14	3.52992e-12	up
comp10793	-2.71057	4.88916	56.6167	5.29611e-14	3.53275e-12	up
comp2714	2.773	1.28497	56.583	5.38764e-14	3.57528e-12	down
comp10585	1.55602	4.19683	56.4936	5.63822e-14	3.72238e-12	down
comp33713	-1.48903	4.35442	56.1477	6.72267e-14	4.4157e-12	up
comp13524	1.93229	3.66906	55.4316	9.67662e-14	6.32369e-12	down
comp13518	2.23841	3.13634	55.4107	9.78024e-14	6.35913e-12	down
comp12892	1.99299	5.37564	55.2484	1.06221e-13	6.87183e-12	down
comp2432	-2.95139	0.947126	54.9975	1.20681e-13	7.76558e-12	up
comp129629	-2.6052	1.98948	54.9884	1.21243e-13	7.76558e-12	up
comp41173	2.41674	3.35917	54.9611	1.2294e-13	7.83529e-12	down
comp13784	2.18519	11.7295	54.9262	1.25144e-13	7.93647e-12	down
comp12334	-2.02191	5.5896	54.6946	1.40795e-13	8.88527e-12	up
comp20179	1.81514	8.18877	54.5718	1.49869e-13	9.41175e-12	down
comp781	-2.34961	1.85579	54.4842	1.56702e-13	9.79312e-12	up
comp10709	-1.82889	4.28577	54.4	1.63567e-13	1.01728e-11	up
comp3870	-4.85079	2.56785	54.386	1.64731e-13	1.01959e-11	up
comp3126	1.50971	6.03864	54.3434	1.68342e-13	1.03695e-11	down
comp13537	-1.8702	6.679	54.2501	1.76531e-13	1.08222e-11	up
comp6787	-1.73359	2.66358	54.1883	1.82172e-13	1.11151e-11	up
comp11042	-1.65396	7.22845	54.1718	1.83709e-13	1.1156e-11	up
comp12879	3.25125	3.67452	54.162	1.84621e-13	1.11587e-11	down
comp3078	1.67804	4.35174	54.118	1.88799e-13	1.1358e-11	down
comp17278	-1.7564	7.06144	54.0804	1.92447e-13	1.15236e-11	up
comp9058	2.47083	1.64218	54.058	1.94659e-13	1.1602e-11	down
comp13545	1.57879	5.13919	53.8507	2.16317e-13	1.28335e-11	down
comp12294	-1.56928	4.21949	53.8275	2.18892e-13	1.28775e-11	up
comp9566	-1.56054	5.65988	53.826	2.19059e-13	1.28775e-11	up
comp4873	-3.17398	0.366465	53.4155	2.69959e-13	1.57975e-11	up
comp11931	-1.4863	4.1539	53.3757	2.75482e-13	1.60477e-11	up
comp34872	2.02122	2.43235	53.3127	2.84466e-13	1.64965e-11	down
comp1027038	-1.78086	3.61384	53.2278	2.97029e-13	1.71478e-11	up
comp177255	-1.90984	2.91271	53.1165	3.14341e-13	1.80662e-11	up
comp11784	-2.13889	10.567	53.006	3.32532e-13	1.90267e-11	up
comp13088	-1.81717	7.17672	52.9907	3.35129e-13	1.90905e-11	up
comp10061	-1.67682	4.49365	52.9807	3.36841e-13	1.91035e-11	up
comp2471	-2.63549	1.80034	52.9714	3.38437e-13	1.91098e-11	up
comp13154	1.39335	5.63438	52.7976	3.69759e-13	2.07872e-11	down
comp12322	-1.56178	6.38557	52.7853	3.72078e-13	2.08266e-11	up
comp31473	-1.51387	4.85359	52.6221	4.04309e-13	2.25328e-11	up
comp11525	-2.03536	10.319	52.5807	4.12928e-13	2.29139e-11	up
comp3340	1.61488	6.54904	52.505	4.29149e-13	2.37119e-11	down
comp11346	-3.44272	1.06166	52.3154	4.72659e-13	2.60043e-11	up
comp6291	-1.83243	7.73203	52.2441	4.90122e-13	2.68503e-11	up
comp32991	-1.82865	6.53674	52.0695	5.35714e-13	2.92237e-11	up
comp3472	-1.34652	4.70934	51.9757	5.61905e-13	3.0523e-11	up
comp2894	1.92133	2.58785	51.9078	5.81682e-13	3.14646e-11	down
comp13400	1.51558	4.77608	51.8226	6.07486e-13	3.27229e-11	down
comp16153	-1.39445	5.24708	51.7803	6.20714e-13	3.32962e-11	up
comp10852	1.53575	6.949	51.6827	6.52359e-13	3.48484e-11	down
comp3426	-1.52261	4.48345	51.6436	6.65462e-13	3.54015e-11	up
comp45154	1.88251	2.8176	51.5731	6.89811e-13	3.65458e-11	down
comp10150	-12.7592	13.5853	51.42	7.4575e-13	3.93475e-11	up
comp34589	-1.58876	4.67101	51.3853	7.5904e-13	3.98852e-11	up
comp7949	-4.24627	6.33364	51.1237	8.67246e-13	4.53859e-11	up
comp148860	2.11186	1.98849	51.082	8.85858e-13	4.6022e-11	down
comp5705	-3.07978	2.70525	51.0805	8.8655e-13	4.6022e-11	up
comp81609	-1.46683	3.87065	50.9747	9.35621e-13	4.83742e-11	up
comp7419	-1.71763	3.15854	50.8243	1.01014e-12	5.20181e-11	up
comp7100	-3.69907	0.468912	50.7319	1.05884e-12	5.43086e-11	up
comp4021	-1.41038	4.29852	50.6364	1.11162e-12	5.67897e-11	up
comp35668	1.42546	4.51351	50.4531	1.22044e-12	6.21025e-11	down
comp30829	-1.99027	5.05535	50.2522	1.35201e-12	6.85266e-11	up
comp5030	-1.75108	6.43044	50.2034	1.38606e-12	6.99768e-11	up
comp29472	1.32697	4.60322	50.1582	1.41835e-12	7.13273e-11	down
comp9104	-2.86578	0.939175	50.0249	1.51804e-12	7.60438e-11	up
comp6510	-2.86353	0.616054	49.7014	1.79017e-12	8.9328e-11	up
comp11302	-3.73292	5.39521	49.5854	1.89925e-12	9.44053e-11	up
comp48437	2.51802	2.96819	49.5014	1.98235e-12	9.81566e-11	down
comp2322	-1.81237	3.22381	49.4935	1.99027e-12	9.81713e-11	up
comp12255	1.54605	6.17952	49.1404	2.38286e-12	1.17088e-10	down
comp17767	1.54191	5.97386	49.118	2.41021e-12	1.17981e-10	down
comp26503	-1.60053	5.6543	48.9741	2.59371e-12	1.26483e-10	up
comp2668	-1.62857	3.47607	48.9658	2.6046e-12	1.26534e-10	up
comp2787	-2.42645	2.0642	48.9341	2.64704e-12	1.28113e-10	up
comp5701	-1.60907	3.63007	48.8386	2.7791e-12	1.33938e-10	up
comp10157	-1.81202	3.0873	48.8322	2.78821e-12	1.33938e-10	up
comp10376	-4.89458	3.7778	48.7947	2.84202e-12	1.36016e-10	up
comp10790	1.25722	4.74615	48.7279	2.94059e-12	1.40212e-10	down
comp9617	-2.69221	1.35919	48.5903	3.15424e-12	1.49844e-10	up
comp10306	1.45083	5.09389	48.4959	3.30978e-12	1.56655e-10	down
comp7066	-2.78268	1.60717	48.4746	3.34598e-12	1.57352e-10	up
comp27568	-1.40083	4.9832	48.4728	3.34896e-12	1.57352e-10	up
comp39842	-2.04108	3.60406	48.3976	3.48002e-12	1.62916e-10	up
comp3596	1.59161	5.88315	48.3865	3.49967e-12	1.63242e-10	down
comp11571	-1.43826	4.42709	48.0946	4.06141e-12	1.8876e-10	up
comp3329	1.8897	5.68024	48.0014	4.25921e-12	1.97171e-10	down
comp3269	1.59539	3.86393	47.995	4.27302e-12	1.97171e-10	down
comp10303	1.63524	3.73023	47.9851	4.29467e-12	1.97463e-10	down
comp10438	-2.21474	1.77459	47.8835	4.52323e-12	2.07231e-10	up
comp11673	-2.28489	2.40473	47.8599	4.578e-12	2.08997e-10	up
comp4121	-1.67331	2.59974	47.7799	4.76852e-12	2.16926e-10	up
comp10932	-1.67405	3.68939	47.3398	5.96894e-12	2.70578e-10	up
comp11496	2.19204	1.8367	47.0485	6.92524e-12	3.12826e-10	down
comp286693	-2.07753	2.0169	46.9655	7.22482e-12	3.25102e-10	up
comp3224	-2.60254	2.89115	46.9593	7.24751e-12	3.25102e-10	up
comp30548	-2.02051	3.07139	46.6478	8.49636e-12	3.79799e-10	up
comp12996	-1.53525	4.3002	46.5322	9.01259e-12	4.01481e-10	up
comp10795	1.48473	3.85784	46.24	1.04621e-11	4.64447e-10	down
comp19819	-1.6504	8.2345	46.1099	1.118e-11	4.94608e-10	up
comp87012	-2.66142	2.52	46.0463	1.15489e-11	5.0918e-10	up
comp12611	1.26721	6.10638	45.864	1.26754e-11	5.56937e-10	down
comp17691	1.36801	4.48889	45.7507	1.34301e-11	5.88093e-10	down
comp12350	-1.42627	6.6757	45.7211	1.36346e-11	5.95021e-10	up
comp28084	-2.46967	2.63528	45.595	1.4541e-11	6.32437e-10	up
comp31559	1.88668	2.34135	45.506	1.5217e-11	6.59609e-10	down
comp10728	-1.24139	4.59945	45.4986	1.52744e-11	6.59876e-10	up
comp169770	2.32911	1.5093	45.3681	1.63275e-11	7.03013e-10	down
comp10281	-3.01856	0.864851	45.2881	1.70076e-11	7.29851e-10	up
comp6349	-2.45699	1.78626	45.2352	1.74738e-11	7.47369e-10	up
comp50504	-1.44153	3.48661	45.221	1.76005e-11	7.50295e-10	up
comp13591	-1.81555	11.0015	45.0432	1.92734e-11	8.18895e-10	up
comp9717	-1.33429	4.83701	44.958	2.01301e-11	8.52484e-10	up
comp9805	-2.43894	2.00384	44.8758	2.09938e-11	8.86146e-10	up
comp29620	1.34	4.92235	44.8359	2.14261e-11	9.01439e-10	down
comp9686	-2.54548	1.34704	44.8019	2.18007e-11	9.11504e-10	up
comp172129	-3.07842	0.782501	44.8014	2.1807e-11	9.11504e-10	up
comp115345	-2.82039	1.14391	44.757	2.23064e-11	9.29361e-10	up
comp2304	-1.95384	1.8265	44.6861	2.31299e-11	9.60563e-10	up
comp10857	-3.30201	5.53428	44.5665	2.45858e-11	1.01774e-09	up
comp9293	1.82945	6.44779	44.4963	2.54844e-11	1.05156e-09	down
comp27660	-1.4531	5.94773	44.3929	2.68661e-11	1.10503e-09	up
comp7295	1.84251	2.92471	44.3458	2.75207e-11	1.12835e-09	down
comp2897	-4.16738	2.31656	44.2965	2.82218e-11	1.15342e-09	up
comp3299	1.53292	7.38005	44.2369	2.9094e-11	1.18531e-09	down
comp140311	-2.11607	2.87008	44.1253	3.08021e-11	1.25093e-09	up
comp7143	1.517	7.27489	44.0912	3.13422e-11	1.26887e-09	down
comp29004	-1.97446	2.71127	44.0808	3.1509e-11	1.27162e-09	up
comp7654	-1.82143	2.52744	44.0409	3.21588e-11	1.29379e-09	up
comp3087	1.97467	3.03797	44.0109	3.26555e-11	1.30968e-09	down
comp6461	1.40185	4.03919	43.8396	3.56423e-11	1.42503e-09	down
comp11274	1.60926	9.09076	43.8182	3.60336e-11	1.43621e-09	down
comp72931	-1.51369	3.47709	43.7643	3.70397e-11	1.47176e-09	up
comp44671	-2.07313	3.63353	43.6246	3.97808e-11	1.5755e-09	up
comp561611	-1.83182	2.20011	43.619	3.98955e-11	1.5755e-09	up
comp6364	-2.05314	2.1505	43.4958	4.24864e-11	1.67269e-09	up
comp10327	-1.56921	5.37912	43.4234	4.40876e-11	1.73044e-09	up
comp10077	-1.38616	3.80265	43.3755	4.51814e-11	1.76763e-09	up
comp11041	-1.88145	3.1483	43.3699	4.53097e-11	1.76763e-09	up
comp27924	1.83099	2.354	43.2901	4.71964e-11	1.83567e-09	down
comp7123	-1.42489	3.44274	43.2499	4.81773e-11	1.86818e-09	up
comp10769	-3.60449	2.25977	43.2259	4.87712e-11	1.88553e-09	up
comp43124	-1.78322	2.80849	42.9036	5.75043e-11	2.2165e-09	up
comp12119	-1.5996	7.4855	42.8859	5.80272e-11	2.22998e-09	up
comp2305	3.60681	0.199459	42.8714	5.84586e-11	2.23987e-09	down
comp94486	2.60717	1.1309	42.8418	5.93496e-11	2.26726e-09	down
comp65793	2.2989	1.3046	42.7791	6.12825e-11	2.33417e-09	down
comp13164	-1.40612	6.73133	42.6534	6.53507e-11	2.48179e-09	up
comp3770	1.54951	5.03538	42.5588	6.85898e-11	2.59713e-09	down
comp1007767	3.67421	0.263228	42.1191	8.58792e-11	3.24225e-09	down
comp7715	-2.13319	6.19206	41.9641	9.29648e-11	3.4995e-09	up
comp12049	1.43666	4.10308	41.9455	9.38527e-11	3.52262e-09	down
comp7089	-1.70234	3.15453	41.874	9.73468e-11	3.64315e-09	up
comp5400	-1.93063	1.8149	41.7905	1.01594e-10	3.79107e-09	up
comp6693	-1.65027	4.63086	41.7595	1.03219e-10	3.8406e-09	up
comp12875	-1.88007	12.9719	41.6465	1.09361e-10	4.05738e-09	up
comp17127	-1.42474	6.76138	41.5877	1.12699e-10	4.16922e-09	up
comp7472	-2.3478	1.38379	41.5456	1.15151e-10	4.24773e-09	up
comp5133	-1.43477	4.82922	41.1768	1.3906e-10	5.11503e-09	up
comp7351	1.35655	5.35384	41.1296	1.42466e-10	5.22536e-09	down
comp278145	-1.56373	2.87299	41.1213	1.43067e-10	5.23252e-09	up
comp38803	-1.299	4.42662	41.093	1.45156e-10	5.29389e-09	up
comp7903	-3.0185	0.497942	41.0366	1.49408e-10	5.42503e-09	up
comp3888	-1.47854	4.48017	41.0341	1.49595e-10	5.42503e-09	up
comp40413	-1.10464	5.01096	40.9364	1.57266e-10	5.6872e-09	up
comp3218	-1.43909	4.18827	40.9281	1.57938e-10	5.69548e-09	up
comp48533	-2.44113	2.24348	40.7057	1.7697e-10	6.36398e-09	up
comp15005	1.2976	6.72793	40.6608	1.81081e-10	6.49368e-09	down
comp92673	-4.53588	2.36236	40.5626	1.9042e-10	6.80964e-09	up
comp11817	-3.2887	4.62774	40.2495	2.23518e-10	7.9711e-09	up
comp5792	1.68015	3.91975	40.2253	2.26295e-10	8.04785e-09	down
comp7541	-1.6284	3.86887	40.088	2.42777e-10	8.61022e-09	up
comp5676	1.20308	4.71194	40.0061	2.53172e-10	8.95423e-09	down
comp11958	1.23486	6.39742	39.8537	2.73721e-10	9.65448e-09	down
comp65296	-1.95145	1.72096	39.8443	2.75035e-10	9.67432e-09	up
comp42116	-1.30965	5.33066	39.8382	2.75901e-10	9.67835e-09	up
comp18434	-1.73174	4.86939	39.7541	2.88038e-10	1.00766e-08	up
comp8887	-1.51697	8.27817	39.7374	2.90514e-10	1.01357e-08	up
comp10492	-1.9306	2.9297	39.7261	2.92195e-10	1.01668e-08	up
comp12084	1.46486	7.38909	39.5899	3.13304e-10	1.08719e-08	down
comp16852	-1.60064	6.41541	39.5009	3.27906e-10	1.1348e-08	up
comp338001	-1.52437	4.65857	39.49	3.29737e-10	1.13808e-08	up
comp12503	-1.73996	3.13576	39.4284	3.40308e-10	1.17142e-08	up
comp22541	-1.20976	5.03378	39.4192	3.41915e-10	1.17382e-08	up
comp3191	-1.07609	4.67147	39.3756	3.49647e-10	1.19717e-08	up
comp156756	-2.59039	0.25671	39.3168	3.60333e-10	1.22973e-08	up
comp340783	-1.54626	5.20686	39.3115	3.61298e-10	1.22973e-08	up
comp5448	-1.99208	1.43171	39.3076	3.62023e-10	1.22973e-08	up
comp9439	-1.44089	3.40452	39.2436	3.74099e-10	1.26741e-08	up
comp8096	3.06735	0.396125	39.1047	4.01668e-10	1.35506e-08	down
comp6330	-1.47574	3.9395	39.1028	4.02076e-10	1.35506e-08	up
comp4360	-1.52588	3.27402	39.09	4.04712e-10	1.36038e-08	up
comp126951	-2.30605	1.96862	39.0324	4.16835e-10	1.39748e-08	up
comp68264	3.71962	-0.0388265	39.0141	4.20746e-10	1.40693e-08	down
comp33687	-1.77282	2.74578	38.9996	4.23893e-10	1.41378e-08	up
comp53042	-1.42968	4.03441	38.9888	4.26237e-10	1.41793e-08	up
comp48018	-2.27239	3.19202	38.641	5.09378e-10	1.69014e-08	up
comp12763	-1.2676	5.86302	38.6211	5.14588e-10	1.70304e-08	up
comp6002	2.75819	0.839357	38.6027	5.1948e-10	1.71482e-08	down
comp8461	-1.93346	1.22524	38.5789	5.25839e-10	1.73047e-08	up
comp7171	2.23192	2.34028	38.5714	5.27881e-10	1.73047e-08	down
comp8453	1.94599	1.6759	38.57	5.28255e-10	1.73047e-08	down
comp7266	-1.71016	2.13838	38.5368	5.37309e-10	1.75566e-08	up
comp10051	-1.8101	9.5299	38.4733	5.55074e-10	1.80912e-08	up
comp273399	-1.81962	1.44222	38.4065	5.74407e-10	1.8674e-08	up
comp9277	-2.10278	1.85012	38.1968	6.39581e-10	2.07405e-08	up
comp204866	-1.59627	2.51099	38.1668	6.49469e-10	2.10082e-08	up
comp11073	1.84367	2.36191	37.9881	7.1176e-10	2.29654e-08	down
comp9666	-2.89871	-0.061688	37.9102	7.40768e-10	2.38416e-08	up
comp388289	-2.00425	1.13462	37.7892	7.88169e-10	2.5304e-08	up
comp9339	-2.04194	9.15987	37.7493	8.04436e-10	2.5762e-08	up
comp12171	1.43684	5.92627	37.702	8.24214e-10	2.63299e-08	down
comp12496	-1.40324	2.94765	37.6878	8.30231e-10	2.64564e-08	up
comp37573	1.07819	4.89824	37.6721	8.36928e-10	2.6604e-08	down
comp2652	-1.92306	1.79392	37.5176	9.05922e-10	2.87262e-08	up
comp3511	1.10594	5.03531	37.5	9.14129e-10	2.89152e-08	down
comp494393	-1.73553	1.99501	37.364	9.80126e-10	3.09268e-08	up
comp33966	-2.54585	1.76634	37.2618	1.03291e-09	3.25126e-08	up
comp6290	-2.04643	1.35946	37.1583	1.08916e-09	3.41996e-08	up
comp8633	1.3478	4.17278	37.1136	1.11445e-09	3.49087e-08	down
comp155302	-3.34161	0.142446	37.0878	1.12927e-09	3.52868e-08	up
comp8742	-2.30251	3.81881	36.932	1.2232e-09	3.8101e-08	up
comp26926	-1.7229	6.14524	36.9288	1.22525e-09	3.8101e-08	up
comp12351	1.80405	2.35116	36.9213	1.22994e-09	3.81547e-08	down
comp9454	-1.77608	2.77464	36.9073	1.23878e-09	3.83367e-08	up
comp696	-1.96081	2.30903	36.8539	1.27321e-09	3.93077e-08	up
comp137206	-3.54269	1.18761	36.807	1.30424e-09	4.01695e-08	up
comp12935	1.29375	4.05064	36.7288	1.35756e-09	4.16336e-08	down
comp11535	-1.79054	1.63421	36.7278	1.35825e-09	4.16336e-08	up
comp2612	-1.50276	2.607	36.7084	1.37189e-09	4.19519e-08	up
comp6195	2.22988	1.48469	36.6524	1.41186e-09	4.30717e-08	down
comp126815	-3.58253	-0.481909	36.6444	1.41767e-09	4.31469e-08	up
comp12977	-1.385	3.84939	36.6295	1.42855e-09	4.33754e-08	up
comp11157	-1.36017	4.58559	36.5307	1.5028e-09	4.55225e-08	up
comp3435	-1.39131	5.60507	36.4663	1.55326e-09	4.69405e-08	up
comp9624	-2.42891	1.17543	36.4075	1.60086e-09	4.82657e-08	up
comp5782	2.02182	1.29573	36.3295	1.66621e-09	5.01186e-08	down
comp5171	2.64263	1.59177	36.2624	1.72457e-09	5.17533e-08	down
comp11584	-2.42448	2.39973	36.1407	1.83571e-09	5.49603e-08	up
comp13092	1.13827	5.4944	35.9888	1.98451e-09	5.92774e-08	down
comp11929	-4.29351	3.43535	35.9306	2.04473e-09	6.09348e-08	up
comp4061	-1.53509	3.42545	35.8666	2.11301e-09	6.28242e-08	up
comp13162	-1.416	3.22125	35.8176	2.16682e-09	6.42756e-08	up
comp13083	-1.44485	3.47983	35.7342	2.26159e-09	6.69327e-08	up
comp12353	-3.76185	1.28746	35.5262	2.51644e-09	7.43042e-08	up
comp11727	-2.98501	0.973459	35.4733	2.58566e-09	7.61735e-08	up
comp45836	-1.84821	4.45008	35.4688	2.59172e-09	7.61776e-08	up
comp217729	-2.23007	0.548855	35.4273	2.64744e-09	7.76381e-08	up
comp33192	-1.86827	2.38143	35.2968	2.83095e-09	8.2831e-08	up
comp12948	1.43696	7.0037	35.2168	2.94971e-09	8.61103e-08	down
comp8007	-1.54838	3.51873	35.185	2.99829e-09	8.73302e-08	up
comp2863	-1.64685	3.12818	35.1583	3.03959e-09	8.83333e-08	up
comp200838	-1.70275	2.15144	35.0744	3.17342e-09	9.20147e-08	up
comp10250	-2.25718	1.12071	35.0668	3.1859e-09	9.21693e-08	up
comp5707	-1.16151	6.0322	34.9714	3.34589e-09	9.65807e-08	up
comp163263	-3.07812	-0.315202	34.8967	3.47665e-09	1.00131e-07	up
comp261310	-2.47492	0.665222	34.818	3.6202e-09	1.04032e-07	up
comp450539	-2.88659	0.0350652	34.7731	3.7045e-09	1.06218e-07	up
comp9264	-2.09498	1.28273	34.7257	3.7958e-09	1.08594e-07	up
comp26583	1.4002	3.13944	34.7161	3.81469e-09	1.08892e-07	down
comp86716	-1.12546	4.12471	34.6949	3.85649e-09	1.09842e-07	up
comp4369	-1.04811	5.3953	34.6615	3.92319e-09	1.11495e-07	up
comp12395	1.11997	5.321	34.6387	3.96932e-09	1.12557e-07	down
comp16538	-1.13234	6.39526	34.602	4.04495e-09	1.1445e-07	up
comp12128	1.33884	4.10115	34.5564	4.14076e-09	1.16904e-07	down
comp10874	-2.67783	0.814189	34.534	4.18861e-09	1.17996e-07	up
comp4119	-1.33732	3.91725	34.4774	4.31219e-09	1.21212e-07	up
comp4018	-2.17286	3.21786	34.3904	4.5095e-09	1.26482e-07	up
comp8998	-2.24808	0.504131	34.3682	4.56113e-09	1.27652e-07	up
comp44945	-1.51693	3.24352	34.2688	4.80028e-09	1.34054e-07	up
comp199498	-4.64811	0.0890288	34.2633	4.81366e-09	1.34136e-07	up
comp3448	1.47409	3.1998	34.1419	5.12368e-09	1.42467e-07	down
comp3201	1.48916	3.78348	34.12	5.18149e-09	1.43764e-07	down
comp13451	-1.22366	4.43707	34.0825	5.28238e-09	1.46248e-07	up
comp12362	-1.34128	3.9563	34.0623	5.33753e-09	1.47458e-07	up
comp20338	1.14628	4.37463	34.0489	5.37445e-09	1.4816e-07	down
comp114697	1.83008	2.01554	33.9947	5.52635e-09	1.52022e-07	down
comp9154	1.31528	4.5994	33.9873	5.54719e-09	1.5227e-07	down
comp8753	-2.27455	1.68083	33.9118	5.76693e-09	1.57965e-07	up
comp13113	-1.37656	4.28708	33.8816	5.85691e-09	1.60089e-07	up
comp13668	1.63031	10.1375	33.8474	5.96085e-09	1.62585e-07	down
comp11386	-1.66537	1.54398	33.6187	6.70445e-09	1.8248e-07	up
comp16022	-3.53117	6.06466	33.497	7.13736e-09	1.93853e-07	up
comp64954	1.17663	3.82156	33.4625	7.26502e-09	1.96905e-07	down
comp10452	1.12766	5.91253	33.3984	7.50849e-09	2.03076e-07	down
comp7036	-1.67598	1.73124	33.3592	7.66152e-09	2.06525e-07	up
comp8939	-1.04088	5.06545	33.3575	7.6681e-09	2.06525e-07	up
comp12019	1.1161	5.44485	33.2777	7.98933e-09	2.14728e-07	down
comp7044	-1.02132	5.19088	33.1462	8.54836e-09	2.29274e-07	up
comp4976	1.19766	5.66846	33.1212	8.65893e-09	2.31757e-07	down
comp8884	-1.74367	3.49143	33.1071	8.72202e-09	2.32961e-07	up
comp11375	1.05794	4.86752	33.0995	8.75605e-09	2.33386e-07	down
comp5922	-1.66406	1.91052	33.0909	8.79505e-09	2.33941e-07	up
comp3547	-1.52487	7.9856	33.0752	8.86637e-09	2.35352e-07	up
comp6451	-1.69452	1.79891	33.0664	8.90648e-09	2.3593e-07	up
comp23790	1.52629	2.74021	33.0209	9.11739e-09	2.41021e-07	down
comp3623	-1.97991	5.00784	33.0012	9.21013e-09	2.42974e-07	up
comp325773	-4.40904	0.15016	32.9666	9.37565e-09	2.46835e-07	up
comp10660	1.08978	6.0273	32.9139	9.6334e-09	2.53103e-07	down
comp10552	-1.4155	2.57549	32.8378	1.00179e-08	2.62592e-07	up
comp9529	-1.06152	5.17234	32.8344	1.00354e-08	2.62592e-07	up
comp286890	-1.89832	1.37285	32.7883	1.02763e-08	2.68351e-07	up
comp126748	-2.56647	0.0808961	32.7832	1.0303e-08	2.68504e-07	up
comp36578	1.3348	3.55784	32.7771	1.03354e-08	2.68803e-07	down
comp35125	-1.08306	6.27743	32.7127	1.06835e-08	2.77297e-07	up
comp3542	1.28972	7.27038	32.7043	1.073e-08	2.77945e-07	down
comp13544	-1.78082	9.05937	32.6879	1.08211e-08	2.79741e-07	up
comp20820	1.0751	6.02869	32.665	1.09491e-08	2.82482e-07	down
comp2669	-2.47814	1.34128	32.6334	1.11284e-08	2.86535e-07	up
comp22126	-1.32178	6.00836	32.6076	1.12774e-08	2.8979e-07	up
comp88284	1.94736	2.02085	32.5834	1.14187e-08	2.92836e-07	down
comp4109	1.0565	4.4538	32.5748	1.1469e-08	2.93543e-07	down
comp10738	-2.89302	2.29847	32.5665	1.15183e-08	2.93743e-07	up
comp193432	-2.94178	0.651936	32.5658	1.15225e-08	2.93743e-07	up
comp3863	-2.18972	2.3498	32.5555	1.15837e-08	2.94721e-07	up
comp9987	-1.62142	3.40944	32.5328	1.17195e-08	2.97587e-07	up
comp15034	1.47519	7.27774	32.507	1.18764e-08	3.00979e-07	down
comp21162	-2.53107	2.62446	32.4367	1.23142e-08	3.11459e-07	up
comp137020	-1.80439	2.02891	32.4244	1.23921e-08	3.12816e-07	up
comp8151	-1.23953	5.20604	32.4093	1.24885e-08	3.14632e-07	up
comp18867	1.09422	5.60533	32.4007	1.25442e-08	3.15419e-07	down
comp4047	-2.05371	3.81721	32.3637	1.27854e-08	3.20857e-07	up
comp6574	1.47368	2.30636	32.3489	1.28831e-08	3.225e-07	down
comp3111	1.22036	4.37335	32.3462	1.2901e-08	3.225e-07	down
comp15697	1.58448	7.79098	32.2369	1.36474e-08	3.40497e-07	down
comp4314	-2.54143	0.134468	32.2104	1.38346e-08	3.44499e-07	up
comp318342	-1.70575	1.80219	32.1573	1.4218e-08	3.53364e-07	up
comp5559	3.09826	0.263572	32.1418	1.43322e-08	3.55062e-07	down
comp6847	1.55869	3.41895	32.1405	1.43415e-08	3.55062e-07	down
comp265553	-3.21106	-0.545707	32.1059	1.45996e-08	3.60621e-07	up
comp489079	-6.55531	-1.08534	32.1029	1.4622e-08	3.60621e-07	up
comp12016	-2.57661	0.513956	32.0867	1.47445e-08	3.62945e-07	up
comp3545	1.4194	4.27789	31.9167	1.6093e-08	3.95384e-07	down
comp3155	1.55125	4.92256	31.8454	1.66943e-08	4.09375e-07	down
comp30794	1.26533	4.51106	31.8122	1.69819e-08	4.15638e-07	down
comp4566	-1.68811	2.1986	31.7933	1.71488e-08	4.18924e-07	up
comp11377	1.36162	4.37954	31.7561	1.74798e-08	4.25833e-07	down
comp13182	1.18813	5.44296	31.7541	1.74977e-08	4.25833e-07	down
comp41860	1.12133	4.88269	31.7168	1.78368e-08	4.33267e-07	down
comp285735	-2.59192	0.326169	31.6744	1.82307e-08	4.41408e-07	up
comp179474	-2.29036	1.11874	31.6734	1.82406e-08	4.41408e-07	up
comp10685	-1.58921	1.96141	31.6324	1.86299e-08	4.49985e-07	up
comp26075	-1.37711	5.03071	31.6277	1.86747e-08	4.50221e-07	up
comp48988	-1.20616	3.64601	31.6145	1.88017e-08	4.52437e-07	up
comp11405	-1.53046	2.20341	31.5113	1.98285e-08	4.76255e-07	up
comp129190	-1.42812	2.69772	31.4335	2.06385e-08	4.94786e-07	up
comp90418	-1.68539	2.80629	31.3959	2.10428e-08	5.0354e-07	up
comp9618	-1.43324	3.91786	31.3721	2.13023e-08	5.08805e-07	up
comp31029	1.28202	3.91687	31.2866	2.22615e-08	5.3073e-07	down
comp11749	-1.0673	6.07233	31.2701	2.24511e-08	5.3426e-07	up
comp10028	1.15946	4.074	31.2002	2.32737e-08	5.52815e-07	down
comp13068	1.18873	5.91627	31.1557	2.38143e-08	5.64614e-07	down
comp3341	-1.1095	5.90589	31.1496	2.3889e-08	5.65344e-07	up
comp9026	1.18311	4.43522	31.1252	2.41909e-08	5.71438e-07	down
comp9986	-1.13511	4.21342	31.1087	2.4398e-08	5.75275e-07	up
comp83839	-1.70807	1.54901	31.0982	2.45293e-08	5.77313e-07	up
comp10243	1.34595	4.73104	31.0453	2.52074e-08	5.92189e-07	down
comp29945	-1.00541	5.51814	31.0059	2.57245e-08	6.03238e-07	up
comp8176	1.16052	5.94631	30.9859	2.59905e-08	6.08367e-07	down
comp13393	-1.44152	4.21396	30.9721	2.61769e-08	6.11617e-07	up
comp10891	-1.1264	5.30362	30.9189	2.69045e-08	6.27478e-07	up
comp3680	0.998899	5.01597	30.9076	2.70605e-08	6.29976e-07	down
comp2415	-5.47895	3.08709	30.7976	2.86389e-08	6.65518e-07	up
comp6480	-1.23445	4.76273	30.7778	2.89325e-08	6.70634e-07	up
comp982845	-1.79585	1.83954	30.7758	2.89632e-08	6.70634e-07	up
comp79636	-4.13323	1.55426	30.7702	2.9046e-08	6.71207e-07	up
comp8858	-2.36485	0.469212	30.7671	2.90922e-08	6.71207e-07	up
comp2639	-1.74203	1.96773	30.7578	2.92329e-08	6.73246e-07	up
comp6618	-1.40562	2.44964	30.6755	3.04996e-08	7.01165e-07	up
comp2289	-1.74504	1.47776	30.62	3.13848e-08	7.20228e-07	up
comp10413	-1.24407	3.05141	30.5581	3.24015e-08	7.41315e-07	up
comp11050	1.18827	4.15289	30.5549	3.24548e-08	7.41315e-07	down
comp24585	1.10587	4.7556	30.5536	3.24764e-08	7.41315e-07	down
comp9321	1.01612	4.88024	30.4909	3.35435e-08	7.64317e-07	down
comp11468	-1.32626	5.06353	30.4819	3.36988e-08	7.66499e-07	up
comp6454	-2.06497	1.70815	30.4657	3.39825e-08	7.71589e-07	up
comp3841	0.972006	5.51472	30.4507	3.42464e-08	7.76211e-07	down
comp13449	-1.21498	3.40647	30.3586	3.59111e-08	8.12512e-07	up
comp13138	-1.43288	4.19745	30.3298	3.64483e-08	8.23221e-07	up
comp6108	-1.37676	2.39037	30.3209	3.66166e-08	8.25572e-07	up
comp3934	1.16654	5.56238	30.3131	3.67634e-08	8.27434e-07	down
comp12517	1.29222	4.14234	30.3008	3.6997e-08	8.31239e-07	down
comp58118	-1.42455	2.36572	30.2726	3.75391e-08	8.41949e-07	up
comp12543	-2.29936	3.59671	30.2368	3.82378e-08	8.56128e-07	up
comp10794	-1.13519	4.25353	30.2284	3.84043e-08	8.58362e-07	up
comp9021	-1.5119	1.86103	30.2063	3.88436e-08	8.66677e-07	up
comp3849	-1.46722	2.67917	30.1819	3.93363e-08	8.76152e-07	up
comp43453	-1.76333	4.77178	30.1616	3.97498e-08	8.83445e-07	up
comp9451	1.04072	4.92578	30.1571	3.98427e-08	8.83445e-07	down
comp3319	1.11393	6.24247	30.1558	3.98696e-08	8.83445e-07	down
comp12642	-1.49675	6.6181	30.1295	4.04129e-08	8.93945e-07	up
comp56836	-1.34891	2.6541	30.0864	4.13229e-08	9.12507e-07	up
comp12653	-1.15551	7.19779	30.0262	4.26242e-08	9.3963e-07	up
comp9764	-1.20903	3.66808	30.0031	4.31346e-08	9.49256e-07	up
comp85568	2.69959	0.465087	29.9976	4.32575e-08	9.49719e-07	down
comp7737	-1.45371	2.38138	29.9956	4.33032e-08	9.49719e-07	up
comp3320	1.03343	5.44149	29.9891	4.34486e-08	9.51289e-07	down
comp9758	-2.54456	0.430613	29.975	4.37643e-08	9.56572e-07	up
comp16239	1.2921	7.76876	29.9581	4.41493e-08	9.63352e-07	down
comp9939	-1.85965	3.0141	29.9423	4.45098e-08	9.69576e-07	up
comp12088	-1.51495	1.81481	29.8871	4.57946e-08	9.95877e-07	up
comp11322	-1.37704	2.87611	29.8681	4.62449e-08	1.00398e-06	up
comp9791	-2.13096	0.529901	29.8634	4.63588e-08	1.00475e-06	up
comp8161	1.21152	4.2777	29.8477	4.67359e-08	1.01122e-06	down
comp7994	-1.03236	5.38535	29.8226	4.73446e-08	1.02267e-06	up
comp11983	-1.20379	5.58455	29.8129	4.75824e-08	1.02609e-06	up
comp9850	-1.36921	4.25399	29.7621	4.88446e-08	1.05155e-06	up
comp8252	-1.60211	1.60654	29.7407	4.93867e-08	1.06144e-06	up
comp3874	1.4197	7.25411	29.7292	4.9682e-08	1.06601e-06	down
comp5977	-2.43678	3.91303	29.6936	5.06011e-08	1.08392e-06	up
comp39910	-2.80298	1.21078	29.6769	5.10404e-08	1.09152e-06	up
comp101361	-2.96208	-0.39873	29.6289	5.23181e-08	1.11699e-06	up
comp12419	1.12899	4.86268	29.5839	5.35483e-08	1.14136e-06	down
comp3400	-1.45221	9.71788	29.564	5.41005e-08	1.15122e-06	up
comp12926	-1.38332	7.56613	29.5487	5.45292e-08	1.15843e-06	up
comp9341	1.04586	5.54327	29.4493	5.73984e-08	1.21738e-06	down
comp90799	-1.30424	2.65849	29.4316	5.79263e-08	1.22615e-06	up
comp44680	-1.06493	4.77084	29.429	5.80027e-08	1.22615e-06	up
comp386466	-2.84029	-0.115138	29.4166	5.83765e-08	1.23203e-06	up
comp8876	-1.52086	2.18801	29.3759	5.96141e-08	1.25609e-06	up
comp3734	1.12841	5.20384	29.3314	6.09983e-08	1.28316e-06	down
comp7438	-1.22804	4.90499	29.3208	6.13334e-08	1.2881e-06	up
comp209578	-1.74766	1.29781	29.2972	6.20865e-08	1.30179e-06	up
comp22212	-1.54905	5.64942	29.2904	6.23022e-08	1.30419e-06	up
comp9840	1.5227	2.66138	29.2123	6.48655e-08	1.35446e-06	down
comp8713	0.961389	4.61658	29.2109	6.49138e-08	1.35446e-06	down
comp160531	-2.34126	1.60226	29.1841	6.58157e-08	1.37105e-06	up
comp3135	1.43603	2.84382	29.1727	6.62057e-08	1.37695e-06	down
comp12925	-1.08697	4.44955	29.1669	6.64048e-08	1.37886e-06	up
comp12724	1.0595	4.66147	29.1244	6.78776e-08	1.40718e-06	down
comp3342	-1.16749	5.66954	29.0608	7.0141e-08	1.45087e-06	up
comp3748	1.43788	3.42454	29.0589	7.02104e-08	1.45087e-06	down
comp44185	3.08249	0.0482924	29.0371	7.10072e-08	1.46498e-06	down
comp9182	-1.16074	3.59189	29.0198	7.16411e-08	1.47498e-06	up
comp16396	-0.94752	5.11959	29.0177	7.17211e-08	1.47498e-06	up
comp241587	-1.36247	2.37869	29.0111	7.19665e-08	1.47767e-06	up
comp6514	1.09393	5.14912	29.006	7.21539e-08	1.47916e-06	down
comp17271	1.23095	5.41487	28.958	7.39641e-08	1.51385e-06	down
comp795564	-1.45543	2.42897	28.9457	7.44342e-08	1.52106e-06	up
comp12693	-1.25088	2.59566	28.9398	7.46632e-08	1.52332e-06	up
comp54137	-1.59779	1.77076	28.9334	7.49084e-08	1.52438e-06	up
comp262267	-1.60854	2.14683	28.9317	7.49745e-08	1.52438e-06	up
comp155308	-2.72181	1.03784	28.9293	7.50707e-08	1.52438e-06	up
comp6786	-1.71347	1.7232	28.9214	7.53749e-08	1.52815e-06	up
comp4334	-1.46486	1.92585	28.897	7.63321e-08	1.54513e-06	up
comp1114410	-1.53427	2.14409	28.8907	7.65795e-08	1.5477e-06	up
comp27586	1.00613	4.32566	28.8772	7.71148e-08	1.55607e-06	down
comp9338	1.11152	4.72983	28.8291	7.90536e-08	1.59251e-06	down
comp27604	1.25425	3.08817	28.8263	7.9168e-08	1.59251e-06	down
comp3321	1.1132	4.2349	28.7828	8.09678e-08	1.62618e-06	down
comp12532	1.0838	5.74594	28.7787	8.11401e-08	1.62709e-06	down
comp7768	1.00023	4.40557	28.7757	8.1266e-08	1.62709e-06	down
comp3297	1.61631	4.63824	28.763	8.17978e-08	1.63519e-06	down
comp90230	-1.43246	2.27683	28.7593	8.19561e-08	1.63542e-06	up
comp4561	-2.89456	-0.311907	28.7567	8.20634e-08	1.63542e-06	up
comp8822	1.14383	3.81247	28.7497	8.23628e-08	1.63885e-06	down
comp41592	1.04306	4.36079	28.7291	8.32451e-08	1.65385e-06	down
comp11570	-1.15488	4.54276	28.694	8.47653e-08	1.68146e-06	up
comp7967	1.15936	3.72639	28.6763	8.55428e-08	1.69427e-06	down
comp83560	-2.13792	1.36012	28.6443	8.69706e-08	1.71991e-06	up
comp12466	1.19743	5.05641	28.6365	8.73227e-08	1.72422e-06	down
comp6817	-1.87349	0.691908	28.6234	8.79143e-08	1.73324e-06	up
comp409324	-4.33308	-0.865649	28.6003	8.89696e-08	1.75137e-06	up
comp3377	2.60557	7.49854	28.5603	9.08235e-08	1.78513e-06	down
comp9917	-1.04041	5.30352	28.5567	9.0993e-08	1.78574e-06	up
comp25329	1.28111	3.39191	28.5435	9.16171e-08	1.79303e-06	down
comp10877	1.19187	3.41773	28.5429	9.16434e-08	1.79303e-06	down
comp63193	2.37402	0.622978	28.5162	9.29157e-08	1.81517e-06	down
comp16862	-1.11536	6.72326	28.497	9.38457e-08	1.83056e-06	up
comp10719	-1.32649	2.56817	28.4771	9.48134e-08	1.84664e-06	up
comp14796	-1.11191	6.5119	28.4575	9.57759e-08	1.86257e-06	up
comp2474	-1.25906	2.50182	28.376	9.98976e-08	1.93979e-06	up
comp8513	0.974637	5.4924	28.3595	1.00751e-07	1.95342e-06	down
comp24634	1.25731	4.64233	28.2783	1.0507e-07	2.03409e-06	down
comp229917	2.57205	0.344915	28.2229	1.08118e-07	2.08996e-06	down
comp26963	1.08187	4.3593	28.1635	1.11488e-07	2.15187e-06	down
comp11365	-1.13456	3.6296	28.1326	1.13279e-07	2.18317e-06	up
comp274599	-1.46309	2.09117	28.128	1.13552e-07	2.18515e-06	up
comp11076	-2.25658	0.27528	28.086	1.1604e-07	2.2297e-06	up
comp12715	1.12256	5.2546	28.0664	1.17225e-07	2.24412e-06	down
comp9124	1.38221	4.5335	28.0656	1.17273e-07	2.24412e-06	down
comp10848	1.22596	5.99354	28.0649	1.17314e-07	2.24412e-06	down
comp10236	-1.90667	1.33072	28.0395	1.18865e-07	2.27042e-06	up
comp7917	1.54367	2.22588	27.9719	1.23093e-07	2.3477e-06	down
comp7145	-1.53894	5.39216	27.8968	1.27963e-07	2.43697e-06	up
comp244292	-2.14982	2.32397	27.8873	1.28589e-07	2.44529e-06	up
comp8227	-1.63625	1.82713	27.8746	1.29437e-07	2.45777e-06	up
comp16742	-1.45153	3.74296	27.8678	1.29894e-07	2.46283e-06	up
comp11738	-2.14918	0.377732	27.8434	1.31539e-07	2.49034e-06	up
comp6889	-1.57577	2.57919	27.7318	1.39356e-07	2.63447e-06	up
comp33628	1.33172	3.8758	27.707	1.41151e-07	2.66046e-06	down
comp15041	1.69678	6.96045	27.7067	1.41176e-07	2.66046e-06	down
comp4422	0.928966	5.52416	27.7043	1.41351e-07	2.66046e-06	down
comp7184	-1.66239	1.39808	27.6918	1.42263e-07	2.67218e-06	up
comp16707	-1.56767	7.13634	27.6869	1.42622e-07	2.67218e-06	up
comp12887	1.1489	5.7245	27.6869	1.42628e-07	2.67218e-06	down
comp11244	-1.55512	1.6319	27.6845	1.42804e-07	2.67218e-06	up
comp8340	-1.77867	1.35514	27.667	1.44097e-07	2.69246e-06	up
comp2908	-1.24995	4.36178	27.6499	1.45381e-07	2.71018e-06	up
comp187301	-2.42367	2.1965	27.6487	1.45466e-07	2.71018e-06	up
comp7868	0.970837	4.97504	27.6452	1.45735e-07	2.71125e-06	down
comp8383	2.25969	0.872335	27.6279	1.47039e-07	2.73158e-06	down
comp64050	-1.39555	1.89083	27.543	1.53642e-07	2.84883e-06	up
comp12659	1.05188	4.97285	27.5411	1.53794e-07	2.84883e-06	down
comp3152	-0.919596	5.57962	27.5154	1.55848e-07	2.88275e-06	up
comp19763	1.19418	5.53409	27.5111	1.56193e-07	2.88498e-06	down
comp7556	1.93334	0.92328	27.5037	1.56794e-07	2.89193e-06	down
comp34246	-1.36164	3.75903	27.4901	1.57902e-07	2.90819e-06	up
comp12195	0.904604	5.15668	27.4633	1.60102e-07	2.9394e-06	down
comp29619	1.51427	1.93367	27.4612	1.60281e-07	2.9394e-06	down
comp6019	-1.08797	3.69093	27.4612	1.60281e-07	2.9394e-06	up
comp8163	1.08282	3.9067	27.4575	1.60581e-07	2.94072e-06	down
comp3188	-1.614	2.2406	27.4182	1.6388e-07	2.99686e-06	up
comp8454	-1.09338	5.00659	27.3963	1.65747e-07	3.02403e-06	up
comp9769	-1.76817	4.61083	27.3953	1.65836e-07	3.02403e-06	up
comp22226	1.18181	3.71149	27.3827	1.66922e-07	3.03719e-06	down
comp3924	-1.49857	1.64117	27.3814	1.67029e-07	3.03719e-06	up
comp26821	1.08881	4.51222	27.3595	1.68935e-07	3.06753e-06	down
comp3681	-1.99569	1.37003	27.3513	1.69654e-07	3.07623e-06	up
comp6331	1.81026	1.62158	27.3461	1.70103e-07	3.08004e-06	down
comp27298	1.08859	4.4714	27.3294	1.7158e-07	3.10242e-06	down
comp291935	-2.34187	0.205601	27.3192	1.72493e-07	3.11455e-06	up
comp9693	-1.16662	5.01891	27.2955	1.74621e-07	3.14856e-06	up
comp14250	-3.47921	5.50074	27.2725	1.76708e-07	3.18174e-06	up
comp88379	2.28889	0.704458	27.2127	1.82261e-07	3.27713e-06	down
comp3898	1.13102	5.33625	27.1542	1.87855e-07	3.37301e-06	down
comp7179	0.929015	5.03729	27.1339	1.89842e-07	3.40393e-06	down
comp10684	-1.85315	16.9369	27.1144	1.91761e-07	3.43356e-06	up
comp24814	-1.11437	5.07839	27.0909	1.94112e-07	3.47084e-06	up
comp57764	2.03939	3.25083	27.0856	1.94644e-07	3.47551e-06	down
comp4294	1.00209	4.2573	27.0686	1.96362e-07	3.50133e-06	down
comp9311	1.81073	4.45177	27.0614	1.97092e-07	3.5095e-06	down
comp57934	-3.11505	2.52829	27.0541	1.97844e-07	3.51801e-06	up
comp26409	1.06665	3.84194	26.9967	2.03808e-07	3.61906e-06	down
comp5457	-1.60408	1.67145	26.9737	2.06248e-07	3.65325e-06	up
comp8973	-1.30038	2.78294	26.9732	2.063e-07	3.65325e-06	up
comp16949	-1.05603	4.24394	26.9562	2.08117e-07	3.68036e-06	up
comp417281	-1.44735	2.00601	26.9267	2.11319e-07	3.73186e-06	up
comp10664	-1.53513	1.45224	26.9104	2.13109e-07	3.75282e-06	up
comp12413	-1.13648	3.7881	26.9084	2.13332e-07	3.75282e-06	up
comp10830	1.35553	7.31236	26.9079	2.13381e-07	3.75282e-06	down
comp6819	-2.73624	-0.308468	26.881	2.16373e-07	3.80025e-06	up
comp73716	1.51177	2.90258	26.8182	2.23525e-07	3.92052e-06	down
comp6653	1.08347	4.55792	26.791	2.26693e-07	3.97067e-06	down
comp10498	-1.25326	3.97505	26.7469	2.31921e-07	4.05673e-06	up
comp10548	-1.86946	2.40151	26.7253	2.34531e-07	4.09682e-06	up
comp147163	2.2123	0.524021	26.7186	2.35342e-07	4.10542e-06	down
comp33766	1.07531	5.23923	26.6396	2.45169e-07	4.26648e-06	down
comp12631	-1.35324	2.70864	26.639	2.45238e-07	4.26648e-06	up
comp25123	1.28091	3.47931	26.6093	2.49036e-07	4.3267e-06	down
comp703222	-1.53161	2.05534	26.5852	2.52162e-07	4.37512e-06	up
comp12596	-1.61487	1.42344	26.582	2.52584e-07	4.37654e-06	up
comp2227	-1.75548	0.718886	26.5626	2.55133e-07	4.41476e-06	up
comp2647	-1.81453	2.58802	26.5243	2.60246e-07	4.49719e-06	up
comp50533	1.20578	3.65637	26.5116	2.61958e-07	4.5207e-06	down
comp8406	-1.21448	5.71428	26.493	2.64494e-07	4.55836e-06	up
comp15017	-1.27277	6.81841	26.4782	2.66533e-07	4.58737e-06	up
comp8324	-1.67888	2.36089	26.4652	2.68323e-07	4.612e-06	up
comp12090	1.74057	2.37086	26.4604	2.68998e-07	4.61745e-06	down
comp9510	-2.45188	1.63226	26.4511	2.70293e-07	4.6335e-06	up
comp16624	-1.41697	5.7545	26.44	2.71846e-07	4.65391e-06	up
comp11251	-1.30737	7.1152	26.429	2.73409e-07	4.67445e-06	up
comp7577	-2.77167	0.307169	26.4088	2.76272e-07	4.71715e-06	up
comp9261	-1.30686	2.41038	26.4008	2.77432e-07	4.73067e-06	up
comp91658	1.45735	1.89465	26.3676	2.82239e-07	4.80628e-06	down
comp322116	-1.59803	2.04072	26.3475	2.85183e-07	4.84082e-06	up
comp8748	-1.58534	1.33666	26.3465	2.85342e-07	4.84082e-06	up
comp10483	-1.59184	8.02416	26.3461	2.85396e-07	4.84082e-06	up
comp13533	-1.0257	6.68092	26.3057	2.91429e-07	4.93265e-06	up
comp47002	-0.922215	4.75289	26.3047	2.91576e-07	4.93265e-06	up
comp32796	1.60995	1.92645	26.2965	2.92815e-07	4.94711e-06	down
comp19254	1.34521	5.01446	26.2626	2.98005e-07	5.0282e-06	down
comp12666	-1.06361	7.0637	26.2427	3.0109e-07	5.0736e-06	up
comp11007	-2.30935	0.535389	26.2196	3.04716e-07	5.12799e-06	up
comp11452	1.13499	4.54462	26.2127	3.0581e-07	5.13968e-06	down
comp231526	-1.43379	2.83631	26.1818	3.10735e-07	5.21564e-06	up
comp4483	-1.30539	5.39776	26.1702	3.12616e-07	5.24038e-06	up
comp3951	-1.85768	1.93284	26.1668	3.13156e-07	5.24262e-06	up
comp3307	1.6759	6.2973	26.1546	3.15138e-07	5.26894e-06	down
comp4009	-1.06497	5.58653	26.1352	3.1832e-07	5.31525e-06	up
comp8134	-2.16468	0.353422	26.1209	3.20699e-07	5.34804e-06	up
comp221245	-2.49223	0.452547	26.1163	3.21455e-07	5.35129e-06	up
comp91081	-1.4381	1.81991	26.1147	3.21726e-07	5.35129e-06	up
comp36634	0.978558	4.13336	26.1094	3.22605e-07	5.35899e-06	down
comp10151	0.922511	4.90463	26.0591	3.31128e-07	5.49348e-06	down
comp2457	-4.59554	1.54221	25.9944	3.42416e-07	5.67343e-06	up
comp8949	1.43106	2.25037	25.9842	3.44223e-07	5.69604e-06	down
comp10197	-1.36006	3.81744	25.9513	3.50144e-07	5.7866e-06	up
comp10908	1.35915	8.09769	25.9474	3.50846e-07	5.79077e-06	down
comp3310	1.24188	6.44361	25.9265	3.54672e-07	5.83584e-06	down
comp3570	1.25248	2.58589	25.9256	3.54832e-07	5.83584e-06	down
comp12893	1.10176	4.46844	25.925	3.54937e-07	5.83584e-06	down
comp5908	1.11411	7.51645	25.9037	3.58871e-07	5.893e-06	down
comp812783	-1.41981	2.39692	25.8915	3.61164e-07	5.92308e-06	up
comp68013	1.76077	1.18933	25.8736	3.64521e-07	5.97053e-06	down
comp100212	-1.1179	3.64555	25.8415	3.7063e-07	6.06288e-06	up
comp12204	2.54573	1.34379	25.8214	3.74517e-07	6.1187e-06	down
comp492663	-1.38225	2.39186	25.8188	3.75016e-07	6.11909e-06	up
comp3746	1.06484	4.37267	25.8134	3.7607e-07	6.12852e-06	down
comp1049376	-1.34636	2.97465	25.793	3.80055e-07	6.18563e-06	up
comp278829	-6.45095	-1.1716	25.78	3.82625e-07	6.21959e-06	up
comp5931	-1.18303	3.742	25.7245	3.93792e-07	6.39304e-06	up
comp4035	1.58836	3.54966	25.7087	3.97042e-07	6.43769e-06	down
comp9772	-3.11258	2.12999	25.7044	3.97916e-07	6.44373e-06	up
comp13691	1.97852	11.2248	25.6863	4.01678e-07	6.49649e-06	down
comp31238	-1.57493	2.03776	25.6616	4.06833e-07	6.5716e-06	up
comp14704	-2.47543	9.72531	25.6485	4.09617e-07	6.60828e-06	up
comp65685	2.10427	1.07621	25.6421	4.10984e-07	6.62203e-06	down
comp9660	1.15646	3.4294	25.6191	4.15904e-07	6.69294e-06	down
comp16546	-1.13713	7.62806	25.6121	4.17418e-07	6.70892e-06	up
comp10305	1.51391	4.5131	25.591	4.21996e-07	6.77404e-06	down
comp120397	-3.51048	-0.54754	25.5732	4.25908e-07	6.82833e-06	up
comp8289	1.37547	2.06604	25.5705	4.26514e-07	6.82953e-06	down
comp6476	1.13179	3.50223	25.5577	4.29339e-07	6.86622e-06	down
comp9698	-1.68396	1.61843	25.5111	4.39853e-07	7.02115e-06	up
comp11813	1.10072	3.36063	25.5099	4.4012e-07	7.02115e-06	down
comp11822	0.911712	4.9111	25.5075	4.40662e-07	7.02115e-06	down
comp12407	0.924183	4.74928	25.4866	4.4546e-07	7.08881e-06	down
comp2598	-1.34832	1.84246	25.4811	4.46743e-07	7.10045e-06	up
comp10602	-1.08728	3.65129	25.4616	4.51278e-07	7.16369e-06	up
comp9204	-1.95481	0.298755	25.4536	4.53153e-07	7.1846e-06	up
comp12454	-1.79277	3.97066	25.377	4.71512e-07	7.46648e-06	up
comp415061	-2.05576	0.764005	25.3512	4.77852e-07	7.55758e-06	up
comp8747	1.10122	3.47502	25.3262	4.84094e-07	7.64691e-06	down
comp10049	-0.928797	5.45105	25.3072	4.88878e-07	7.713e-06	up
comp3153	-1.4989	1.70872	25.2956	4.91838e-07	7.74362e-06	up
comp8567	0.971578	4.90009	25.2948	4.92021e-07	7.74362e-06	down
comp48095	-1.32188	2.13917	25.2891	4.93489e-07	7.75723e-06	up
comp41203	-1.20839	5.25089	25.27	4.98397e-07	7.82044e-06	up
comp3764	1.22987	3.09098	25.2687	4.98725e-07	7.82044e-06	down
comp9025	0.915512	5.86287	25.2407	5.0604e-07	7.9255e-06	down
comp2297	-1.25148	4.06562	25.2225	5.10838e-07	7.99092e-06	up
comp44801	1.95139	0.79071	25.1845	5.20979e-07	8.13967e-06	down
comp11250	-1.11245	3.69014	25.1672	5.25682e-07	8.20318e-06	up
comp4298	-1.04037	3.50959	25.1219	5.38177e-07	8.38801e-06	up
comp7087	1.13948	3.45182	25.1062	5.42575e-07	8.44633e-06	down
comp7443	-1.12222	3.28889	25.0577	5.56388e-07	8.65089e-06	up
comp124607	1.24498	2.36057	25.0539	5.57493e-07	8.65762e-06	down
comp38958	1.40125	2.68297	25.0471	5.5946e-07	8.67374e-06	down
comp11851	-1.08206	3.62224	25.0457	5.59879e-07	8.67374e-06	up
comp102274	-1.52245	1.34371	25.0307	5.64255e-07	8.73103e-06	up
comp6249	2.02738	0.680973	24.9803	5.79194e-07	8.94759e-06	down
comp9774	1.39891	2.64793	24.9788	5.7964e-07	8.94759e-06	down
comp13525	-1.11519	5.56947	24.9655	5.83661e-07	8.99887e-06	up
comp8506	-3.48313	-0.582252	24.9548	5.86902e-07	9.03802e-06	up
comp39906	1.03676	3.5214	24.9447	5.89984e-07	9.07461e-06	down
comp8532	1.11724	3.39331	24.9293	5.94732e-07	9.13672e-06	down
comp29776	-0.900723	5.05133	24.9242	5.96296e-07	9.14984e-06	up
comp882	-2.42883	-0.115024	24.9217	5.97058e-07	9.15062e-06	up
comp155921	-1.80433	0.721012	24.9148	5.99199e-07	9.17251e-06	up
comp26205	1.13336	3.20334	24.9091	6.00972e-07	9.18874e-06	down
comp6840	0.973678	4.40836	24.9033	6.02777e-07	9.20539e-06	down
comp12587	-1.00207	5.05666	24.897	6.04763e-07	9.22478e-06	up
comp172161	-1.51742	1.69691	24.8578	6.17176e-07	9.3923e-06	up
comp22521	-0.906918	5.39148	24.8577	6.17204e-07	9.3923e-06	up
comp42200	-1.11709	3.53671	24.8435	6.2177e-07	9.45061e-06	up
comp3124	1.1659	3.21992	24.8233	6.28347e-07	9.53932e-06	down
comp9630	-2.13119	1.53185	24.8158	6.30793e-07	9.55866e-06	up
comp44632	1.28205	3.24716	24.8148	6.31106e-07	9.55866e-06	down
comp10797	-1.96688	0.368577	24.7995	6.36128e-07	9.6234e-06	up
comp9976	-1.61231	1.07436	24.7911	6.38909e-07	9.65412e-06	up
comp19323	1.01292	6.41939	24.7538	6.51402e-07	9.81805e-06	down
comp8524	1.15073	4.04493	24.7526	6.51818e-07	9.81805e-06	down
comp48477	1.11446	3.77182	24.7513	6.52239e-07	9.81805e-06	down
comp3557	-1.30833	6.59096	24.7496	6.52808e-07	9.81805e-06	up
comp29830	1.31084	3.9494	24.7454	6.54248e-07	9.82822e-06	down
comp234548	-2.3636	-0.244657	24.7294	6.59713e-07	9.89877e-06	up
comp8117	-1.18514	2.42599	24.7219	6.62287e-07	9.92583e-06	up
comp13025	1.39381	6.19823	24.7136	6.65132e-07	9.95687e-06	down
comp26686	0.927766	4.62573	24.7058	6.67821e-07	9.98551e-06	down
comp10030	-2.81282	0.118872	24.6897	6.73441e-07	1.00579e-05	up
comp6152	-1.41909	2.32726	24.6828	6.75829e-07	1.00818e-05	up
comp3518	-0.995195	6.44399	24.6799	6.76849e-07	1.00854e-05	up
comp76319	-1.32538	2.91026	24.6748	6.78667e-07	1.00917e-05	up
comp12809	1.04472	3.77238	24.6743	6.78844e-07	1.00917e-05	down
comp2318	-1.46705	2.38083	24.6537	6.86142e-07	1.01828e-05	up
comp877	-2.02943	1.46919	24.6525	6.86552e-07	1.01828e-05	up
comp149820	-2.87244	-0.211891	24.6437	6.89699e-07	1.02177e-05	up
comp178369	-2.01623	0.38556	24.6263	6.9595e-07	1.02985e-05	up
comp23826	1.09229	3.87002	24.6154	6.99886e-07	1.03448e-05	down
comp3433	0.995638	6.21423	24.5973	7.06511e-07	1.04239e-05	down
comp577185	-3.96563	-0.75852	24.5963	7.06857e-07	1.04239e-05	up
comp68463	-0.99762	4.47199	24.5845	7.11216e-07	1.04762e-05	up
comp19634	1.06004	5.07627	24.5173	7.36444e-07	1.08354e-05	down
comp11795	1.13439	5.9416	24.4993	7.43356e-07	1.09246e-05	down
comp3490	-1.50307	1.58455	24.4922	7.46094e-07	1.09524e-05	up
comp36395	-3.32815	3.55123	24.4754	7.52648e-07	1.1036e-05	up
comp6887	1.10862	3.40431	24.4634	7.57355e-07	1.10924e-05	down
comp146032	-1.39906	2.45226	24.4528	7.61544e-07	1.1141e-05	up
comp9155	1.1951	8.99319	24.4368	7.67897e-07	1.12146e-05	down
comp10497	-2.32464	1.11639	24.4357	7.68316e-07	1.12146e-05	up
comp3862	-1.6436	3.00995	24.4166	7.75963e-07	1.13134e-05	up
comp11840	0.916214	5.15732	24.4116	7.78002e-07	1.13303e-05	down
comp23494	0.9564	5.90303	24.4079	7.79494e-07	1.13392e-05	down
comp11150	-2.09605	1.35345	24.3921	7.85897e-07	1.14195e-05	up
comp11254	-1.4102	10.1923	24.3828	7.89694e-07	1.14617e-05	up
comp11259	-1.49649	15.0306	24.3773	7.91961e-07	1.14817e-05	up
comp37032	1.03951	3.45831	24.3743	7.93213e-07	1.14869e-05	down
comp2502	5.77812	0.516202	24.3605	7.98888e-07	1.15561e-05	down
comp424203	-1.10401	4.95622	24.3578	8.00004e-07	1.15592e-05	up
comp51211	-1.49031	3.23487	24.3425	8.06395e-07	1.16385e-05	up
comp13359	-0.880282	4.78583	24.3145	8.1819e-07	1.17955e-05	up
comp9346	1.23314	5.75712	24.3056	8.22016e-07	1.18374e-05	down
comp496387	-3.01099	-0.534759	24.3016	8.23686e-07	1.18482e-05	up
comp3102	0.884786	5.42018	24.243	8.49173e-07	1.22012e-05	down
comp8148	0.995022	5.31508	24.2397	8.50595e-07	1.2208e-05	down
comp9801	-1.24722	2.43767	24.2343	8.52977e-07	1.22285e-05	up
comp11457	0.970889	5.33249	24.1943	8.70876e-07	1.24713e-05	down
comp28795	0.852597	5.17029	24.1498	8.91248e-07	1.27488e-05	down
comp5492	1.37928	2.4851	24.1405	8.95552e-07	1.27896e-05	down
comp122292	-1.99627	0.158451	24.1394	8.96085e-07	1.27896e-05	up
comp10888	1.37467	4.60711	24.1028	9.13266e-07	1.30204e-05	down
comp120227	-1.55509	1.3173	24.0856	9.21475e-07	1.31229e-05	up
comp10651	-1.81465	6.31869	24.0817	9.23359e-07	1.31352e-05	up
comp450781	-1.83275	0.454153	24.0666	9.30616e-07	1.32238e-05	up
comp13006	-0.924209	4.28865	24.044	9.41599e-07	1.33651e-05	up
comp10929	-1.24407	2.86042	23.928	1.00008e-06	1.41795e-05	up
comp5897	-1.18577	2.59872	23.9171	1.00572e-06	1.42438e-05	up
comp12127	1.04506	6.37912	23.8844	1.02299e-06	1.44569e-05	down
comp308801	-2.7669	-0.543296	23.8843	1.02301e-06	1.44569e-05	up
comp10010	-1.24462	3.65651	23.8816	1.02448e-06	1.44618e-05	up
comp362530	-1.37845	2.16972	23.8589	1.03661e-06	1.4617e-05	up
comp40675	-1.12512	2.6432	23.847	1.04304e-06	1.46916e-05	up
comp16704	-1.09861	7.82503	23.8092	1.06374e-06	1.49668e-05	up
comp9178	0.943531	4.64092	23.7846	1.07739e-06	1.51422e-05	down
comp26846	0.934099	5.67576	23.7313	1.10769e-06	1.55511e-05	down
comp8037	-1.562	1.70106	23.6867	1.13362e-06	1.58852e-05	up
comp417645	-4.74165	-1.144	23.6862	1.13395e-06	1.58852e-05	up
comp814966	-1.55251	1.95851	23.684	1.13525e-06	1.58861e-05	up
comp4848	-1.49618	1.19275	23.64	1.1615e-06	1.62358e-05	up
comp6832	0.868625	5.39601	23.632	1.16634e-06	1.62857e-05	down
comp11964	1.06063	5.75535	23.6077	1.18116e-06	1.64749e-05	down
comp11498	-1.83139	4.79461	23.6006	1.18551e-06	1.65176e-05	up
comp1777	-2.03815	0.499064	23.597	1.18774e-06	1.65307e-05	up
comp24375	0.91997	4.42983	23.5632	1.2088e-06	1.68057e-05	down
comp168506	1.50967	1.48321	23.5577	1.21221e-06	1.68349e-05	down
comp3903	-2.2402	0.999186	23.5242	1.23354e-06	1.71127e-05	up
comp8937	0.971393	3.9101	23.5129	1.24081e-06	1.7195e-05	down
comp109428	-3.57129	0.840135	23.5006	1.24876e-06	1.72866e-05	up
comp18542	1.12699	6.21307	23.4749	1.26551e-06	1.74997e-05	down
comp4354	0.953273	5.57239	23.4648	1.27221e-06	1.75734e-05	down
comp693647	-1.44417	2.27138	23.4563	1.27784e-06	1.76323e-05	up
comp54410	1.57432	1.82832	23.4431	1.28665e-06	1.77349e-05	down
comp27523	1.0854	3.52439	23.4255	1.29844e-06	1.78782e-05	down
comp2611	1.70116	1.37095	23.4006	1.31539e-06	1.80922e-05	down
comp6605	1.05318	5.59259	23.3775	1.33126e-06	1.8291e-05	down
comp128739	-1.34618	1.89594	23.373	1.33437e-06	1.83142e-05	up
comp12807	-0.893797	4.2989	23.3465	1.35292e-06	1.8549e-05	up
comp12676	1.04278	4.18955	23.3248	1.36824e-06	1.87391e-05	down
comp2704	-3.22778	1.41756	23.3011	1.38517e-06	1.89508e-05	up
comp10961	0.932376	4.51705	23.2954	1.38933e-06	1.89875e-05	down
comp4669	-1.58682	0.924349	23.2733	1.40535e-06	1.91619e-05	up
comp12164	-1.14462	3.28056	23.273	1.40558e-06	1.91619e-05	up
comp8193	-1.95071	1.75058	23.2717	1.40656e-06	1.91619e-05	up
comp53565	-1.15375	3.72472	23.2535	1.41992e-06	1.93236e-05	up
comp124959	-2.08333	0.107925	23.2452	1.42606e-06	1.93866e-05	up
comp13054	-1.32422	6.66255	23.2259	1.44041e-06	1.9561e-05	up
comp118509	-1.97062	0.523176	23.2061	1.45532e-06	1.97427e-05	up
comp26217	1.12801	4.10187	23.1963	1.46276e-06	1.98227e-05	down
comp46109	-1.91206	1.53793	23.1849	1.47145e-06	1.99194e-05	up
comp11707	2.12762	0.460136	23.1487	1.49944e-06	2.0277e-05	down
comp25502	1.06068	5.32602	23.1436	1.50345e-06	2.03101e-05	down
comp12873	0.98983	4.90643	23.1393	1.50677e-06	2.03335e-05	down
comp3010	-2.21032	1.94344	23.1249	1.51812e-06	2.04652e-05	up
comp9126	1.07174	5.82646	23.1143	1.52653e-06	2.05571e-05	down
comp35529	1.16763	3.15615	23.0939	1.54281e-06	2.07354e-05	down
comp11841	1.02885	4.80282	23.0936	1.54299e-06	2.07354e-05	down
comp11719	-1.46007	1.43327	23.0705	1.56166e-06	2.09644e-05	up
comp351427	-1.76705	0.695603	23.0668	1.5647e-06	2.09832e-05	up
comp2715	-1.59153	1.94493	23.0572	1.57249e-06	2.10659e-05	up
comp5098	-1.04679	4.40294	23.0491	1.5792e-06	2.11337e-05	up
comp55604	-1.19835	2.93092	23.0418	1.58516e-06	2.11914e-05	up
comp24254	0.878751	4.36345	23.0394	1.58711e-06	2.11949e-05	down
comp393060	-2.63626	-0.360984	23.0365	1.58951e-06	2.11949e-05	up
comp13352	-0.95081	4.11895	23.0355	1.59036e-06	2.11949e-05	up
comp3051	-1.43726	4.14211	23.0275	1.59699e-06	2.12612e-05	up
comp13029	-1.14259	3.79757	23.0243	1.59969e-06	2.12752e-05	up
comp388585	-2.27734	-0.0574565	23.0089	1.61252e-06	2.14237e-05	up
comp11857	0.889761	5.25241	22.9958	1.62355e-06	2.1548e-05	down
comp21879	1.03091	4.64371	22.9929	1.62597e-06	2.15579e-05	down
comp28298	-1.42853	2.79805	22.9596	1.65438e-06	2.1912e-05	up
comp12689	1.33634	2.77937	22.952	1.661e-06	2.19565e-05	down
comp12199	-0.861157	4.56734	22.9518	1.66115e-06	2.19565e-05	up
comp339505	-1.6321	2.07286	22.9354	1.67536e-06	2.21216e-05	up
comp4230	-1.73158	0.867908	22.8853	1.71965e-06	2.26831e-05	up
comp7962	-1.12103	4.01236	22.8751	1.72878e-06	2.27803e-05	up
comp75335	2.84828	0.231962	22.8448	1.75623e-06	2.31183e-05	down
comp10970	-1.19397	2.80111	22.8343	1.7659e-06	2.32218e-05	up
comp43411	0.953795	4.32464	22.8306	1.76924e-06	2.3242e-05	down
comp21698	1.07423	4.7463	22.8163	1.78251e-06	2.33807e-05	down
comp501925	-2.17096	0.625073	22.8153	1.78343e-06	2.33807e-05	up
comp12374	1.02319	5.74058	22.8045	1.79346e-06	2.34883e-05	down
comp24395	0.918242	5.11237	22.7776	1.81872e-06	2.37949e-05	down
comp4617	-1.84116	0.73664	22.7184	1.87559e-06	2.45141e-05	up
comp8276	1.14761	2.80998	22.7118	1.88206e-06	2.45736e-05	down
comp213235	-1.33639	2.00242	22.7026	1.89112e-06	2.46669e-05	up
comp28454	0.870413	5.26048	22.6935	1.90005e-06	2.47549e-05	down
comp10895	0.914682	4.43778	22.6919	1.90171e-06	2.47549e-05	down
comp36741	1.17144	4.77506	22.6852	1.90831e-06	2.48158e-05	down
comp6779	1.13408	4.19754	22.6821	1.91138e-06	2.48306e-05	down
comp10554	1.06757	6.55052	22.6763	1.91715e-06	2.48804e-05	down
comp11070	0.977067	6.61518	22.6703	1.92316e-06	2.49332e-05	down
comp12575	-1.02931	4.39835	22.6632	1.93029e-06	2.50006e-05	up
comp12184	-1.39223	2.99037	22.6519	1.94165e-06	2.51225e-05	up
comp12166	1.27415	10.1135	22.6294	1.96452e-06	2.53928e-05	down
comp12097	-1.08104	7.30366	22.6196	1.97461e-06	2.54977e-05	up
comp7989	-1.03134	4.81803	22.611	1.98349e-06	2.55866e-05	up
comp29398	0.94845	5.04324	22.5337	2.06493e-06	2.66105e-05	down
comp5532	1.44563	1.89009	22.5239	2.07543e-06	2.67191e-05	down
comp2325	-1.7037	1.08712	22.5197	2.08e-06	2.67511e-05	up
comp4436	-0.96439	3.96038	22.5153	2.0848e-06	2.67861e-05	up
comp81727	1.18577	2.70923	22.4738	2.13033e-06	2.73438e-05	down
comp125231	-3.12464	1.05118	22.4658	2.13923e-06	2.74307e-05	up
comp26292	-0.957461	6.46729	22.4277	2.18207e-06	2.79523e-05	up
comp7846	0.927177	5.7192	22.4145	2.19704e-06	2.81035e-05	down
comp519	-1.88616	0.412162	22.4135	2.19825e-06	2.81035e-05	up
comp5121	0.950474	5.86957	22.4062	2.20661e-06	2.81824e-05	down
comp3773	0.981664	4.23146	22.3934	2.22132e-06	2.83277e-05	down
comp8845	-1.07472	3.20896	22.3925	2.22238e-06	2.83277e-05	up
comp5232	1.05026	6.0234	22.387	2.22879e-06	2.83813e-05	down
comp10997	-1.17596	5.78099	22.3815	2.23521e-06	2.84349e-05	up
comp2232	-1.26923	2.7424	22.3745	2.24334e-06	2.85101e-05	up
comp24670	1.1033	6.34679	22.3715	2.24683e-06	2.85264e-05	down
comp38868	1.45968	1.52876	22.3267	2.29987e-06	2.9171e-05	down
comp310155	-2.35577	-0.257626	22.3173	2.31115e-06	2.92852e-05	up
comp9306	-0.940429	6.36891	22.3137	2.31548e-06	2.93113e-05	up
comp3336	1.34859	5.36186	22.3033	2.32802e-06	2.94409e-05	down
comp212624	-2.49771	0.304902	22.2952	2.33792e-06	2.95279e-05	up
comp10031	0.930421	4.53867	22.2939	2.33948e-06	2.95279e-05	down
comp766999	-1.35071	2.37677	22.2763	2.36106e-06	2.97711e-05	up
comp248315	-1.54945	0.807564	22.2742	2.36358e-06	2.97737e-05	up
comp172033	-2.41972	-0.403891	22.2409	2.40495e-06	3.02652e-05	up
comp7204	-1.40566	2.37649	22.2172	2.43485e-06	3.06115e-05	up
comp9029	1.41623	7.96329	22.2071	2.44761e-06	3.0742e-05	down
comp8602	1.01634	4.70367	22.1926	2.46621e-06	3.09454e-05	down
comp11446	1.10165	3.74977	22.1564	2.51311e-06	3.15032e-05	down
comp15603	1.07333	5.41812	22.1523	2.51859e-06	3.15412e-05	down
comp12998	-1.02295	3.68686	22.14	2.53469e-06	3.1712e-05	up
comp23508	-0.837918	5.68725	22.1279	2.5507e-06	3.18812e-05	up
comp3509	-1.35628	7.8816	22.1075	2.57796e-06	3.21908e-05	up
comp17203	1.03574	6.09882	22.0749	2.62218e-06	3.27112e-05	down
comp392350	2.27905	0.0977256	22.0699	2.62899e-06	3.27643e-05	down
comp10796	1.02157	6.53643	22.0384	2.67245e-06	3.32738e-05	down
comp27472	0.885637	5.08113	21.9898	2.74104e-06	3.40948e-05	down
comp9148	-1.15804	6.09793	21.9713	2.76754e-06	3.43912e-05	up
comp415105	4.14904	-0.795088	21.946	2.80427e-06	3.47967e-05	down
comp7265	1.36628	2.88529	21.9451	2.80558e-06	3.47967e-05	down
comp1233982	-1.9405	0.694258	21.9296	2.82835e-06	3.50454e-05	up
comp8321	2.8746	0.081933	21.9147	2.85038e-06	3.52845e-05	down
comp11357	1.02411	4.83068	21.9069	2.86206e-06	3.53949e-05	down
comp3513	1.07522	5.89122	21.8689	2.91926e-06	3.60677e-05	down
comp11695	-0.919144	4.12517	21.8662	2.92339e-06	3.60842e-05	up
comp25023	0.905453	4.59174	21.8553	2.93998e-06	3.62541e-05	down
comp274618	1.94794	0.674884	21.844	2.95745e-06	3.64347e-05	down
comp27521	1.19961	3.71381	21.8232	2.98962e-06	3.67957e-05	down
comp2709	-1.29876	2.43021	21.8167	2.99985e-06	3.68864e-05	up
comp3386	0.885082	5.79861	21.7982	3.02881e-06	3.72053e-05	down
comp8691	-2.74056	3.14688	21.7965	3.03157e-06	3.72053e-05	up
comp60344	-1.15624	4.12829	21.7861	3.04793e-06	3.73367e-05	up
comp29393	0.900629	4.25018	21.7859	3.04835e-06	3.73367e-05	down
comp14724	1.02584	6.81358	21.7842	3.05097e-06	3.73367e-05	down
comp285275	-2.48001	1.30633	21.7818	3.05479e-06	3.7348e-05	up
comp7219	0.842628	5.86483	21.7608	3.08854e-06	3.77162e-05	down
comp4637	-2.77131	2.05262	21.7591	3.09115e-06	3.77162e-05	up
comp10889	1.22492	7.85718	21.7576	3.0937e-06	3.77162e-05	down
comp3510	1.48424	9.23057	21.7517	3.10319e-06	3.77961e-05	down
comp633360	-1.80976	0.447565	21.7475	3.10993e-06	3.78424e-05	up
comp47120	-2.5354	1.29519	21.7181	3.15791e-06	3.839e-05	up
comp10776	0.959795	6.52017	21.6752	3.22933e-06	3.92212e-05	down
comp10405	0.837362	4.77585	21.6674	3.24263e-06	3.93455e-05	down
comp12850	1.00923	6.19734	21.6648	3.24688e-06	3.93601e-05	down
comp272451	-2.13839	0.42292	21.6393	3.29048e-06	3.9851e-05	up
comp8649	1.2021	2.71918	21.6073	3.34574e-06	4.04822e-05	down
comp12937	0.996133	4.34626	21.6045	3.3506e-06	4.0503e-05	down
comp274208	-2.55023	-0.190148	21.5986	3.36097e-06	4.05901e-05	up
comp15031	1.07014	6.45085	21.5865	3.38225e-06	4.08089e-05	down
comp9391	1.02518	4.186	21.5743	3.40377e-06	4.10301e-05	down
comp6135	-4.2562	0.41955	21.5692	3.41283e-06	4.11008e-05	up
comp20905	1.06471	4.40605	21.5672	3.4164e-06	4.11054e-05	down
comp7848	3.12901	-0.486253	21.5631	3.42378e-06	4.11277e-05	down
comp3315	0.840933	4.82539	21.5626	3.42465e-06	4.11277e-05	down
comp21176	0.896124	4.85917	21.5528	3.44226e-06	4.13007e-05	down
comp8017	-0.925654	4.39243	21.5431	3.4596e-06	4.14337e-05	up
comp42884	1.91662	0.700854	21.543	3.45978e-06	4.14337e-05	down
comp4534	-2.00749	0.765277	21.5372	3.47026e-06	4.15205e-05	up
comp11750	0.9686	5.71428	21.5333	3.47731e-06	4.15663e-05	down
comp6813	-1.2993	1.87991	21.5202	3.50114e-06	4.18006e-05	up
comp3068	-1.48228	3.79731	21.519	3.50341e-06	4.18006e-05	up
comp45721	1.08757	3.0357	21.5154	3.50992e-06	4.18395e-05	down
comp12986	-1.32035	11.7608	21.5124	3.51555e-06	4.18679e-05	up
comp23665	1.01995	3.9557	21.4843	3.56735e-06	4.24455e-05	down
comp114664	-1.42988	1.25919	21.4717	3.59093e-06	4.26867e-05	up
comp10154	-1.70033	1.54435	21.4642	3.60497e-06	4.2814e-05	up
comp6768	1.68752	0.996759	21.4292	3.67129e-06	4.35614e-05	down
comp159810	-1.93532	0.0648602	21.4259	3.67776e-06	4.35912e-05	up
comp30032	1.0644	3.53783	21.423	3.68335e-06	4.35912e-05	down
comp12240	0.992284	4.49933	21.4226	3.68395e-06	4.35912e-05	down
comp6517	-1.10705	4.87406	21.4161	3.69655e-06	4.37e-05	up
comp8345	-2.06406	1.10595	21.3898	3.74764e-06	4.42634e-05	up
comp11472	0.873097	6.0298	21.3812	3.76444e-06	4.44211e-05	down
comp25309	-0.811438	5.47571	21.3692	3.78813e-06	4.46597e-05	up
comp36433	1.16353	3.42561	21.359	3.80835e-06	4.4857e-05	down
comp33317	0.959437	4.07934	21.3385	3.8492e-06	4.52967e-05	down
comp34662	0.999566	4.49568	21.3278	3.87083e-06	4.55096e-05	down
comp11369	-1.01914	4.14174	21.2983	3.93078e-06	4.61723e-05	up
comp8136	-1.06796	2.88806	21.296	3.93548e-06	4.61854e-05	up
comp32898	-1.60462	4.61963	21.2932	3.94117e-06	4.62101e-05	up
comp301910	-1.52057	1.93642	21.2829	3.96252e-06	4.64181e-05	up
comp25464	1.18042	4.04815	21.2502	4.03077e-06	4.71746e-05	down
comp10933	1.09194	8.13509	21.2264	4.08109e-06	4.77202e-05	down
comp8953	1.7415	0.972965	21.2159	4.10352e-06	4.7939e-05	down
comp3085	-0.924768	4.55775	21.1929	4.15298e-06	4.84728e-05	up
comp22457	1.18916	3.37208	21.1841	4.17208e-06	4.86516e-05	down
comp177304	-2.63684	0.703924	21.1716	4.1995e-06	4.8927e-05	up
comp2505	-2.234	-0.00571814	21.1507	4.24541e-06	4.94172e-05	up
comp303953	-1.56524	1.34906	21.1399	4.26952e-06	4.9653e-05	up
comp6489	-1.40617	2.28326	21.1325	4.28596e-06	4.97991e-05	up
comp949825	-1.73706	0.836308	21.1078	4.34166e-06	5.04009e-05	up
comp33053	1.04326	3.66988	21.1044	4.34936e-06	5.04447e-05	down
comp3552	0.991798	5.50642	21.1024	4.35389e-06	5.04518e-05	down
comp170092	1.3838	1.82857	21.0953	4.36999e-06	5.05928e-05	down
comp32780	-0.871253	4.72076	21.0884	4.3858e-06	5.07303e-05	up
comp10501	-1.35652	1.79449	21.0803	4.40443e-06	5.09001e-05	up
comp47535	-0.867462	4.97928	21.0772	4.41153e-06	5.09363e-05	up
comp42041	1.00378	3.65729	21.0665	4.43613e-06	5.11745e-05	down
comp56597	-1.83428	1.72183	21.059	4.45358e-06	5.13298e-05	up
comp388082	-2.37882	0.157362	21.0129	4.5621e-06	5.25335e-05	up
comp7139	1.02738	4.81611	20.9915	4.61328e-06	5.30405e-05	down
comp17886	0.911495	4.62086	20.991	4.61436e-06	5.30405e-05	down
comp11281	-2.12242	1.17401	20.9783	4.64521e-06	5.33474e-05	up
comp61213	-1.487	1.96228	20.9606	4.68822e-06	5.37934e-05	up
comp10353	1.02414	3.57833	20.9423	4.73337e-06	5.42631e-05	down
comp203339	-1.32514	1.39941	20.9388	4.74204e-06	5.43141e-05	up
comp13022	-1.36579	1.5856	20.9307	4.76201e-06	5.44943e-05	up
comp3014	-1.77067	0.727749	20.9234	4.78021e-06	5.46303e-05	up
comp6181	-0.991865	3.19532	20.9225	4.78238e-06	5.46303e-05	up
comp12985	1.25178	3.36026	20.9203	4.78798e-06	5.46458e-05	down
comp9256	-1.36134	7.71602	20.9162	4.79813e-06	5.46827e-05	up
comp8502	0.941108	3.59785	20.9156	4.79971e-06	5.46827e-05	down
comp30824	-1.12773	2.51724	20.908	4.81876e-06	5.48512e-05	up
comp9284	0.926032	6.04723	20.8808	4.88781e-06	5.55881e-05	down
comp9270	0.972547	3.99008	20.8667	4.92384e-06	5.59484e-05	down
comp24760	0.901598	5.32413	20.8574	4.9478e-06	5.61711e-05	down
comp4059	-1.16284	3.75161	20.8518	4.96236e-06	5.62867e-05	up
comp5618	-1.86004	1.35328	20.8392	4.99488e-06	5.66057e-05	up
comp13078	-1.39325	1.62482	20.8259	5.02972e-06	5.69504e-05	up
comp288745	-1.13413	2.40015	20.821	5.04279e-06	5.70482e-05	up
comp12683	1.11121	5.46901	20.7696	5.17998e-06	5.85488e-05	down
comp5739	-2.0474	0.0105431	20.7331	5.2795e-06	5.96172e-05	up
comp2619	-2.11986	2.157	20.7316	5.28377e-06	5.96172e-05	up
comp10617	-1.00566	5.08792	20.7018	5.36657e-06	6.04985e-05	up
comp319600	-3.05606	-0.234776	20.6718	5.45126e-06	6.13994e-05	up
comp34671	1.04186	3.64959	20.6689	5.45969e-06	6.14406e-05	down
comp6550	-1.38522	1.89213	20.6641	5.47322e-06	6.1493e-05	up
comp47186	-0.799649	4.73821	20.6639	5.4739e-06	6.1493e-05	up
comp12717	0.973002	4.40562	20.6171	5.6094e-06	6.29602e-05	down
comp1225131	-1.66214	0.662962	20.5982	5.66505e-06	6.35295e-05	up
comp8955	0.823768	4.75919	20.5752	5.7333e-06	6.42389e-05	down
comp46190	1.37355	3.39798	20.5629	5.77049e-06	6.45994e-05	down
comp9564	-1.56797	0.851388	20.555	5.79435e-06	6.48101e-05	up
comp9691	-1.07193	2.69356	20.5486	5.81378e-06	6.4971e-05	up
comp5264	-1.43789	1.26097	20.5418	5.83424e-06	6.50919e-05	up
comp14939	0.889947	6.79517	20.5417	5.83471e-06	6.50919e-05	down
comp12385	-0.862843	4.31579	20.5353	5.85402e-06	6.52508e-05	up
comp11261	1.03163	7.44519	20.5257	5.88348e-06	6.55224e-05	down
comp11215	-1.21033	2.75705	20.5224	5.8936e-06	6.55784e-05	up
comp10097	-1.93844	1.66167	20.5159	5.91386e-06	6.5747e-05	up
comp2299	-1.09793	4.08781	20.4854	6.00864e-06	6.67431e-05	up
comp33944	1.1873	3.62823	20.4801	6.02558e-06	6.68735e-05	down
comp9179	1.07687	3.7558	20.474	6.04459e-06	6.70268e-05	down
comp3977	1.6376	1.08457	20.4581	6.09501e-06	6.75277e-05	down
comp9229	-1.00754	6.76841	20.4544	6.10697e-06	6.76021e-05	up
comp8046	1.887	0.58239	20.452	6.11469e-06	6.76293e-05	down
comp27389	0.815858	5.43792	20.437	6.16283e-06	6.81033e-05	down
comp30073	0.897284	4.62839	20.4243	6.20384e-06	6.84977e-05	down
comp16044	1.15232	4.86529	20.4202	6.21687e-06	6.85827e-05	down
comp7488	-2.02407	0.54929	20.3981	6.28912e-06	6.93203e-05	up
comp11955	-1.39732	1.7392	20.3947	6.30026e-06	6.93837e-05	up
comp16353	1.09721	6.52502	20.3903	6.31501e-06	6.94867e-05	down
comp25170	1.04603	5.98669	20.3724	6.37418e-06	7.00779e-05	down
comp10688	-0.914647	4.36198	20.3656	6.39692e-06	7.02679e-05	up
comp62400	1.65432	0.933298	20.3621	6.40856e-06	7.03294e-05	down
comp33265	-1.73488	3.38809	20.3607	6.41344e-06	7.03294e-05	up
comp4606	-4.40049	-1.33996	20.3527	6.44007e-06	7.05612e-05	up
comp8623	0.880423	5.29975	20.3445	6.46771e-06	7.08039e-05	down
comp15099	-1.2577	7.60279	20.3404	6.48171e-06	7.08968e-05	up
comp10784	0.945329	3.50106	20.3387	6.48738e-06	7.08986e-05	down
comp3143	1.35729	3.14809	20.3169	6.562e-06	7.16478e-05	down
comp10463	-1.03726	3.54316	20.3154	6.56706e-06	7.16478e-05	up
comp26999	0.812521	5.62119	20.2957	6.6349e-06	7.22852e-05	down
comp5199	-1.67924	1.55472	20.2952	6.63671e-06	7.22852e-05	up
comp10966	-1.12078	2.32083	20.2804	6.68806e-06	7.27725e-05	up
comp11960	-1.04449	3.24198	20.2791	6.69277e-06	7.27725e-05	up
comp12389	-1.42356	2.34455	20.2453	6.81213e-06	7.40079e-05	up
comp6147	-2.50991	0.556157	20.2305	6.86508e-06	7.45203e-05	up
comp19465	1.21869	5.9044	20.2207	6.90038e-06	7.48404e-05	down
comp119012	1.21024	2.57535	20.1886	7.0169e-06	7.60401e-05	down
comp1911	-1.56556	1.73127	20.1807	7.04596e-06	7.62907e-05	up
comp6089	-1.42114	2.51114	20.1776	7.05746e-06	7.6351e-05	up
comp17427	-0.993098	5.65726	20.0998	7.35035e-06	7.94529e-05	up
comp5845	1.06074	3.31134	20.0812	7.42221e-06	8.01623e-05	down
comp59639	-1.27108	4.06838	20.0633	7.49215e-06	8.07994e-05	up
comp5373	1.85153	0.86109	20.0629	7.49375e-06	8.07994e-05	down
comp12222	1.16765	2.4278	20.0604	7.50347e-06	8.08365e-05	down
comp427338	-1.69955	0.538284	20.0532	7.53158e-06	8.10716e-05	up
comp110016	-2.10219	-0.0787348	20.0239	7.64793e-06	8.22552e-05	up
comp17745	1.22616	4.51745	20.0124	7.6941e-06	8.26827e-05	down
comp10100	0.952583	4.87918	20.0023	7.73507e-06	8.30536e-05	down
comp12891	-1.44892	3.03833	20.0006	7.74183e-06	8.30569e-05	up
comp28706	1.34703	4.30481	19.9839	7.80988e-06	8.37173e-05	down
comp6829	-1.37023	1.19645	19.9629	7.89607e-06	8.45707e-05	up
comp128329	-1.32332	3.34687	19.9548	7.92945e-06	8.48576e-05	up
comp12605	-0.879477	4.17396	19.9505	7.94713e-06	8.49763e-05	up
comp3584	0.971621	4.5738	19.9454	7.96864e-06	8.51355e-05	down
comp321326	-1.68902	0.271447	19.9389	7.99574e-06	8.53541e-05	up
comp139578	-1.56797	0.62771	19.9326	8.0221e-06	8.55647e-05	up
comp7542	-1.96149	0.0211634	19.9263	8.04875e-06	8.57574e-05	up
comp42368	1.51429	1.13611	19.9251	8.0535e-06	8.57574e-05	down
comp8521	-1.27118	1.45361	19.9131	8.10444e-06	8.62286e-05	up
comp11095	-1.35028	1.61667	19.9107	8.11441e-06	8.62633e-05	up
comp24795	0.892691	5.27901	19.8603	8.33107e-06	8.84936e-05	down
comp12438	-1.17538	8.16304	19.8572	8.34483e-06	8.85667e-05	up
comp22646	0.914386	4.53789	19.8505	8.3741e-06	8.87488e-05	down
comp12595	-1.16735	2.57789	19.8501	8.37578e-06	8.87488e-05	up
comp17629	0.915551	5.80725	19.8436	8.40434e-06	8.89782e-05	down
comp37140	-1.09153	3.14771	19.8185	8.51532e-06	9.00441e-05	up
comp9500	-0.921581	4.94509	19.8177	8.51901e-06	9.00441e-05	up
comp11458	-1.11484	2.70932	19.8155	8.52874e-06	9.0073e-05	up
comp1180	-2.85849	-0.502093	19.8122	8.54372e-06	9.00961e-05	up
comp2691	-4.09516	-0.670294	19.8119	8.54492e-06	9.00961e-05	up
comp49841	-2.46548	-0.106266	19.8076	8.56395e-06	9.02228e-05	up
comp11890	1.14725	7.53288	19.774	8.71598e-06	9.17494e-05	down
comp7391	1.00799	7.01343	19.7666	8.75001e-06	9.20324e-05	down
comp7838	-0.814343	5.01533	19.764	8.76167e-06	9.20798e-05	up
comp304300	-2.85301	-0.636278	19.7433	8.85725e-06	9.30084e-05	up
comp5848	1.33343	2.1521	19.7398	8.8735e-06	9.31031e-05	down
comp5051	1.13741	2.5394	19.7102	9.01189e-06	9.44781e-05	down
comp7466	3.02691	-0.270677	19.7006	9.05742e-06	9.4764e-05	down
comp11492	0.832763	4.37867	19.7002	9.05919e-06	9.4764e-05	down
comp9175	0.876564	5.7555	19.6998	9.06124e-06	9.4764e-05	down
comp34176	1.23068	2.11855	19.6953	9.08257e-06	9.49053e-05	down
comp212893	-1.50896	0.718824	19.6938	9.0895e-06	9.49053e-05	up
comp11770	1.00608	4.76705	19.6798	9.15663e-06	9.55287e-05	down
comp11418	0.924975	4.62434	19.6556	9.27299e-06	9.66643e-05	down
comp10875	-1.26278	1.9802	19.6356	9.3708e-06	9.7605e-05	up
comp12652	0.877418	5.47383	19.6326	9.38563e-06	9.76803e-05	down
comp9656	-2.03406	-0.209976	19.6286	9.40515e-06	9.78045e-05	up
comp4522	1.29772	1.9168	19.6075	9.50945e-06	9.87506e-05	down
comp8067	-1.0993	6.35132	19.6058	9.5182e-06	9.87506e-05	up
comp53561	0.978324	4.2624	19.6056	9.51915e-06	9.87506e-05	down
comp9770	1.22372	2.58446	19.5887	9.60379e-06	9.95484e-05	down
comp62402	-1.10755	3.20013	19.5837	9.62851e-06	9.97244e-05	up
comp12581	1.20201	3.37022	19.5683	9.70642e-06	0.000100451	down
comp4033	-2.02	2.16845	19.5586	9.75583e-06	0.000100881	up
comp206016	-2.13682	1.91848	19.5503	9.79843e-06	0.00010124	up
comp9300	0.800806	5.52482	19.5257	9.92555e-06	0.000102428	down
comp47372	-1.68657	1.63432	19.525	9.9293e-06	0.000102428	up
comp10392	-1.2886	2.17518	19.5147	9.98276e-06	0.000102824	up
comp249251	-1.46916	1.68281	19.5145	9.9837e-06	0.000102824	up
comp66769	1.47141	1.15602	19.4931	1.00962e-05	0.000103674	down
comp76582	-1.07135	2.95537	19.4931	1.00965e-05	0.000103674	up
comp3098	0.989545	4.07626	19.4917	1.01039e-05	0.000103674	down
comp13199	-0.998862	8.2744	19.4916	1.01041e-05	0.000103674	up
comp3649	1.09508	4.56469	19.4912	1.01065e-05	0.000103674	down
comp23786	0.823042	5.15465	19.4807	1.0162e-05	0.000104161	down
comp6270	-1.35721	1.78099	19.4764	1.01851e-05	0.000104314	up
comp15255	-1.18533	8.63909	19.4686	1.02268e-05	0.000104658	up
comp11424	0.977816	5.29881	19.4665	1.02378e-05	0.000104687	down
comp9535	-1.75805	1.70664	19.461	1.02676e-05	0.000104909	up
comp7252	-1.10001	2.24857	19.4572	1.02877e-05	0.000105031	up
comp289051	-1.21151	2.23381	19.4534	1.03084e-05	0.000105047	up
comp13411	-1.3806	1.40021	19.4534	1.03084e-05	0.000105047	up
comp26870	0.774798	5.17335	19.4524	1.03138e-05	0.000105047	down
comp41234	1.31048	2.26705	19.4033	1.05826e-05	0.000107645	down
comp16524	-0.988936	7.01137	19.4027	1.05856e-05	0.000107645	up
comp7643	0.979004	3.3409	19.3859	1.06791e-05	0.000108446	down
comp18076	-1.36384	7.3101	19.3841	1.06895e-05	0.000108446	up
comp11552	-0.892891	4.46903	19.384	1.06896e-05	0.000108446	up
comp5159	0.856259	4.62536	19.3766	1.07314e-05	0.000108784	down
comp3887	1.05848	3.87858	19.3748	1.07414e-05	0.000108791	down
comp6041	-1.07968	8.29404	19.3722	1.07563e-05	0.000108791	up
comp10761	-1.16643	2.26034	19.372	1.07574e-05	0.000108791	up
comp57631	1.1628	2.31017	19.3661	1.07907e-05	0.000109042	down
comp10426	0.960083	3.95188	19.364	1.08023e-05	0.000109073	down
comp144252	-1.87823	0.601164	19.3617	1.08155e-05	0.000109086	up
comp61457	-1.98842	2.14608	19.3608	1.08205e-05	0.000109086	up
comp3946	0.944522	3.85501	19.3583	1.0835e-05	0.000109147	down
comp10996	0.907059	4.23267	19.3484	1.0891e-05	0.000109626	down
comp20116	0.950743	4.79051	19.3434	1.09196e-05	0.000109827	down
comp368967	-2.63421	-0.51497	19.3322	1.09838e-05	0.000110387	up
comp43733	1.09802	3.11443	19.3234	1.10347e-05	0.000110812	down
comp4094	1.09283	5.80891	19.3169	1.1072e-05	0.000111099	down
comp28568	1.15786	4.74052	19.3115	1.11036e-05	0.00011133	down
comp20795	1.12392	4.65855	19.3093	1.11161e-05	0.000111368	down
comp13245	0.947068	3.50418	19.3007	1.11668e-05	0.00011179	down
comp9440	-1.31782	1.68891	19.2775	1.13032e-05	0.000112988	up
comp13034	0.869771	4.34051	19.2769	1.13064e-05	0.000112988	down
comp9942	-0.943551	3.37241	19.2759	1.13128e-05	0.000112988	up
comp22279	0.939693	4.14722	19.2555	1.1434e-05	0.00011411	down
comp2469	-1.31702	1.78824	19.248	1.14788e-05	0.000114333	up
comp11951	-1.1117	2.46253	19.2479	1.14799e-05	0.000114333	up
comp9287	0.998211	5.84493	19.2473	1.1483e-05	0.000114333	down
comp42404	1.27007	2.09342	19.2331	1.15688e-05	0.000115098	down
comp6754	0.827162	4.43591	19.2184	1.16582e-05	0.000115898	down
comp10729	-1.24164	13.1814	19.2162	1.16719e-05	0.000115944	up
comp193148	-1.67079	0.35367	19.1981	1.1783e-05	0.000116958	up
comp50513	1.01321	3.59134	19.1844	1.18677e-05	0.000117708	down
comp7840	-1.1895	3.7594	19.1821	1.18825e-05	0.000117764	up
comp47478	1.70214	1.01238	19.1795	1.18987e-05	0.000117834	down
comp154643	5.92462	-1.10642	19.1766	1.19163e-05	0.000117917	down
comp5604	-1.36958	1.83456	19.165	1.19891e-05	0.000118546	up
comp240512	-1.04306	2.51165	19.1148	1.23086e-05	0.000121604	up
comp4191	-1.39233	1.52675	19.1135	1.23172e-05	0.000121604	up
comp11321	1.04872	4.7015	19.1107	1.2335e-05	0.000121686	down
comp12355	0.961266	5.49069	19.1068	1.23605e-05	0.000121845	down
comp45059	-1.81297	2.84372	19.0954	1.24342e-05	0.000122478	up
comp172311	-2.34919	-0.562125	19.0801	1.25346e-05	0.000123372	up
comp13050	-0.860602	3.68586	19.0717	1.259e-05	0.000123734	up
comp1828	-1.36392	1.86099	19.0716	1.25906e-05	0.000123734	up
comp166831	2.66772	-0.267813	19.0442	1.27726e-05	0.000125391	down
comp6386	-0.850161	4.43122	19.0433	1.27787e-05	0.000125391	up
comp9604	0.870852	4.1578	19.0323	1.28523e-05	0.00012585	down
comp252834	-1.80546	0.0410432	19.0322	1.28533e-05	0.00012585	up
comp8139	-1.31721	2.85969	19.0319	1.28548e-05	0.00012585	up
comp19902	0.898203	4.62498	19.0258	1.28961e-05	0.000126159	down
comp9327	-1.38574	8.03859	19.0084	1.30144e-05	0.00012716	up
comp1331	-2.508	-0.464732	19.0078	1.30182e-05	0.00012716	up
comp21820	0.83473	6.46032	18.9988	1.30804e-05	0.00012767	down
comp59203	1.42211	1.35349	18.9779	1.32241e-05	0.000128975	down
comp22868	0.938743	3.85304	18.9555	1.33804e-05	0.000130401	down
comp50104	1.54454	0.843174	18.9537	1.33927e-05	0.000130422	down
comp32881	-1.51314	1.07931	18.9425	1.34717e-05	0.000131092	up
comp12848	1.1438	3.36208	18.9339	1.35327e-05	0.000131586	down
comp4782	2.99784	-0.580316	18.9236	1.36061e-05	0.000132098	down
comp19381	0.960508	4.62796	18.9229	1.36108e-05	0.000132098	down
comp21174	1.08506	4.61437	18.9222	1.36161e-05	0.000132098	down
comp491443	-1.84576	0.00275445	18.9189	1.36394e-05	0.000132224	up
comp238113	1.34326	1.51393	18.9099	1.37043e-05	0.000132753	down
comp8963	-1.26884	2.43084	18.9074	1.37219e-05	0.000132771	up
comp15831	0.763678	4.86319	18.9067	1.37268e-05	0.000132771	down
comp15010	-1.03062	8.04998	18.8968	1.37983e-05	0.000133363	up
comp318185	-1.88516	0.145958	18.8875	1.38657e-05	0.000133914	up
comp13297	-1.14956	2.95854	18.8848	1.38854e-05	0.000133999	up
comp253955	-4.1878	1.03475	18.8834	1.38953e-05	0.000133999	up
comp38645	1.52559	3.7461	18.8693	1.39986e-05	0.000134894	down
comp7725	-0.979451	3.51564	18.8634	1.40424e-05	0.000135177	up
comp4549	-1.7216	0.288616	18.8625	1.4049e-05	0.000135177	up
comp2558	-1.49649	1.40708	18.8367	1.424e-05	0.000136913	up
comp12498	-0.897808	3.97414	18.8341	1.42595e-05	0.000136998	up
comp11591	-1.69644	8.7551	18.8258	1.43218e-05	0.000137493	up
comp54376	-0.862438	3.69026	18.8157	1.43974e-05	0.000138116	up
comp33806	0.965715	4.03007	18.8129	1.44187e-05	0.000138218	down
comp213232	-1.68585	0.487416	18.8012	1.45072e-05	0.000138963	up
comp33785	0.818346	4.61181	18.7905	1.45893e-05	0.000139645	down
comp6947	-1.658	0.807065	18.7865	1.462e-05	0.000139835	up
comp2605	-1.03789	2.75355	18.7719	1.47322e-05	0.000140804	up
comp5799	-1.14761	2.56734	18.7649	1.47862e-05	0.000141215	up
comp31356	0.836075	4.03728	18.7567	1.48499e-05	0.000141718	down
comp9400	-0.879019	4.08571	18.7411	1.49718e-05	0.000142698	up
comp55172	1.27163	2.53253	18.7408	1.49748e-05	0.000142698	down
comp126908	-1.74385	0.797278	18.734	1.5028e-05	0.0001431	up
comp8189	1.09798	4.09143	18.6926	1.53574e-05	0.000146128	down
comp7118	-1.78509	1.76013	18.6904	1.53752e-05	0.000146189	up
comp3416	0.951964	6.50426	18.6796	1.54625e-05	0.000146911	down
comp11071	-1.38527	2.67185	18.6748	1.55018e-05	0.000147176	up
comp22810	1.0404	4.43148	18.6683	1.55548e-05	0.00014757	down
comp9093	0.870213	6.23467	18.6655	1.55777e-05	0.000147678	down
comp1011	-1.81076	0.295796	18.639	1.57957e-05	0.000149635	up
comp3662	-1.04367	8.07569	18.6195	1.59581e-05	0.000151062	up
comp7717	0.830318	5.68481	18.614	1.60037e-05	0.000151382	down
comp6714	1.02137	3.38429	18.595	1.61646e-05	0.000152719	down
comp6743	-1.24769	2.67983	18.5945	1.61687e-05	0.000152719	up
comp19831	-0.857605	6.63915	18.5805	1.62876e-05	0.000153729	up
comp15842	-1.05196	6.05191	18.5771	1.63168e-05	0.000153892	up
comp6018	-0.914005	4.50262	18.5738	1.63451e-05	0.000154046	up
comp9176	1.14646	7.12216	18.562	1.6447e-05	0.000154893	down
comp12037	1.10679	4.97414	18.5603	1.64611e-05	0.000154912	down
comp25784	0.894267	4.00954	18.5529	1.65254e-05	0.000155404	down
comp9317	0.993281	3.86472	18.5512	1.65403e-05	0.00015543	down
comp54401	1.08672	2.65564	18.5378	1.66567e-05	0.000156382	down
comp2566	-1.18993	2.45515	18.5368	1.66658e-05	0.000156382	up
comp10457	1.26918	8.06351	18.5247	1.6772e-05	0.000157161	down
comp3828	0.977567	4.47937	18.5245	1.67733e-05	0.000157161	down
comp25826	0.975736	4.72868	18.5176	1.6834e-05	0.000157615	down
comp6183	1.68722	0.737615	18.5127	1.68776e-05	0.000157909	down
comp13253	-1.07821	4.30339	18.4861	1.71149e-05	0.000160013	up
comp16782	-2.16378	5.86465	18.4637	1.73173e-05	0.000161787	up
comp3541	0.938678	4.85297	18.4579	1.73697e-05	0.000162159	down
comp96042	-1.44465	1.17188	18.4361	1.75699e-05	0.00016391	up
comp10928	-1.47295	9.89702	18.4329	1.75992e-05	0.000164064	up
comp8434	-1.80363	2.69931	18.4243	1.76792e-05	0.00016469	up
comp5248	-1.15568	2.10079	18.4163	1.77532e-05	0.000165261	up
comp2276	-1.23097	2.06276	18.4059	1.78503e-05	0.000166044	up
comp33277	-1.01431	4.60826	18.3997	1.7909e-05	0.000166469	up
comp7224	2.67405	-0.248427	18.3774	1.81191e-05	0.000168301	down
comp209475	-1.10983	2.01868	18.3751	1.81413e-05	0.000168336	up
comp45252	-1.02722	2.72829	18.3743	1.81491e-05	0.000168336	up
comp95905	-3.78151	0.179153	18.3659	1.82291e-05	0.000168958	up
comp5556	-1.8044	0.198017	18.3563	1.83216e-05	0.000169561	up
comp16868	1.29989	7.91676	18.3553	1.83307e-05	0.000169561	down
comp274612	-1.84079	1.72354	18.3541	1.8342e-05	0.000169561	up
comp13152	0.777533	5.87572	18.3536	1.83469e-05	0.000169561	down
comp46945	-1.80692	1.85003	18.3501	1.83805e-05	0.00016975	up
comp32508	1.06633	3.52828	18.3448	1.84321e-05	0.000170104	down
comp9192	1.12742	3.96673	18.3401	1.84772e-05	0.000170398	down
comp9961	-1.7736	0.225794	18.3346	1.85312e-05	0.000170773	up
comp136858	-4.86843	1.50596	18.3331	1.8546e-05	0.000170787	up
comp28483	1.44968	2.13821	18.3148	1.8725e-05	0.000172313	down
comp11948	0.852976	5.65575	18.3132	1.87408e-05	0.000172335	down
comp12815	-0.868133	4.32875	18.2937	1.89334e-05	0.000173982	up
comp3184	1.11298	3.88242	18.29	1.89699e-05	0.000174193	down
comp26631	0.875221	4.74438	18.2834	1.90358e-05	0.000174572	down
comp16248	1.09514	7.5763	18.2832	1.90383e-05	0.000174572	down
comp13367	1.00642	6.15558	18.2786	1.90839e-05	0.000174865	down
comp22449	0.876706	5.24912	18.2726	1.91443e-05	0.000175294	down
comp4355	-3.80061	-0.591201	18.2563	1.93087e-05	0.000176609	up
comp42154	-0.829289	4.25871	18.2556	1.93153e-05	0.000176609	up
comp53899	0.968674	3.39749	18.2543	1.93292e-05	0.000176611	down
comp11304	-1.78432	0.375991	18.2328	1.95484e-05	0.000178486	up
comp12435	-1.19672	2.0274	18.223	1.96492e-05	0.00017922	up
comp17965	0.889201	5.87482	18.2223	1.96566e-05	0.00017922	down
comp6278	-0.834623	4.17019	18.2033	1.98538e-05	0.00018089	up
comp11710	-1.10529	2.04175	18.1938	1.9953e-05	0.000181666	up
comp5692	-1.60139	1.5854	18.1882	2.0012e-05	0.000182074	up
comp3304	0.834527	6.35015	18.1301	2.06319e-05	0.000187581	down
comp127716	-1.17331	1.8899	18.1147	2.07993e-05	0.00018897	up
comp4887	1.44419	5.01386	18.1133	2.08143e-05	0.000188972	down
comp23234	0.792362	4.92112	18.0918	2.10507e-05	0.000190985	down
comp20998	0.771703	5.39553	18.0743	2.12447e-05	0.000192608	down
comp214621	-2.20657	-0.254314	18.0728	2.12616e-05	0.000192626	up
comp3475	-1.13345	1.7887	18.0459	2.15646e-05	0.000195192	up
comp150782	-1.47611	0.670163	18.0449	2.15751e-05	0.000195192	up
comp9030	-0.995699	2.76893	18.0412	2.16172e-05	0.000195435	up
comp7212	1.24911	7.09016	18.0158	2.19076e-05	0.000197922	down
comp2271	1.09647	2.20124	17.9998	2.2093e-05	0.000199457	down
comp12008	-1.13167	2.30835	17.9915	2.21889e-05	0.000200182	up
comp12687	1.02353	4.03119	17.9836	2.2282e-05	0.000200695	down
comp30144	0.788579	4.91733	17.9832	2.22868e-05	0.000200695	down
comp24801	0.872762	6.21991	17.9827	2.22925e-05	0.000200695	down
comp12610	-0.844413	4.78613	17.9788	2.23383e-05	0.000200967	up
comp7164	0.775088	5.84845	17.9589	2.25725e-05	0.000202932	down
comp35167	0.898207	4.24676	17.941	2.2786e-05	0.000204709	down
comp24766	0.770091	5.85371	17.9363	2.28425e-05	0.000205073	down
comp562512	-1.8322	-0.130854	17.9346	2.28625e-05	0.000205109	up
comp3050	0.805734	4.56857	17.9188	2.30528e-05	0.000206673	down
comp155795	-2.26896	-0.213216	17.917	2.30745e-05	0.000206717	up
comp12824	0.868206	4.82654	17.9149	2.31008e-05	0.000206717	down
comp11239	1.06182	3.56031	17.9145	2.31059e-05	0.000206717	down
comp10489	0.777565	4.44214	17.9048	2.32235e-05	0.000207624	down
comp3109	-1.01671	6.59332	17.9019	2.32594e-05	0.000207684	up
comp12449	-1.00599	7.65541	17.9016	2.32624e-05	0.000207684	up
comp3721	-1.0306	2.65154	17.8767	2.35695e-05	0.00021024	up
comp6332	1.16367	2.21633	17.8757	2.35813e-05	0.00021024	down
comp13723	0.918209	4.17809	17.8675	2.36829e-05	0.000210999	down
comp22894	0.845053	4.34308	17.8648	2.37163e-05	0.00021115	down
comp47274	-0.739908	4.69594	17.8614	2.37588e-05	0.000211351	up
comp18612	0.835424	4.63817	17.8604	2.37716e-05	0.000211351	down
comp548694	-2.19074	-0.18118	17.8576	2.38062e-05	0.000211512	up
comp13262	-0.76249	4.71056	17.8503	2.38987e-05	0.000212148	up
comp6849	0.788919	4.49231	17.8493	2.39107e-05	0.000212148	down
comp16457	-0.824065	6.38886	17.8452	2.39618e-05	0.000212454	up
comp259984	-2.17107	-0.364776	17.8144	2.43532e-05	0.000215776	up
comp266757	1.25804	2.95979	17.8103	2.44061e-05	0.000216097	down
comp34820	-1.35022	4.81579	17.8081	2.44347e-05	0.000216201	up
comp13462	-0.813989	4.1632	17.8019	2.45132e-05	0.000216747	up
comp10701	-0.947007	4.00954	17.7896	2.46723e-05	0.000217944	up
comp7367	0.946001	6.78851	17.7889	2.46825e-05	0.000217944	down
comp30267	0.813776	5.32894	17.7865	2.47125e-05	0.00021806	down
comp205919	-1.37921	1.17509	17.7629	2.50213e-05	0.000220633	up
comp8666	1.04758	2.61531	17.7543	2.5135e-05	0.000221484	down
comp4095	-3.31464	3.42565	17.7148	2.56625e-05	0.000225978	up
comp567715	-1.66213	1.16908	17.7055	2.57875e-05	0.000226923	up
comp483002	-1.209	2.856	17.7029	2.58235e-05	0.000227085	up
comp9138	0.973837	3.88696	17.6918	2.59749e-05	0.000228255	down
comp3742	-1.03993	3.03828	17.6905	2.5992e-05	0.000228255	up
comp6955	-0.997691	3.72396	17.6836	2.60872e-05	0.000228935	up
comp8843	1.26711	4.31586	17.6763	2.61871e-05	0.000229654	down
comp5982	-0.821537	5.07449	17.6625	2.63781e-05	0.000231172	up
comp3183	-0.950403	3.24107	17.6532	2.65074e-05	0.000232011	up
comp18110	0.951659	4.59986	17.6517	2.65278e-05	0.000232011	down
comp6117	-2.70298	-0.892842	17.6511	2.65357e-05	0.000232011	up
comp7575	-1.022	2.60566	17.6493	2.65613e-05	0.000232011	up
comp17758	-0.959086	5.87994	17.6491	2.65639e-05	0.000232011	up
comp10957	1.1744	7.67857	17.644	2.66358e-05	0.000232375	down
comp6381	-1.14729	2.45693	17.6436	2.66417e-05	0.000232375	up
comp27966	-0.958057	5.60364	17.5981	2.72864e-05	0.000237735	up
comp77654	-1.42855	1.12072	17.5976	2.72932e-05	0.000237735	up
comp4928	-2.83439	-0.605429	17.5826	2.75087e-05	0.00023945	up
comp12189	-0.934597	3.71585	17.5726	2.7654e-05	0.000240553	up
comp13509	-0.788902	5.4942	17.5672	2.77332e-05	0.000241079	up
comp285729	-2.79507	-0.0102488	17.5556	2.79022e-05	0.000242384	up
comp9730	-1.36424	2.6958	17.5482	2.80115e-05	0.00024317	up
comp11681	0.815694	5.23728	17.5382	2.81589e-05	0.000244197	down
comp11583	-1.55455	0.873264	17.5376	2.81678e-05	0.000244197	up
comp61442	0.739883	4.74839	17.5277	2.8315e-05	0.000245308	down
comp8143	0.855149	3.81638	17.5072	2.86227e-05	0.000247807	down
comp123677	-1.04986	2.56833	17.4933	2.88321e-05	0.000249452	up
comp9487	1.47919	1.26291	17.4779	2.9067e-05	0.000251315	down
comp29052	0.925066	4.0811	17.4755	2.91034e-05	0.000251461	down
comp11739	-1.24025	2.15291	17.4716	2.91632e-05	0.000251809	up
comp9177	0.929614	5.51646	17.4699	2.91891e-05	0.000251864	down
comp132328	1.43355	1.27198	17.4476	2.95342e-05	0.000254671	down
comp131762	-2.19311	0.0230705	17.4427	2.96094e-05	0.000255148	up
comp24604	0.790327	4.43624	17.4396	2.96586e-05	0.000255402	down
comp20576	0.753401	5.15683	17.4205	2.99581e-05	0.000257808	down
comp3869	1.42709	1.53696	17.3951	3.03601e-05	0.000261092	down
comp7220	-1.48493	0.644269	17.3902	3.04383e-05	0.000261591	up
comp4627	3.32738	-0.765174	17.3866	3.0497e-05	0.00026192	down
comp12442	-1.23608	3.24248	17.3824	3.05635e-05	0.000262317	up
comp15978	0.712581	5.32686	17.3744	3.06928e-05	0.00026325	down
comp10934	0.889666	6.18472	17.3719	3.0734e-05	0.000263428	down
comp371500	-2.15969	-0.477871	17.3612	3.09063e-05	0.000264729	up
comp24044	-0.994363	3.43124	17.3571	3.09744e-05	0.000265136	up
comp3688	1.8851	0.798423	17.3554	3.10023e-05	0.000265199	down
comp9388	-2.75024	-0.451032	17.3512	3.10695e-05	0.000265596	up
comp32200	0.821364	4.10014	17.3319	3.13866e-05	0.000268129	down
comp470746	-1.3286	1.06151	17.3247	3.1507e-05	0.000268979	up
comp3112	-0.702187	5.18278	17.3185	3.16089e-05	0.00026967	up
comp18511	0.882024	6.19914	17.3169	3.16355e-05	0.000269719	down
comp11133	-2.11926	3.83445	17.2845	3.21807e-05	0.000274186	up
comp3987	-1.14353	2.40679	17.2774	3.2301e-05	0.000275028	up
comp161025	-1.17581	2.38181	17.272	3.23923e-05	0.000275623	up
comp9680	-1.53048	0.965997	17.2688	3.24466e-05	0.000275903	up
comp26683	0.947949	4.54848	17.2535	3.27086e-05	0.000277775	down
comp43254	-1.08726	2.29157	17.2535	3.27099e-05	0.000277775	up
comp11790	-3.48784	4.17733	17.2518	3.27381e-05	0.000277831	up
comp5082	-1.48298	0.919513	17.2383	3.29714e-05	0.000279627	up
comp5382	0.850258	5.38107	17.2097	3.34718e-05	0.000283594	down
comp85338	-1.24668	1.34919	17.2088	3.34876e-05	0.000283594	up
comp13033	0.890217	5.1298	17.2078	3.35053e-05	0.000283594	down
comp220414	-2.37755	0.572341	17.2049	3.35576e-05	0.000283851	up
comp67349	-3.56263	3.06593	17.1977	3.36839e-05	0.000284732	up
comp224556	-0.918528	4.34581	17.1843	3.39231e-05	0.000286566	up
comp3500	0.85554	4.46287	17.1754	3.40817e-05	0.000287716	down
comp12277	0.80436	5.43663	17.1681	3.42128e-05	0.000288634	down
comp30409	1.00627	4.16319	17.1637	3.42921e-05	0.000289114	down
comp209039	-1.61311	0.541666	17.156	3.44313e-05	0.000290097	up
comp9298	0.755035	4.87066	17.1521	3.45023e-05	0.000290505	down
comp282404	-1.87096	0.0715921	17.1501	3.45385e-05	0.00029062	up
comp161965	-1.39397	2.04253	17.1446	3.46393e-05	0.00029111	up
comp2493	1.87352	0.164991	17.1445	3.46419e-05	0.00029111	down
comp54559	1.31265	2.50046	17.139	3.47413e-05	0.000291755	down
comp81403	-1.07232	2.63333	17.1344	3.4825e-05	0.000292098	up
comp6870	-1.65307	2.81827	17.1343	3.48276e-05	0.000292098	up
comp10366	1.14174	6.0611	17.1242	3.50139e-05	0.00029347	down
comp4185	0.879755	4.49058	17.1208	3.50762e-05	0.0002938	down
comp59058	-1.4985	1.11939	17.1144	3.51938e-05	0.000294594	up
comp168763	-1.19261	2.13848	17.0893	3.5662e-05	0.000298319	up
comp19697	0.859928	4.3869	17.0841	3.57597e-05	0.000298942	down
comp13494	-0.972189	6.87603	17.0664	3.60955e-05	0.000301553	up
comp301070	-2.13215	-0.396097	17.0637	3.61476e-05	0.000301792	up
comp9381	0.859729	5.91045	17.0525	3.63601e-05	0.00030337	down
comp5219	-1.29366	1.14754	17.0422	3.65581e-05	0.000304825	up
comp26916	0.88338	3.78091	17.0373	3.66528e-05	0.000305089	down
comp6532	0.719187	5.63201	17.037	3.66586e-05	0.000305089	down
comp21061	1.04197	4.40658	17.0369	3.66609e-05	0.000305089	down
comp223194	-2.01112	-0.388542	17.0039	3.73038e-05	0.000310239	up
comp16104	1.04628	6.27078	16.9738	3.78993e-05	0.000314987	down
comp18771	0.842108	6.13918	16.9626	3.8123e-05	0.000316643	down
comp10870	0.786345	5.28813	16.9586	3.82047e-05	0.000317116	down
comp5923	-0.81434	4.1067	16.9524	3.83288e-05	0.000317941	up
comp60814	1.16226	2.12571	16.9387	3.86067e-05	0.000320041	down
comp6101	-0.881514	4.38736	16.9342	3.86982e-05	0.000320593	up
comp8734	-0.865583	4.7	16.932	3.87432e-05	0.000320759	up
comp39299	-0.90754	3.75626	16.9216	3.89551e-05	0.000322306	up
comp9228	-1.11577	8.26394	16.9126	3.91399e-05	0.000323627	up
comp33382	0.834281	4.0036	16.8903	3.96042e-05	0.000327256	down
comp3505	-0.759464	5.21764	16.88	3.98188e-05	0.000328818	up
comp9754	-0.933199	4.68047	16.855	4.03477e-05	0.000332972	up
comp9710	-0.991549	3.39127	16.8198	4.11032e-05	0.000338939	up
comp207321	-1.28639	2.51721	16.8183	4.11339e-05	0.000338939	up
comp13014	-1.01715	8.21243	16.8164	4.11748e-05	0.000338939	up
comp300903	-3.41454	-0.66236	16.8164	4.1176e-05	0.000338939	up
comp448840	-2.84748	-0.658659	16.8128	4.12532e-05	0.000339357	up
comp9765	-1.25532	2.17445	16.7952	4.16394e-05	0.000342315	up
comp36535	0.791089	4.14795	16.7938	4.16689e-05	0.000342339	down
comp18581	-0.983767	7.98434	16.7923	4.17027e-05	0.000342398	up
comp6198	-1.43469	1.44072	16.7881	4.17944e-05	0.000342932	up
comp7135	-1.27154	1.06792	16.7866	4.18286e-05	0.000342994	up
comp9016	-1.65715	0.795572	16.7837	4.18913e-05	0.00034329	up
comp11807	-1.19189	1.86119	16.78	4.19738e-05	0.000343747	up
comp42229	0.943079	3.35613	16.7747	4.20915e-05	0.000344492	down
comp3305	-1.21412	5.52795	16.7585	4.24519e-05	0.000347221	up
comp182867	-3.10267	-0.815913	16.7566	4.24938e-05	0.000347343	up
comp3647	-0.774715	4.33894	16.7461	4.27293e-05	0.000349046	up
comp11197	0.981294	6.94304	16.7309	4.30746e-05	0.000351644	down
comp26502	-1.03226	2.56237	16.7138	4.34646e-05	0.000354379	up
comp6950	1.55967	2.69028	16.7126	4.34905e-05	0.000354379	down
comp12426	-0.74473	6.08852	16.7126	4.34923e-05	0.000354379	up
comp8919	-1.56169	0.47742	16.7088	4.35793e-05	0.000354822	up
comp30383	1.24775	3.33942	16.7078	4.36018e-05	0.000354822	down
comp12862	1.23937	3.2134	16.7014	4.37481e-05	0.000355789	down
comp18413	0.903486	5.89954	16.6606	4.47009e-05	0.000363308	down
comp8512	-1.07053	3.81824	16.655	4.48311e-05	0.000364136	up
comp12726	-0.909286	3.13213	16.6512	4.4922e-05	0.000364645	up
comp2222	-1.77326	0.175358	16.6402	4.51835e-05	0.000366536	up
comp152514	-1.31939	0.933212	16.6249	4.55482e-05	0.000369261	up
comp13203	0.960202	7.12348	16.6213	4.56366e-05	0.000369745	down
comp7910	0.864452	5.93363	16.6148	4.57914e-05	0.000370766	down
comp7864	-0.932038	6.39586	16.5754	4.67528e-05	0.000378313	up
comp33792	0.949925	3.20212	16.569	4.69124e-05	0.000379366	down
comp8474	-1.10687	11.6721	16.5427	4.75656e-05	0.000384406	up
comp46096	1.323	1.36516	16.5281	4.7934e-05	0.000387141	down
comp16941	1.08623	6.39203	16.5176	4.82003e-05	0.000389047	down
comp12540	0.987179	6.23077	16.5121	4.83417e-05	0.000389944	down
comp11502	0.770098	5.35174	16.5089	4.84224e-05	0.000390185	down
comp3302	1.34481	6.94834	16.5085	4.84322e-05	0.000390185	down
comp9953	-1.17063	1.74306	16.5065	4.84831e-05	0.000390351	up
comp8275	-1.12398	2.78398	16.503	4.85731e-05	0.000390639	up
comp92284	-1.07955	1.94626	16.5027	4.85796e-05	0.000390639	up
comp15026	0.760019	6.06383	16.4859	4.90133e-05	0.000393881	down
comp3586	-0.975778	4.69817	16.4833	4.90796e-05	0.000394168	up
comp40709	-1.17674	2.13354	16.4775	4.92317e-05	0.000395143	up
comp5746	-1.79277	-0.0308854	16.4574	4.97556e-05	0.000399099	up
comp15906	0.913406	5.90252	16.4423	5.01523e-05	0.000402031	down
comp7991	1.23412	2.05039	16.4327	5.04081e-05	0.000403829	down
comp43260	-1.46088	1.19734	16.4256	5.05978e-05	0.000405097	up
comp2030	-1.1166	2.09777	16.4201	5.07453e-05	0.000406026	up
comp13012	-1.52212	0.656848	16.418	5.08e-05	0.000406211	up
comp13256	0.784142	5.71555	16.4064	5.11114e-05	0.000408447	down
comp11684	0.78037	4.17841	16.3926	5.14861e-05	0.000411186	down
comp3397	-1.14905	8.9182	16.3819	5.17778e-05	0.000413259	up
comp12655	0.763689	5.97209	16.371	5.20757e-05	0.000415335	down
comp56095	-1.19414	2.32625	16.37	5.21024e-05	0.000415335	up
comp426592	-2.94568	-0.738406	16.3576	5.24459e-05	0.000417815	up
comp9158	-1.19242	2.52693	16.3454	5.27854e-05	0.000420259	up
comp7716	-2.35483	-0.464352	16.3035	5.39645e-05	0.000429381	up
comp67766	-1.6068	4.38815	16.2993	5.40835e-05	0.000430062	up
comp6401	-0.92942	2.5918	16.2955	5.41922e-05	0.0004304	up
comp9355	0.87349	4.04228	16.2955	5.41928e-05	0.0004304	down
comp17657	1.47303	6.06217	16.287	5.4437e-05	0.000432072	down
comp76044	-0.903847	3.67968	16.2709	5.49016e-05	0.000435491	up
comp10370	-0.966228	3.07548	16.2689	5.49581e-05	0.000435672	up
comp9475	1.33692	1.54369	16.2581	5.5274e-05	0.000437906	down
comp337881	-2.24078	0.210555	16.2117	5.66421e-05	0.000448469	up
comp9649	1.01306	2.99876	16.2102	5.66868e-05	0.000448547	down
comp73668	-5.47182	1.60031	16.1956	5.71255e-05	0.00045174	up
comp385	-1.3673	1.70879	16.1905	5.72813e-05	0.000452461	up
comp14803	0.879533	7.3321	16.1903	5.72869e-05	0.000452461	down
comp8070	-1.31411	1.35336	16.181	5.75671e-05	0.000454396	up
comp10139	0.86294	3.60457	16.1744	5.77697e-05	0.000455715	down
comp24430	0.808955	4.96388	16.1653	5.80486e-05	0.000457634	down
comp9302	0.882	6.40391	16.1596	5.82218e-05	0.000458719	down
comp17579	0.678388	4.90138	16.1363	5.89434e-05	0.000464121	down
comp3984	-1.22168	1.34685	16.1253	5.92853e-05	0.000466528	up
comp4413	0.966071	4.65814	16.1217	5.93984e-05	0.000467132	down
comp36483	1.06287	2.90812	16.1041	5.99547e-05	0.000471219	down
comp11676	0.972398	7.66515	16.0988	6.01231e-05	0.000472255	down
comp37278	0.765457	4.28299	16.0924	6.03261e-05	0.00047356	down
comp145691	-1.30991	1.33942	16.0558	6.15018e-05	0.000482495	up
comp26582	0.886534	4.15541	16.009	6.30431e-05	0.000494286	down
comp6771	-1.65628	1.43967	16.0043	6.31974e-05	0.000495194	up
comp3259	1.28125	1.71614	16.0026	6.32565e-05	0.000495198	down
comp20586	0.720679	5.51301	16.002	6.32749e-05	0.000495198	down
comp4042	1.19876	1.47999	15.9923	6.3601e-05	0.000497448	down
comp11816	-1.33484	1.53253	15.9844	6.38649e-05	0.000498959	up
comp44062	0.924055	3.19692	15.9843	6.38716e-05	0.000498959	down
comp248292	-1.82884	-0.192067	15.9805	6.39972e-05	0.000499636	up
comp63058	-0.979977	3.21235	15.9753	6.41758e-05	0.000500459	up
comp2742	-2.10748	0.620706	15.9751	6.41804e-05	0.000500459	up
comp12358	0.834322	3.786	15.9641	6.45568e-05	0.000503089	down
comp12372	-1.11979	2.08242	15.9463	6.51641e-05	0.000507515	up
comp3235	0.877021	3.7397	15.9421	6.53097e-05	0.000508341	down
comp25755	0.798223	5.21494	15.9381	6.5447e-05	0.000509102	down
comp10758	-0.982954	3.98961	15.9346	6.55697e-05	0.000509749	up
comp32661	0.981278	4.14118	15.9309	6.56984e-05	0.000510441	down
comp7426	-1.14699	2.50484	15.9283	6.57884e-05	0.000510832	up
comp11461	1.28115	1.68225	15.9266	6.5846e-05	0.000510972	down
comp220839	-1.45111	1.81532	15.912	6.63563e-05	0.000514621	up
comp9245	-0.92348	7.58679	15.8987	6.68251e-05	0.000517945	up
comp12427	-0.849098	3.38308	15.8929	6.70297e-05	0.000519218	up
comp12663	0.832451	5.51509	15.8799	6.74921e-05	0.000522485	down
comp13279	1.10181	7.7826	15.8587	6.82523e-05	0.000528053	down
comp4394	-1.35969	1.30076	15.8521	6.84912e-05	0.000529583	up
comp11779	-1.44341	2.73817	15.8504	6.85519e-05	0.000529734	up
comp75164	1.40884	1.12121	15.8405	6.89121e-05	0.00053187	down
comp3424	-0.95652	4.8331	15.8395	6.89483e-05	0.00053187	up
comp35146	1.01718	3.93468	15.8394	6.89522e-05	0.00053187	down
comp10411	0.991362	8.67876	15.7986	7.04552e-05	0.000543138	down
comp8535	1.28258	1.54572	15.7879	7.08531e-05	0.000545672	down
comp10122	1.95266	0.0890523	15.7875	7.08687e-05	0.000545672	down
comp15617	0.967887	8.21005	15.7692	7.15577e-05	0.000550648	down
comp32619	-0.798126	3.80023	15.7678	7.16097e-05	0.000550719	up
comp33475	-0.946203	5.62482	15.7664	7.16637e-05	0.000550805	up
comp3549	0.796009	4.35571	15.7606	7.18848e-05	0.000552136	down
comp12091	1.09699	2.74034	15.7596	7.19226e-05	0.000552136	down
comp46650	1.48553	1.01113	15.7469	7.24051e-05	0.000555509	down
comp13229	-0.940585	6.21974	15.7327	7.29528e-05	0.000559377	up
comp3331	1.00924	6.90406	15.7253	7.32397e-05	0.000561243	down
comp120442	-1.41034	0.781296	15.7226	7.33428e-05	0.000561698	up
comp287175	-1.3132	1.55523	15.7181	7.35172e-05	0.000562699	up
comp15634	1.01421	5.961	15.7165	7.35794e-05	0.000562841	down
comp10211	0.935172	3.78347	15.7092	7.38659e-05	0.000564697	down
comp262243	-1.19169	2.07814	15.7053	7.40171e-05	0.000565517	up
comp24776	0.825336	3.95508	15.6793	7.50418e-05	0.000573006	down
comp6949	0.843908	4.20712	15.6626	7.57064e-05	0.000577738	down
comp5211	-1.68506	0.229481	15.652	7.61302e-05	0.000580628	up
comp287230	-4.50433	-1.35718	15.6426	7.651e-05	0.000583179	up
comp16320	0.73957	5.84312	15.6346	7.68342e-05	0.000585304	down
comp11376	0.73006	5.33003	15.6297	7.70337e-05	0.000586477	down
comp13126	-0.848361	4.22278	15.622	7.73484e-05	0.000588385	up
comp9024	1.1813	10.5126	15.6214	7.73757e-05	0.000588385	down
comp5770	1.11339	1.93241	15.6171	7.75519e-05	0.000589131	down
comp8881	2.29909	-0.152748	15.6167	7.75654e-05	0.000589131	down
comp159489	-1.14578	2.09984	15.6114	7.77822e-05	0.000590429	up
comp13192	-0.852296	3.36243	15.6016	7.81899e-05	0.000592966	up
comp9246	0.980561	5.22211	15.6011	7.82086e-05	0.000592966	down
comp11206	-0.810471	4.91176	15.5999	7.82579e-05	0.000592991	up
comp2436	1.46732	0.848985	15.5981	7.83323e-05	0.000593206	down
comp263344	-1.71195	-0.139877	15.5951	7.84579e-05	0.000593808	up
comp8759	0.937124	2.85395	15.5614	7.98679e-05	0.000604125	down
comp59969	0.98925	2.25786	15.5587	7.99848e-05	0.000604653	down
comp9547	0.901323	3.44775	15.5523	8.02535e-05	0.000606328	down
comp7755	2.48872	-0.415651	15.5463	8.05109e-05	0.000607917	down
comp3534	-0.871926	6.91193	15.5298	8.12156e-05	0.000612878	up
comp11838	-1.343	15.679	15.528	8.12918e-05	0.000613094	up
comp8099	-1.42887	0.752119	15.5191	8.16751e-05	0.000615623	up
comp11298	0.745242	5.67909	15.5143	8.18818e-05	0.00061682	down
comp4036	0.906252	5.81742	15.5118	8.19897e-05	0.000617272	down
comp3275	-0.920657	3.31975	15.5086	8.21313e-05	0.000617977	up
comp53717	0.90046	3.02358	15.5072	8.21917e-05	0.00061807	down
comp459295	-1.48057	1.25735	15.5025	8.23978e-05	0.000619258	up
comp12489	-0.965167	2.8932	15.4862	8.31111e-05	0.000624068	up
comp6246	1.05186	6.06713	15.4856	8.31348e-05	0.000624068	down
comp3622	0.770896	4.64743	15.4711	8.37766e-05	0.00062852	down
comp42132	-0.725805	4.83582	15.4627	8.41501e-05	0.000630955	up
comp3551	0.797518	6.17112	15.4531	8.45759e-05	0.000633778	down
comp11373	0.735368	4.09961	15.452	8.4627e-05	0.000633792	down
comp8522	-0.96199	8.04646	15.449	8.47608e-05	0.000634425	up
comp10547	-0.8592	6.87028	15.4476	8.48248e-05	0.000634535	up
comp17484	0.915431	6.22882	15.4454	8.49219e-05	0.000634893	down
comp11431	0.819006	4.8923	15.4225	8.59608e-05	0.000642287	down
comp2935	-1.19767	1.94042	15.4084	8.66008e-05	0.000646693	up
comp818943	-1.46916	0.489644	15.3872	8.75778e-05	0.000653299	up
comp12970	0.742127	4.43992	15.387	8.7587e-05	0.000653299	down
comp24127	0.915445	4.1248	15.3779	8.80131e-05	0.00065592	down
comp4062	0.833384	4.68409	15.3773	8.80402e-05	0.00065592	down
comp23712	-0.823873	6.12839	15.3678	8.84835e-05	0.000658568	up
comp6993	-1.48595	1.20932	15.3675	8.84979e-05	0.000658568	up
comp9593	0.915297	4.04246	15.3647	8.86293e-05	0.000659164	down
comp1019	-2.46786	-0.870176	15.3561	8.90332e-05	0.000661786	up
comp274221	-1.93165	0.541901	15.3507	8.92856e-05	0.000663279	up
comp11703	1.59459	0.942095	15.349	8.93672e-05	0.000663503	down
comp451814	-2.5769	-0.686942	15.3327	9.0142e-05	0.000668869	up
comp28685	0.808583	4.21384	15.3281	9.03608e-05	0.000670106	down
comp23103	0.744006	6.42315	15.3244	9.05415e-05	0.00067106	down
comp115308	-0.977785	2.13747	15.3231	9.05995e-05	0.000671103	up
comp17449	0.804881	5.76589	15.321	9.07017e-05	0.000671474	down
comp12732	-0.723578	5.52625	15.3152	9.09797e-05	0.000673145	up
comp10524	-1.29661	2.96102	15.2979	9.18167e-05	0.000678948	up
comp8664	-1.50741	0.810733	15.2924	9.20856e-05	0.000680317	up
comp4710	0.701712	5.29899	15.292	9.21075e-05	0.000680317	down
comp6341	-1.12069	13.5075	15.2876	9.23198e-05	0.000681494	up
comp37483	0.954112	3.27598	15.2792	9.27301e-05	0.000683833	down
comp11864	0.824742	6.52791	15.279	9.2743e-05	0.000683833	down
comp9875	0.79666	4.3499	15.2746	9.29564e-05	0.000685015	down
comp360437	-1.6678	1.0705	15.2718	9.30963e-05	0.000685653	up
comp9543	0.75289	5.64869	15.2623	9.35646e-05	0.000688708	down
comp6091	-1.14543	2.3302	15.2587	9.37424e-05	0.000689622	up
comp29811	0.751313	5.02978	15.2542	9.39653e-05	0.000690867	down
comp10560	-0.925365	3.04863	15.2528	9.40394e-05	0.000691018	up
comp2220	1.24799	1.35925	15.2455	9.43989e-05	0.000693264	down
comp33149	1.01068	2.63853	15.2368	9.4835e-05	0.000696069	down
comp21478	-1.00237	4.62607	15.2275	9.53047e-05	0.000699118	up
comp120481	-0.92921	3.68059	15.2264	9.53633e-05	0.00069915	up
comp31950	0.663248	4.89556	15.2235	9.55064e-05	0.0006998	down
comp51585	-0.880326	3.27143	15.2109	9.61485e-05	0.000704105	up
comp11642	1.32242	1.27705	15.193	9.70621e-05	0.000710391	down
comp99473	1.06204	2.08472	15.1689	9.83104e-05	0.000719119	down
comp8860	0.795553	3.65724	15.1674	9.83887e-05	0.000719282	down
comp10021	1.94708	0.330053	15.1521	9.91856e-05	0.000724696	down
comp325146	1.84631	0.450086	15.1507	9.92638e-05	0.000724857	down
comp15866	0.896458	7.1139	15.1401	9.98208e-05	0.000728306	down
comp4626	3.76446	-1.06633	15.1396	9.98493e-05	0.000728306	down
comp10959	0.933704	7.88891	15.1188	0.000100951	0.000735924	down
comp13136	0.687986	5.08909	15.1144	0.00010119	0.00073683	down
comp3474	0.66087	4.89046	15.1142	0.000101198	0.00073683	down
comp4749	0.731622	4.34365	15.1133	0.000101247	0.00073683	down
comp3383	-0.69841	5.94564	15.1081	0.000101526	0.000738447	up
comp546179	-3.55929	-1.05479	15.1006	0.000101932	0.000740976	up
comp6239	-3.19749	1.06443	15.0973	0.00010211	0.000741616	up
comp26554	0.966789	4.0952	15.0968	0.000102135	0.000741616	down
comp14349	-1.05987	9.53719	15.0875	0.000102642	0.000744879	up
comp19131	1.04714	6.2839	15.0621	0.000104029	0.000754521	down
comp10222	-1.41264	0.56526	15.0233	0.000106191	0.000769763	up
comp9896	-1.22293	2.46457	15.0174	0.000106524	0.000771748	up
comp102626	-1.1355	2.52562	15.0053	0.000107212	0.000776291	up
comp2850	-1.25652	1.26554	14.9878	0.000108207	0.000783056	up
comp8269	-1.10081	2.89415	14.9856	0.000108334	0.000783536	up
comp13433	-1.12761	12.7016	14.984	0.000108426	0.000783756	up
comp3891	0.848455	3.82632	14.9624	0.000109672	0.00079206	down
comp26736	0.784981	5.9156	14.962	0.000109697	0.00079206	down
comp3067	0.871605	3.17526	14.9582	0.000109916	0.000793197	down
comp206234	-1.75586	0.577107	14.9407	0.000110942	0.000800151	up
comp11019	-1.0825	1.52443	14.9391	0.000111037	0.000800263	up
comp11638	0.864688	3.42654	14.9383	0.000111082	0.000800263	down
comp197526	-1.66071	0.10468	14.9352	0.000111268	0.000800977	up
comp3251	-0.980796	3.75952	14.9346	0.000111306	0.000800977	up
comp15218	-0.953044	8.91246	14.9322	0.000111442	0.00080151	up
comp7834	0.811511	3.91871	14.9226	0.000112011	0.000805151	down
comp9679	1.03957	2.56578	14.9137	0.000112541	0.000808511	down
comp10213	0.925856	3.05239	14.9024	0.000113218	0.00081292	down
comp11683	0.684552	4.46426	14.9011	0.000113299	0.000813047	down
comp3663	0.705861	4.39508	14.8818	0.000114464	0.00082095	down
comp11563	0.829018	5.31017	14.8783	0.000114674	0.000822	down
comp5885	-1.31596	0.907489	14.8701	0.000115174	0.000825127	up
comp3479	-0.888224	8.38761	14.8687	0.00011526	0.000825282	up
comp10950	0.863979	6.01323	14.8669	0.000115368	0.000825598	down
comp19526	0.919514	4.10071	14.8627	0.000115625	0.000826978	down
comp7837	0.852847	7.194	14.8615	0.0001157	0.000827052	down
comp26459	0.879242	3.44428	14.8541	0.000116155	0.000829847	down
comp5212	-1.22651	1.59513	14.8398	0.000117042	0.000835717	up
comp10945	0.725445	4.51221	14.8354	0.000117311	0.000837175	down
comp220145	-3.77882	-0.369502	14.8213	0.000118195	0.000843016	up
comp116924	-2.68198	1.53092	14.803	0.000119348	0.000850706	up
comp8609	0.976093	4.0873	14.8021	0.000119405	0.000850706	down
comp7323	0.78851	4.16327	14.7959	0.000119795	0.000853008	down
comp12504	-0.761896	4.37981	14.7817	0.0001207	0.000858981	up
comp3611	1.08905	1.85974	14.7616	0.000121996	0.000867719	down
comp12274	0.754795	5.43337	14.7479	0.000122885	0.000873563	down
comp8543	-0.906573	4.64971	14.7273	0.000124234	0.000882664	up
comp12684	-1.01537	2.15684	14.7176	0.000124876	0.000886735	up
comp120392	-1.60163	1.22764	14.705	0.000125711	0.000892173	up
comp462452	-2.5014	-0.599286	14.6986	0.00012614	0.000894727	up
comp21910	0.847095	5.29422	14.6969	0.000126252	0.000895024	down
comp16766	0.817607	6.22387	14.694	0.000126449	0.000895928	down
comp6468	-1.25422	3.37733	14.6898	0.000126733	0.000897451	up
comp245699	-2.02301	0.649747	14.6772	0.000127577	0.000902932	up
comp8897	-2.88144	-0.970087	14.6701	0.000128062	0.000905863	up
comp12480	0.767003	4.35583	14.6678	0.00012822	0.000906486	down
comp8598	-1.42235	1.79186	14.6656	0.000128367	0.000907021	up
comp904263	-1.47445	0.59894	14.6516	0.000129327	0.000913306	up
comp3966	0.671496	5.24066	14.6345	0.000130503	0.000921108	down
comp3866	-0.978112	3.00508	14.6079	0.000132356	0.000933671	up
comp13546	0.717843	4.28674	14.6016	0.0001328	0.00093629	down
comp47014	-0.733978	4.80201	14.588	0.000133766	0.000942587	up
comp5781	-1.02735	2.42559	14.5858	0.000133921	0.000943158	up
comp16748	0.923287	6.78063	14.574	0.000134758	0.000948536	down
comp9945	-2.24416	0.139186	14.5727	0.000134856	0.000948705	up
comp18790	0.648346	5.47754	14.5643	0.000135457	0.000952416	down
comp24113	0.719131	4.75211	14.5572	0.000135966	0.000955476	down
comp9379	0.855234	3.9972	14.5249	0.000138323	0.000971503	down
comp562578	-2.2841	-0.516436	14.5226	0.000138486	0.000972123	up
comp621765	-2.30377	-0.83309	14.503	0.000139939	0.000981782	up
comp33536	0.873286	3.23377	14.495	0.000140535	0.000985276	down
comp12211	0.814445	4.45354	14.4942	0.00014059	0.000985276	down
comp9572	-1.02877	2.87611	14.4929	0.000140692	0.000985457	up
comp16938	0.853453	5.62934	14.4879	0.000141062	0.000987204	down
comp17190	0.689018	4.9531	14.4875	0.000141095	0.000987204	down
comp10880	-1.09658	1.64839	14.4815	0.000141545	0.000989817	up
comp8062	0.688825	4.437	14.4712	0.00014232	0.000994698	down
comp12363	-0.71303	4.68504	14.4628	0.000142954	0.000998585	up
comp997052	-1.43183	0.243352	14.46	0.00014317	0.000999549	up
comp27318	0.694382	4.71948	14.4572	0.000143383	0.0010005	down
comp10977	-0.898979	3.7252	14.4352	0.000145064	0.00101168	up
comp31272	0.750611	4.41431	14.4111	0.000146931	0.00102414	down
comp13148	0.803115	5.71633	14.4082	0.000147161	0.00102471	down
comp78531	4.11028	3.59167	14.4081	0.000147172	0.00102471	down
comp205730	-2.014	-0.47361	14.4018	0.000147658	0.00102754	up
comp15411	-1.14345	7.16232	14.3983	0.000147932	0.00102889	up
comp4080	0.827175	5.58754	14.3948	0.000148214	0.00103029	down
comp415	-1.33512	0.643737	14.3767	0.000149641	0.00103966	up
comp6566	0.806471	4.74728	14.3741	0.000149852	0.00104056	down
comp2333	-1.96808	1.73556	14.3698	0.000150189	0.00104234	up
comp10223	-1.2849	1.58255	14.3624	0.000150783	0.00104589	up
comp10422	-0.974395	9.60571	14.3576	0.000151168	0.001048	up
comp11072	0.698719	5.70936	14.3544	0.000151424	0.00104921	down
comp177168	-1.56858	0.0449657	14.351	0.000151698	0.00105015	up
comp7916	1.20458	9.0376	14.3507	0.000151723	0.00105015	down
comp30437	-1.03651	3.56642	14.3411	0.000152497	0.00105494	up
comp51120	1.11045	2.5922	14.3375	0.00015279	0.00105594	down
comp10740	0.849837	6.67994	14.3373	0.000152805	0.00105594	down
comp8886	0.849726	3.26112	14.3352	0.000152977	0.00105656	down
comp62650	-1.56897	0.593624	14.333	0.000153156	0.00105723	up
comp17970	0.910263	7.52971	14.3266	0.000153676	0.00106025	down
comp112230	-1.37413	0.80421	14.3254	0.000153779	0.00106039	up
comp389504	-2.15253	-0.281269	14.3215	0.000154098	0.00106202	up
comp36085	-0.821502	6.81506	14.3177	0.000154404	0.00106307	up
comp9938	-1.192	1.58786	14.3176	0.000154415	0.00106307	up
comp13490	0.704108	5.79617	14.3154	0.000154595	0.00106374	down
comp10356	-0.842739	4.33722	14.3133	0.000154771	0.00106438	up
comp118773	-1.72914	-0.132837	14.2957	0.000156224	0.0010738	up
comp6179	0.664577	5.52233	14.292	0.000156529	0.00107532	down
comp5944	0.939354	8.47994	14.2829	0.000157288	0.00107996	down
comp9750	-1.14992	1.35005	14.2755	0.000157903	0.00108361	up
comp107989	-1.15767	1.47207	14.2735	0.000158075	0.00108421	up
comp10148	0.996957	5.022	14.2666	0.000158651	0.00108726	down
comp27133	0.691746	5.10607	14.2662	0.000158689	0.00108726	down
comp99410	-0.918774	2.63162	14.2636	0.000158908	0.00108818	up
comp5140	0.891393	3.25083	14.2619	0.000159049	0.00108857	down
comp7369	-0.982933	3.11013	14.258	0.000159382	0.00109027	up
comp3316	0.967622	6.48854	14.2283	0.00016192	0.00110704	down
comp342314	-1.17194	2.11176	14.2265	0.000162072	0.00110749	up
comp5955	-1.09404	3.3649	14.2099	0.000163505	0.00111669	up
comp6766	-1.36754	4.15139	14.2089	0.000163598	0.00111674	up
comp10424	0.819853	3.56911	14.1801	0.000166118	0.00113334	down
comp193298	-1.26601	0.852144	14.1763	0.000166451	0.001135	up
comp12768	-0.840106	3.10608	14.1692	0.000167086	0.00113873	up
comp70515	-0.755965	4.04467	14.1597	0.000167925	0.00114384	up
comp61831	-1.92188	0.939143	14.1558	0.000168273	0.00114561	up
comp2590	-0.924577	2.26398	14.1509	0.00016872	0.00114789	up
comp12984	-0.747028	4.54964	14.1501	0.000168787	0.00114789	up
comp36369	0.913996	3.32075	14.1432	0.000169407	0.0011515	down
comp213879	-1.53861	0.339476	14.1364	0.000170023	0.00115508	up
comp319926	-1.04539	1.88322	14.1287	0.000170717	0.00115918	up
comp6419	2.80996	-0.737515	14.1257	0.000170989	0.00116042	down
comp90997	-1.07815	1.54733	14.1133	0.000172121	0.00116741	up
comp29873	0.941529	4.25637	14.1124	0.000172201	0.00116741	down
comp213716	-1.6259	0.614428	14.1066	0.00017274	0.00117045	up
comp5890	-1.22764	1.69013	14.1016	0.0001732	0.00117295	up
comp12537	-0.634306	4.77787	14.0972	0.000173601	0.00117504	up
comp12586	-1.17905	4.1254	14.0883	0.000174422	0.00117998	up
comp10447	0.884748	4.13301	14.0805	0.000175154	0.00118432	down
comp12825	0.70931	4.61669	14.078	0.000175383	0.00118524	down
comp7539	-1.90573	0.576365	14.0738	0.000175778	0.00118729	up
comp89312	-4.94915	1.60114	14.0696	0.000176166	0.00118928	up
comp8325	-0.855867	4.89987	14.0609	0.000176986	0.00119419	up
comp169903	-1.07702	1.67329	14.0558	0.000177467	0.00119636	up
comp3520	-0.931569	5.18788	14.0548	0.00017756	0.00119636	up
comp10387	0.84996	8.17085	14.0545	0.000177587	0.00119636	down
comp13231	-0.688929	5.79537	14.0503	0.000177984	0.00119841	up
comp12424	-1.28637	0.815171	14.0429	0.000178686	0.00120251	up
comp3864	1.09877	3.87362	14.0346	0.000179477	0.0012072	down
comp11975	-0.740932	4.3405	14.0309	0.000179831	0.00120895	up
comp45808	-1.32102	2.12858	14.0294	0.000179979	0.00120932	up
comp21118	0.80798	5.92425	14.0132	0.000181535	0.00121914	down
comp12992	0.699031	4.67647	14.0114	0.000181709	0.00121967	down
comp41558	-0.804252	3.39208	14.0048	0.000182345	0.0012233	up
comp4371	0.866581	3.89517	13.9922	0.00018357	0.00123088	down
comp272012	-1.95583	-0.350065	13.9905	0.000183735	0.00123134	up
comp339807	-1.71901	-0.0669101	13.9867	0.000184107	0.00123319	up
comp108201	-1.2695	1.54286	13.9829	0.000184481	0.00123505	up
comp44561	1.47299	0.622683	13.9601	0.00018673	0.00124946	down
comp8854	0.817765	4.37497	13.957	0.000187035	0.00125085	down
comp3642	-0.994182	7.72736	13.9522	0.000187513	0.0012534	up
comp13425	0.766075	4.01511	13.9494	0.000187799	0.00125466	down
comp57797	0.853837	3.1946	13.9452	0.000188222	0.00125624	down
comp7648	0.659964	5.70052	13.9451	0.000188231	0.00125624	down
comp26095	1.14671	1.53687	13.917	0.000191066	0.0012745	down
comp131594	-1.21598	1.10199	13.9063	0.000192156	0.00128111	up
comp495091	-2.69614	-0.71474	13.8942	0.000193392	0.00128868	up
comp52824	-1.06748	2.14633	13.8818	0.000194675	0.00129628	up
comp13160	1.30035	1.21359	13.8812	0.000194734	0.00129628	down
comp3532	0.760683	6.85701	13.8737	0.000195512	0.00130078	down
comp7336	0.786776	3.82465	13.8575	0.000197212	0.00131142	down
comp27357	0.716446	5.68106	13.8238	0.000200778	0.00133444	down
comp6207	-1.49886	1.59524	13.8087	0.000202399	0.00134438	up
comp11669	0.783476	3.63193	13.8079	0.000202482	0.00134438	down
comp9663	-1.10397	1.62291	13.8033	0.000202978	0.00134698	up
comp46229	0.767144	4.2313	13.7874	0.000204709	0.00135776	down
comp159576	-1.83316	-0.199908	13.7813	0.000205371	0.00136146	up
comp4959	0.743323	5.68613	13.7753	0.000206024	0.00136508	down
comp4775	2.72362	-0.782797	13.77	0.000206611	0.00136827	down
comp334	-1.31197	0.570444	13.7671	0.000206933	0.00136908	up
comp3776	1.18356	1.69595	13.7669	0.000206947	0.00136908	down
comp9685	-1.441	2.98356	13.7512	0.000208686	0.00137988	up
comp5276	-1.37831	0.690509	13.7487	0.000208961	0.00138099	up
comp9109	0.774118	4.00169	13.739	0.000210045	0.00138744	down
comp32559	0.772199	4.05579	13.7246	0.000211658	0.00139738	down
comp188584	-1.9656	-0.25683	13.7135	0.000212921	0.001405	up
comp11799	-0.801497	5.72884	13.6998	0.000214476	0.00141453	up
comp128863	-1.98081	1.35925	13.6959	0.00021492	0.00141673	up
comp6639	0.868479	3.12942	13.6905	0.00021554	0.00142009	down
comp20310	0.822258	6.23388	13.6667	0.000218286	0.00143745	down
comp9716	-1.06817	2.28517	13.6645	0.000218553	0.00143847	up
comp49031	-0.736742	4.18698	13.6621	0.000218823	0.00143951	up
comp10494	-1.85194	0.0111788	13.657	0.000219426	0.00144236	up
comp40409	1.05697	3.21386	13.656	0.00021954	0.00144236	down
comp22081	0.735217	5.55419	13.6555	0.000219592	0.00144236	down
comp7009	-1.70963	-0.081651	13.6449	0.000220845	0.00144985	up
comp134888	-1.57726	0.603884	13.6419	0.000221196	0.00145142	up
comp11989	-1.05168	2.14357	13.6397	0.000221457	0.00145239	up
comp194808	-1.84696	0.294614	13.624	0.000223308	0.00146378	up
comp193076	-1.06493	2.25463	13.6194	0.000223856	0.00146663	up
comp2615	-1.36228	3.9424	13.6033	0.000225783	0.0014785	up
comp15251	1.09229	8.68041	13.5971	0.000226538	0.00148269	down
comp11539	0.698231	5.32825	13.5895	0.000227459	0.00148796	down
comp53348	0.980562	2.1848	13.5666	0.000230247	0.00150473	down
comp45854	1.0113	1.78939	13.5665	0.000230257	0.00150473	down
comp7093	0.943604	3.33684	13.5569	0.000231442	0.00151171	down
comp26196	0.827434	4.49296	13.5548	0.000231701	0.00151264	down
comp25594	-0.696511	6.20958	13.5467	0.000232696	0.00151836	up
comp7520	-0.680917	6.20832	13.5358	0.000234058	0.00152635	up
comp11247	-0.842862	8.22577	13.535	0.000234157	0.00152635	up
comp215374	-1.2848	1.48459	13.5259	0.000235298	0.00153301	up
comp67310	1.51501	0.961951	13.5241	0.000235521	0.00153368	down
comp43856	0.969973	2.13094	13.5215	0.000235846	0.00153436	down
comp9357	-1.24052	1.11958	13.5214	0.000235863	0.00153436	up
comp43701	-0.639137	5.00209	13.5065	0.000237744	0.00154582	up
comp11196	-1.61181	-0.0290427	13.4975	0.000238879	0.00155241	up
comp45621	-0.782209	4.28696	13.4965	0.000239011	0.00155249	up
comp11488	0.722724	5.18699	13.4866	0.000240272	0.0015589	down
comp22019	-0.742601	5.13644	13.4865	0.000240285	0.0015589	up
comp11398	-0.701631	4.76317	13.4859	0.000240361	0.0015589	up
comp2235	-1.29376	0.862034	13.4845	0.000240544	0.0015593	up
comp252307	1.39583	0.589596	13.4812	0.00024097	0.00156067	down
comp3702	0.712454	4.32497	13.4805	0.000241057	0.00156067	down
comp542742	-3.90348	-0.886132	13.4797	0.000241155	0.00156067	up
comp183284	-1.12846	1.50618	13.4791	0.000241241	0.00156067	up
comp3179	-0.748513	3.77842	13.4737	0.000241931	0.00156435	up
comp25422	-0.648975	5.35554	13.4697	0.000242442	0.00156687	up
comp141305	1.64789	0.370058	13.4653	0.00024301	0.00156975	down
comp5401	0.74002	6.02391	13.4491	0.000245128	0.00158264	down
comp5935	0.7378	3.87463	13.4374	0.000246651	0.00159167	down
comp77116	-2.13295	-0.280675	13.4363	0.000246801	0.00159184	up
comp12393	-0.71555	3.76503	13.4336	0.00024716	0.00159336	up
comp11596	-0.851454	7.90715	13.4234	0.000248499	0.0016005	up
comp11559	-0.837141	6.36384	13.4233	0.000248516	0.0016005	up
[truncated: 10,875 more rows]

## Sheet: sigTomVDiet
id	gi	gene	logFC	logCPM	LR	PValue	FDR	Up/Down in tomato				up	down
comp9302	gi|114053310|ref|NM_001046873.1|	Bombyx mori 26S protease regulatory subunit 6B (LOC732870), mRNA	0.882	6.40391	16.1596	5.82218e-05	0.000458719	down				2386	1932
comp17433	gi|114051769|ref|NM_001046866.1|	Bombyx mori 26S proteasome non-ATPase regulatory subunit 13 (LOC693113), mRNA	0.571638	5.35145	10.6045	0.00112811	0.00559663	down
comp16939	gi|114052632|ref|NM_001046798.1|	Bombyx mori 26S proteasome non-ATPase regulatory subunit 14 (LOC692958), mRNA	0.72302	6.59317	11.1938	0.000820713	0.00430206	down
comp18771	gi|114052604|ref|NM_001047019.1|	Bombyx mori 26S proteasome regulatory ATPase subunit 10B (LOC733024), mRNA	0.842108	6.13918	16.9626	3.8123e-05	0.000316643	down
comp12992	gi|379698893|ref|NM_001256989.1|	Bombyx mori 3-hydroxyacyl-CoA dehydrogenase (3HCD), mRNA	0.699031	4.67647	14.0114	0.000181709	0.00121967	down
comp26683	gi|114051675|ref|NM_001046959.1|	Bombyx mori 3-hydroxyacyl-CoA dehydrogenase (LOC732961), mRNA	0.947949	4.54848	17.2535	3.27086e-05	0.000277775	down
comp7143	gi|195963352|ref|NM_001130877.1|	Bombyx mori 3-hydroxyisobutyrate dehydrogenase (hibadh), mRNA	1.517	7.27489	44.0912	3.13422e-11	1.26887e-09	down
comp18307	gi|114053252|ref|NM_001047060.1|	Bombyx mori 6-phosphogluconate dehydrogenase (LOC733113), mRNA	0.640733	7.01034	8.37246	0.0038095	0.0150996	down
comp10755	gi|350536744|ref|NM_001246216.1|	Bombyx mori 71 kDa protein (LOC100620062), mRNA	0.518245	5.84768	7.23253	0.00715944	0.0252039	down
comp3390	gi|153791846|ref|NM_001099814.1|	Bombyx mori abnormal wing disc-like protein (LOC100101186), mRNA	0.814338	9.75544	10.7079	0.00106682	0.00534327	down
comp3864	gi|217330565|ref|NM_001142613.1|	Bombyx mori acidic nucleoplasmic DNA-binding protein 1 (And1), mRNA	1.09877	3.87362	14.0346	0.000179477	0.0012072	down
comp9024	gi|187281843|ref|NM_001126255.1|	Bombyx mori actin A4 (A4), mRNA	1.1813	10.5126	15.6214	7.73757e-05	0.000588385	down
comp30183	gi|148222116|ref|NM_001046984.2|	Bombyx mori actin related protein 2/3 complex subunit 4 (LOC732988), mRNA	0.611196	3.89905	7.76439	0.00532862	0.0198268	down
comp5944	gi|153792658|ref|NM_001099808.1|	Bombyx mori actin-depolymerizing factor 1 (LOC100101180), mRNA	0.939354	8.47994	14.2829	0.000157288	0.00107996	down
comp9135	gi|114051595|ref|NM_001046700.1|	Bombyx mori adenosine kinase (LOC692855), mRNA	1.13307	7.18557	9.49141	0.00206436	0.00915486	down
comp10619	gi|114052223|ref|NM_001046765.1|	Bombyx mori adenylate cyclase (LOC692922), mRNA	0.787519	3.06632	9.873	0.00167722	0.00773925	down
comp7837	gi|284813562|ref|NM_001171916.1|	Bombyx mori adenylate kinase 2 (adk2), mRNA	0.852847	7.194	14.8615	0.0001157	0.000827052	down
comp22937	gi|153792511|ref|NM_001099846.1|	Bombyx mori adiponectin receptor (LOC100101223), mRNA	1.69081	6.29162	64.3706	1.03087e-15	8.6178e-14	down
comp9187	gi|379699007|ref|NM_001257048.1|	Bombyx mori akirin protein (LOC100862827), mRNA	0.742093	7.05664	13.029	0.0003067	0.00191672	down
comp11154	gi|112983480|ref|NM_001043419.1|	Bombyx mori alpha-tubulin (Tua1), mRNA	0.941322	10.5641	10.8254	0.00100119	0.00508655	down
comp3121	gi|163838689|ref|NM_001112757.1|	Bombyx mori aquaporin (aqp), mRNA	2.23175	2.70758	69.4217	7.95078e-17	7.52635e-15	down
comp14315	gi|160333466|ref|NM_001043937.2|	Bombyx mori arginine kinase (AK), mRNA	3.43482	8.96163	171.677	3.18292e-39	1.413e-36	down
comp12848	gi|114052307|ref|NM_001047004.1|	Bombyx mori ARP6 actin-related protein 6-like protein (LOC733009), mRNA	1.1438	3.36208	18.9339	1.35327e-05	0.000131586	down
comp260509	gi|112983149|ref|NM_001043569.1|	Bombyx mori ATP dependent transmembrane transporter protein (wh3), mRNA	1.15687	1.19975	10.3442	0.00129882	0.00629794	down
comp8063	gi|114052261|ref|NM_001046767.1|	Bombyx mori ATP synthase (LOC692925), mRNA	0.677097	7.19797	10.3561	0.00129044	0.00626893	down
comp10660	gi|379699003|ref|NM_001257046.1|	Bombyx mori ATP-dependent RNA helicase DDX54-like protein (LOC100862825), mRNA	1.08978	6.0273	32.9139	9.6334e-09	2.53103e-07	down
comp11518	gi|166706855|ref|NM_001104596.2|	Bombyx mori aubergine protein (Aubergine), mRNA	0.620591	5.85482	11.03	0.000896503	0.00462959	down
comp20342	gi|114051306|ref|NM_001046913.1|	Bombyx mori bolA-like 3 (LOC732912), mRNA	0.713505	4.32236	10.5322	0.00117312	0.0057887	down
comp252307	gi|325197111|ref|NM_001204480.1|	Bombyx mori buffy (LOC100533206), mRNA	1.39583	0.589596	13.4812	0.00024097	0.00156067	down
comp9175	gi|223890169|ref|NM_001145328.1|	Bombyx mori bystin (LOC100270780), mRNA	0.876564	5.7555	19.6998	9.06124e-06	9.4764e-05	down
comp16239	gi|379698931|ref|NM_001257008.1|	Bombyx mori c-myc (myc), mRNA	1.2921	7.76876	29.9581	4.41493e-08	9.63352e-07	down
comp8513	gi|298566245|ref|NM_001190367.1|	Bombyx mori Ca2 /calmodulin-dependent protein kinase II (CaMKII), mRNA	0.974637	5.4924	28.3595	1.00751e-07	1.95342e-06	down
comp6887	gi|112982684|ref|NM_001044217.1|	Bombyx mori cadherin-like membrane protein (Btr175), mRNA	1.10862	3.40431	24.4634	7.57355e-07	1.10924e-05	down
comp9745	gi|112983103|ref|NM_001043585.1|	Bombyx mori caspase-1 (Caspase1), mRNA	0.587724	2.75904	5.74547	0.0165313	0.049426	down
comp10062	gi|112983597|ref|NM_001043880.1|	Bombyx mori cdc2-related kinase (LOC692764), mRNA	0.622825	4.77488	11.534	0.000683343	0.00371353	down
comp6547	gi|114051496|ref|NM_001046895.1|	Bombyx mori cell division protein (LOC732894), mRNA	0.769019	3.94524	12.7419	0.000357549	0.0021764	down
comp14573	gi|325910879|ref|NM_001043899.2|	Bombyx mori cellular retinoic acid binding protein (Crabp), mRNA	1.69886	7.51303	10.4476	0.00122811	0.0060254	down
comp12277	gi|114051743|ref|NM_001046712.1|	Bombyx mori centrin (LOC692867), mRNA	0.80436	5.43663	17.1681	3.42128e-05	0.000288634	down
comp30032	gi|112983153|ref|NM_001044135.1|	Bombyx mori CG10993-like protein (LOC733051), mRNA	1.0644	3.53783	21.423	3.68335e-06	4.35912e-05	down
comp8303	gi|120444902|ref|NM_001079879.1|	Bombyx mori chaperonin (LOC791084), mRNA	0.700466	7.37107	9.57358	0.00197397	0.00881475	down
comp10361	gi|114051312|ref|NM_001046644.1|	Bombyx mori chaperonin containing t-complex polypeptide 1 beta subunit (LOC692797), mRNA	0.813268	7.24107	8.85053	0.00293003	0.0121996	down
comp3302	gi|114052544|ref|NM_001046642.1|	Bombyx mori chaperonin subunit 4 delta (LOC692795), mRNA	1.34481	6.94834	16.5085	4.84322e-05	0.000390185	down
comp11197	gi|114050748|ref|NM_001046643.1|	Bombyx mori chaperonin subunit 6a zeta (LOC692796), mRNA	0.981294	6.94304	16.7309	4.30746e-05	0.000351644	down
comp40608	gi|114052375|ref|NM_001047046.1|	Bombyx mori cleavage and polyadenylation specific factor 4 (LOC733099), mRNA	0.596428	3.35598	7.71297	0.00548254	0.0202851	down
comp10574	gi|289629217|ref|NM_001172722.1|	Bombyx mori coatomer protein complex subunit beta (COPB), mRNA	0.535993	6.83086	6.14522	0.0131768	0.0410846	down
comp17315	gi|289629219|ref|NM_001172723.1|	Bombyx mori coatomer protein complex subunit delta (COPD), mRNA	0.614667	5.82178	9.10814	0.00254474	0.0108337	down
comp15833	gi|289629221|ref|NM_001172724.1|	Bombyx mori coatomer protein complex subunit epsilon (COPE), mRNA	0.573536	6.85387	6.67993	0.00975044	0.0322941	down
comp5857	gi|114051917|ref|NM_001046975.1|	Bombyx mori coenzyme Q4-like protein (LOC732978), mRNA	0.586071	3.04452	6.501	0.0107814	0.0349181	down
comp21879	gi|114050746|ref|NM_001046641.1|	Bombyx mori coiled-coil domain containing 25 protein (ccdc25), mRNA	1.03091	4.64371	22.9929	1.62597e-06	2.15579e-05	down
comp12948	gi|114052273|ref|NM_001047002.1|	Bombyx mori copper transporter (LOC733007), mRNA	1.43696	7.0037	35.2168	2.94971e-09	8.61103e-08	down
comp8453	gi|290563288|ref|NM_001173297.1|	Bombyx mori cuticular protein hypothetical 9 (CPH9), mRNA	1.94599	1.6759	38.57	5.28255e-10	1.73047e-08	down
comp12793	gi|237648965|ref|NM_001160187.1|	Bombyx mori cyclin A (Cyca), mRNA	0.513999	5.51596	8.41913	0.00371293	0.0147897	down
comp12517	gi|385298716|ref|NM_001258363.1|	Bombyx mori cyclin dependent kinase 12 (CDK12), mRNA	1.29222	4.14234	30.3008	3.6997e-08	8.31239e-07	down
comp42074	gi|289803004|ref|NM_001172812.1|	Bombyx mori cyclin dependent kinase 7 (Cdk7), mRNA	0.714554	3.52079	9.56737	0.00198066	0.00884154	down
comp3474	gi|239835731|ref|NM_001161717.1|	Bombyx mori cyclin L1 (Ccnl1), mRNA	0.66087	4.89046	15.1142	0.000101198	0.00073683	down
comp9318	gi|163838695|ref|NM_001112760.1|	Bombyx mori cytochrome b5 (LOC100127129), mRNA	0.591711	4.76125	7.50591	0.0061497	0.0222955	down
comp10485	gi|118918432|ref|NM_001079652.1|	Bombyx mori cytochrome c oxidase polypeptide IV (LOC780848), mRNA	0.721257	7.10952	10.7878	0.0010217	0.00516223	down
comp14854	gi|164448661|ref|NM_001113272.1|	Bombyx mori cytochrome c oxidase subunit Va (LOC100134927), mRNA	0.533669	6.94528	6.43978	0.0111593	0.035925	down
comp12197	gi|226502343|ref|NM_001146725.1|	Bombyx mori cytochrome P450 (P450), mRNA	7.28318	12.8463	318.792	2.65507e-71	4.27268e-68	down
comp10585	gi|321400089|ref|NM_001202537.1|	Bombyx mori death associated protein kinase (dapk), mRNA	1.55602	4.19683	56.4936	5.63822e-14	3.72238e-12	down
comp10753	gi|201023284|ref|NM_001134916.1|	Bombyx mori deoxyhypusine hydroxylase/monooxygenase (Dohh), mRNA	0.46724	5.52204	7.1114	0.00765953	0.026651	down
comp11822	gi|114052365|ref|NM_001046775.1|	Bombyx mori diphthamide synthesis protein (LOC692933), mRNA	0.911712	4.9111	25.5075	4.40662e-07	7.02115e-06	down
comp11503	gi|112983429|ref|NM_001043515.1|	Bombyx mori DNA cytosine-5 methyltransferase (Dnmt1), mRNA	0.968476	5.47104	11.8086	0.000589564	0.00328893	down
comp3155	gi|382546456|ref|NM_001257338.1|	Bombyx mori DNA replication factor Cdt1 (Cdt1), mRNA	1.55125	4.92256	31.8454	1.66943e-08	4.09375e-07	down
comp9383	gi|112983658|ref|NM_001043872.1|	Bombyx mori DNA supercoiling factor (scf), mRNA	1.91465	9.57059	57.1084	4.12439e-14	2.80939e-12	down
comp9379	gi|114051192|ref|NM_001046923.1|	Bombyx mori DNA-directed RNA polymerase II polypeptide (LOC732923), mRNA	0.855234	3.9972	14.5249	0.000138323	0.000971503	down
comp5332	gi|114050976|ref|NM_001046682.1|	Bombyx mori DNA-directed RNA polymerase subunit 6-like protein (LOC692837), mRNA	0.5264	4.47495	6.58198	0.0103016	0.0337549	down
comp8843	gi|255652890|ref|NM_001163914.1|	Bombyx mori DnaJ (Hsp40) homolog 10 (DnaJ-10), mRNA	1.26711	4.31586	17.6763	2.61871e-05	0.000229654	down
comp3330	gi|255652888|ref|NM_001163913.1|	Bombyx mori DnaJ (Hsp40) homolog 8 (DnaJ-8), mRNA	1.04474	5.96367	7.53846	0.00603956	0.0220077	down
comp15308	gi|148298860|ref|NM_001098329.1|	Bombyx mori dolichyl-diphosphooligosaccharide protein glycotransferase (LOC778504), mRNA	0.705802	7.87819	5.96093	0.0146263	0.044663	down
comp14303	gi|197927102|ref|NM_001134721.1|	Bombyx mori dolichyl-diphosphooligosaccharide--protein glycosyltransferase subunit 4 (LOC100188939), mRNA	0.77664	6.19205	13.0815	0.000298228	0.00187287	down
comp3422	gi|319803022|ref|NM_001201432.1|	Bombyx mori E3 ubiquitin-protein ligase RING1 (SCE), mRNA	0.454967	5.40397	7.00671	0.00812046	0.0279654	down
comp18413	gi|114053150|ref|NM_001046658.1|	Bombyx mori electron-transfer-flavoprotein beta polypeptide (LOC692811), mRNA	0.903486	5.89954	16.6606	4.47009e-05	0.000363308	down
comp33382	gi|114051098|ref|NM_001046932.1|	Bombyx mori ELL complex EAP30 subunit (EAP30), mRNA	0.834281	4.0036	16.8903	3.96042e-05	0.000327256	down
comp11683	gi|114051514|ref|NM_001046894.1|	Bombyx mori elongation factor Ts (LOC732893), mRNA	0.684552	4.46426	14.9011	0.000113299	0.000813047	down
comp10554	gi|114052966|ref|NM_001046654.1|	Bombyx mori elongation factor Tu (LOC692807), mRNA	1.06757	6.55052	22.6763	1.91715e-06	2.48804e-05	down
comp26631	gi|148225657|ref|NM_001046655.2|	Bombyx mori elongation protein 4-like protein (LOC692808), mRNA	0.875221	4.74438	18.2834	1.90358e-05	0.000174572	down
comp6057	gi|114053108|ref|NM_001046656.1|	Bombyx mori endothelial-monocyte activating polypeptide II (LOC692809), mRNA	0.697215	5.70075	9.90487	0.00164842	0.00763645	down
comp19959	gi|283483972|ref|NM_001170995.1|	Bombyx mori enhancer of split mbeta (E(spl)mbeta), mRNA	2.40378	5.60983	104.112	1.91225e-24	3.9707e-22	down
comp10387	gi|148298799|ref|NM_001098361.1|	Bombyx mori enolase (LOC100037426), mRNA	0.84996	8.17085	14.0545	0.000177587	0.00119636	down
comp18452	gi|163838673|ref|NM_001112746.1|	Bombyx mori eukaryotic initiation factor 4A-III (eIF4AIII), mRNA	0.689099	6.55146	12.5195	0.000402723	0.00239698	down
comp15906	gi|148298702|ref|NM_001098304.1|	Bombyx mori eukaryotic initiation factor 4B protein (LOC778479), mRNA	0.913406	5.90252	16.4423	5.01523e-05	0.000402031	down
comp6499	gi|148298733|ref|NM_001098363.1|	Bombyx mori eukaryotic initiation factor 4E-2 (LOC100037428), mRNA	0.77766	5.38443	10.8101	0.0010095	0.00512266	down
comp3838	gi|151301106|ref|NM_001099613.1|	Bombyx mori eukaryotic translation initiation factor 1A (LOC100101157), mRNA	0.688667	8.25182	6.83346	0.0089466	0.0301568	down
comp16586	gi|112984361|ref|NM_001044051.1|	Bombyx mori eukaryotic translation initiation factor 2 alpha subunit (LOC693063), mRNA	0.640908	6.86724	7.83326	0.00512935	0.0192522	down
comp10901	gi|112983253|ref|NM_001044191.1|	Bombyx mori eukaryotic translation initiation factor 3 subunit 7 (eIF3-S7), mRNA	0.743101	7.81817	9.10675	0.00254668	0.0108383	down
comp3312	gi|112983123|ref|NM_001044195.1|	Bombyx mori eukaryotic translation initiation factor 4H (LOC733087), mRNA	0.700883	5.14691	13.1199	0.000292174	0.00183754	down
comp12866	gi|114052169|ref|NM_001047052.1|	Bombyx mori eukaryotic translation initiation factor 6 (LOC733105), mRNA	0.535478	6.71516	6.06723	0.0137712	0.0426078	down
comp10139	gi|237648985|ref|NM_001160198.1|	Bombyx mori exosome complex exonuclease Rrp40 (Rrp40), mRNA	0.86294	3.60457	16.1744	5.77697e-05	0.000455715	down
comp11226	gi|148223692|ref|NM_001046969.2|	Bombyx mori F-actin capping protein beta subunit (LOC732972), mRNA	0.649993	5.07538	10.6575	0.00109624	0.00546532	down
comp64954	gi|350536798|ref|NM_001246219.1|	Bombyx mori Fanconi anemia, complementation group I (FANCI), mRNA	1.17663	3.82156	33.4625	7.26502e-09	1.96905e-07	down
comp25267	gi|114053304|ref|NM_001046660.1|	Bombyx mori G10 protein (LOC692813), mRNA	0.74396	3.98931	11.9316	0.000551901	0.00311767	down
comp6968	gi|382546514|ref|NM_001257339.1|	Bombyx mori geminin (BmGEMININ), mRNA	1.09131	5.04416	12.9674	0.000316964	0.00196655	down
comp10477	gi|114053284|ref|NM_001046661.1|	Bombyx mori general control of amino acid synthesis-like protein (LOC692814), mRNA	0.522459	4.37695	8.40494	0.00374202	0.0148779	down
comp10959	gi|114052461|ref|NM_001046780.1|	Bombyx mori glutamate dehydrogenase (LOC692939), mRNA	0.933704	7.88891	15.1188	0.000100951	0.000735924	down
comp17965	gi|114052241|ref|NM_001046666.1|	Bombyx mori glutathione S-transferase omega 1 (GSTo1), mRNA	0.889201	5.87482	18.2223	1.96566e-05	0.00017922	down
comp11274	gi|112983815|ref|NM_001043921.1|	Bombyx mori glyceraldehyde-3-phosphate dehydrogenase (LOC692786), mRNA	1.60926	9.09076	43.8182	3.60336e-11	1.43621e-09	down
comp8203	gi|114051482|ref|NM_001046836.1|	Bombyx mori glycosyl-phosphatidyl-inositol-anchored protein (LOC693083), mRNA	0.551311	7.68971	5.73786	0.016603	0.0495933	down
comp15618	gi|114053190|ref|NM_001046828.1|	Bombyx mori glycyl-tRNA synthetase (LOC692991), mRNA	0.612686	8.61805	6.6256	0.0100523	0.0330982	down
comp4710	gi|114050902|ref|NM_001046948.1|	Bombyx mori golgi SNAP receptor complex member 2 (LOC732950), mRNA	0.701712	5.29899	15.292	9.21075e-05	0.000680317	down
comp12235	gi|114053312|ref|NM_001046874.1|	Bombyx mori GTP binding protein (LOC732871), mRNA	0.651029	7.55782	5.92975	0.0148873	0.0453524	down
comp8764	gi|151301058|ref|NM_001099621.1|	Bombyx mori H+ transporting ATP synthase delta subunit (LOC100101165), mRNA	0.72931	6.78698	13.0754	0.000299203	0.00187781	down
comp3417	gi|114051739|ref|NM_001046963.1|	Bombyx mori H+ transporting ATP synthase gamma subunit (LOC732965), mRNA	0.634644	8.21011	7.43282	0.00640449	0.022999	down
comp14846	gi|114053276|ref|NM_001047061.1|	Bombyx mori H+ transporting ATP synthase O subunit (LOC733114), transcript variant 1, mRNA	0.528311	7.43367	5.82725	0.0157798	0.0475982	down
comp14684	gi|153791738|ref|NM_001099809.1|	Bombyx mori H+ transporting ATP synthase subunit d (LOC100101181), mRNA	0.642091	7.72551	7.87875	0.0050019	0.0188564	down
comp10385	gi|148298747|ref|NM_001098342.1|	Bombyx mori H+ transporting ATP synthase subunit e (LOC778517), mRNA	0.481609	6.53272	6.21537	0.0126646	0.0398836	down
comp15031	gi|114051096|ref|NM_001046933.1|	Bombyx mori H+ transporting ATP synthase subunit g (LOC732934), mRNA	1.07014	6.45085	21.5865	3.38225e-06	4.08089e-05	down
comp15034	gi|114053180|ref|NM_001047064.1|	Bombyx mori H2A histone family member V (his2Av), mRNA	1.47519	7.27774	32.507	1.18764e-08	3.00979e-07	down
comp14803	gi|148298805|ref|NM_001098286.1|	Bombyx mori h3 histone family 3a (LOC778457), mRNA	0.879533	7.3321	16.1903	5.72869e-05	0.000452461	down
comp10044	gi|114052427|ref|NM_001047083.1|	Bombyx mori hepatoma-derived growth factor-related protein 3 (LOC733136), mRNA	0.630352	7.06876	7.75412	0.00535902	0.0199284	down
comp3307	gi|261245092|ref|NM_001166144.1|	Bombyx mori heterochromatin protein 1beta-like protein (Hp1b-l), mRNA	1.6759	6.2973	26.1546	3.15138e-07	5.26894e-06	down
comp16228	gi|162462397|ref|NM_001111354.1|	Bombyx mori hnRNPA/B-like 28 (Hrp28), mRNA	0.827723	8.68875	8.47116	0.0036082	0.0144127	down
comp50513	gi|112984531|ref|NM_001043738.1|	Bombyx mori innexin 2 (Inx2), mRNA	1.01321	3.59134	19.1844	1.18677e-05	0.000117708	down
comp8713	gi|114052992|ref|NM_001047035.1|	Bombyx mori inosine triphosphatase (LOC733043), mRNA	0.961389	4.61658	29.2109	6.49138e-08	1.35446e-06	down
comp11705	gi|114051276|ref|NM_001046918.1|	Bombyx mori interleukin enhancer binding factor (LOC732918), mRNA	0.674915	5.08686	11.5508	0.000677207	0.00368641	down
comp6594	gi|112982868|ref|NM_001043640.1|	Bombyx mori intersex (ix), mRNA	0.716306	3.15934	10.0389	0.00153267	0.00722242	down
comp21484	gi|114050898|ref|NM_001046698.1|	Bombyx mori ischemia/reperfusion inducible protein (LOC692853), mRNA	0.740713	6.27365	10.2218	0.00138787	0.00666809	down
comp3628	gi|114053322|ref|NM_001046875.1|	Bombyx mori karyopherin alpha 3 (LOC732872), mRNA	0.62308	8.16154	6.50751	0.010742	0.0348431	down
comp11023	gi|309384284|ref|NM_001123351.2|	Bombyx mori kinesin-like protein a (MCAK), mRNA	2.00672	4.55172	102.307	4.75413e-24	9.13503e-22	down
comp10909	gi|112982819|ref|NM_001044077.1|	Bombyx mori L-threonine dehydrogenase (LOC693077), mRNA	0.73278	8.11163	10.4005	0.00125982	0.00615285	down
comp5762	gi|158186755|ref|NM_001109925.1|	Bombyx mori laccase 2 (Lac2), mRNA	8.73366	10.0816	526.421	1.69692e-116	2.18462e-112	down
comp3748	gi|114051631|ref|NM_001046953.1|	Bombyx mori LSM Sm-like protein family member (LOC732955), mRNA	1.43788	3.42454	29.0589	7.02104e-08	1.45087e-06	down
comp25152	gi|114052283|ref|NM_001047049.1|	Bombyx mori methylthioadenosine phosphorylase (Mtap), mRNA	0.739271	4.585	9.59279	0.00195343	0.00874833	down
comp10888	gi|112982870|ref|NM_001043453.1|	Bombyx mori minichromosome maintenance complex component 7 (Mcm7), mRNA	1.37467	4.60711	24.1028	9.13266e-07	1.30204e-05	down
comp3131	gi|114052548|ref|NM_001046791.1|	Bombyx mori mitochondria-associated granulocyte macrophage CSF signaling molecule (LOC692951), nuclear gene encoding mitochondrial protein, mRNA	0.817016	3.19765	11.7651	0.000603516	0.00335182	down
comp20905	gi|153792366|ref|NM_001099798.1|	Bombyx mori mitochondrial 28S ribosomal protein S14 (mRpS14), nuclear gene encoding mitochondrial protein, mRNA	1.06471	4.40605	21.5672	3.4164e-06	4.11054e-05	down
comp11857	gi|114051965|ref|NM_001046733.1|	Bombyx mori mitochondrial aldehyde dehydrogenase (LOC692889), nuclear gene encoding mitochondrial protein, mRNA	0.889761	5.25241	22.9958	1.62355e-06	2.1548e-05	down
comp14724	gi|148298672|ref|NM_001098344.1|	Bombyx mori mitochondrial ATP synthase coupling factor 6 (LOC778519), nuclear gene encoding mitochondrial protein, mRNA	1.02584	6.81358	21.7842	3.05097e-06	3.73367e-05	down
comp17745	gi|158635972|ref|NM_001047054.1|	Bombyx mori mitochondrial import inner membrane translocase subunit Tim9A (LOC733107), nuclear gene encoding mitochondrial protein, mRNA	1.22616	4.51745	20.0124	7.6941e-06	8.26827e-05	down
comp19465	gi|114052586|ref|NM_001046793.1|	Bombyx mori mitochondrial matrix protein p33 (LOC692953), nuclear gene encoding mitochondrial protein, mRNA	1.21869	5.9044	20.2207	6.90038e-06	7.48404e-05	down
comp16467	gi|114051709|ref|NM_001046861.1|	Bombyx mori mitochondrial prohibitin complex protein 2 (LOC693108), nuclear gene encoding mitochondrial protein, mRNA	0.785479	6.96855	12.5878	0.000388281	0.00232932	down
comp19254	gi|114053274|ref|NM_001047058.1|	Bombyx mori mitochondrial ribosomal protein L12 (mRpL12), nuclear gene encoding mitochondrial protein, mRNA	1.34521	5.01446	26.2626	2.98005e-07	5.0282e-06	down
comp6779	gi|112983283|ref|NM_001044151.1|	Bombyx mori mitochondrial ribosomal protein L2 (mRpL2), nuclear gene encoding mitochondrial protein, mRNA	1.13408	4.19754	22.6821	1.91138e-06	2.48306e-05	down
comp3077	gi|114051476|ref|NM_001046897.1|	Bombyx mori mitochondrial ribosomal protein S10 (mRpS10), nuclear gene encoding mitochondrial protein, mRNA	0.867843	3.02111	11.9112	0.000557978	0.0031451	down
comp35529	gi|114052732|ref|NM_001047027.1|	Bombyx mori mitochondrial ribosomal protein S12 (mRpS12), nuclear gene encoding mitochondrial protein, mRNA	1.16763	3.15615	23.0939	1.54281e-06	2.07354e-05	down
comp23051	gi|114053326|ref|NM_001046877.1|	Bombyx mori mitochondrial ribosomal protein S21 (mRpS21), nuclear gene encoding mitochondrial protein, mRNA	0.728781	3.93219	9.31389	0.00227423	0.009878	down
comp26924	gi|114051478|ref|NM_001046898.1|	Bombyx mori mitochondrial ribosomal protein S25 (mRpS25), nuclear gene encoding mitochondrial protein, mRNA	0.743382	3.8055	11.0023	0.000909964	0.00468783	down
comp12466	gi|114052778|ref|NM_001046876.1|	Bombyx mori mitochondrial ribosomal protein S5 (mRpS5), nuclear gene encoding mitochondrial protein, mRNA	1.19743	5.05641	28.6365	8.73227e-08	1.72422e-06	down
comp21061	gi|114051210|ref|NM_001046919.1|	Bombyx mori mitochondrial single-stranded DNA-binding protein (LOC732919), nuclear gene encoding mitochondrial protein, mRNA	1.04197	4.40658	17.0369	3.66609e-05	0.000305089	down
comp9171	gi|114050828|ref|NM_001046859.1|	Bombyx mori mitogen-activated protein-binding protein-interacting protein (LOC693106), mRNA	0.443448	4.27221	5.80095	0.0160175	0.048191	down
comp3510	gi|151301197|ref|NM_001099617.1|	Bombyx mori mobility group protein 1B (LOC100101161), mRNA	1.48424	9.23057	21.7517	3.10319e-06	3.77961e-05	down
comp2714	gi|112983045|ref|NM_001043468.1|	Bombyx mori molting fluid carboxypeptidase A (Mf-cpa), mRNA	2.773	1.28497	56.583	5.38764e-14	3.57528e-12	down
comp29393	gi|225703087|ref|NM_001146064.1|	Bombyx mori mortality factor 4-like (mrg), mRNA	0.900629	4.25018	21.7859	3.04835e-06	3.73367e-05	down
comp11357	gi|114052762|ref|NM_001046808.1|	Bombyx mori mRNA export protein (LOC692969), mRNA	1.02411	4.83068	21.9069	2.86206e-06	3.53949e-05	down
comp9138	gi|153791338|ref|NM_001099813.1|	Bombyx mori mRNA transport regulator 3 (LOC100101185), mRNA	0.973837	3.88696	17.6918	2.59749e-05	0.000228255	down
comp4006	gi|114051022|ref|NM_001046860.1|	Bombyx mori N-acetyltransferase (LOC693107), mRNA	0.540988	4.28383	6.4289	0.0112278	0.0361006	down
comp18336	gi|114050738|ref|NM_001046936.1|	Bombyx mori N-acetyltransferase (LOC732937), mRNA	0.671339	5.95326	8.94381	0.00278412	0.0116714	down
comp17964	gi|114052453|ref|NM_001047013.1|	Bombyx mori NADH dehydrogenase (ubiquinone) 1 beta subcomplex 10 (LOC733018), mRNA	0.527565	5.55665	9.516	0.00203689	0.00905798	down
comp18612	gi|153792037|ref|NM_001099817.1|	Bombyx mori NADH dehydrogenase 1 alpha subcomplex subunit 5 (LOC100101189), mRNA	0.835424	4.63817	17.8604	2.37716e-05	0.000211351	down
comp19791	gi|114051446|ref|NM_001046901.1|	Bombyx mori NADH dehydrogenase-ubiquinone Fe-S protein 2 (LOC732900), mRNA	0.514189	6.27268	7.50357	0.00615767	0.0223118	down
comp19980	gi|114051373|ref|NM_001046852.1|	Bombyx mori NADH-ubiquinone oxidoreductase subunit B14.7 (LOC693099), mRNA	0.457578	4.60531	6.90633	0.00858912	0.0292298	down
comp21522	gi|114053074|ref|NM_001047070.1|	Bombyx mori NADH-ubiquinone reductase (LOC733123), mRNA	0.425779	5.23109	6.19489	0.012812	0.0402101	down
comp3511	gi|379698963|ref|NM_001257025.1|	Bombyx mori Nep1 protein (Nep1), mRNA	1.10594	5.03531	37.5	9.14129e-10	2.89152e-08	down
comp3340	gi|112983127|ref|NM_001043577.1|	Bombyx mori nuclear hormone receptor E75 (E75), transcript variant C, mRNA	1.61488	6.54904	52.505	4.29149e-13	2.37119e-11	down
comp3310	gi|112983405|ref|NM_001044177.1|	Bombyx mori nucleolar phosphoprotein (Nopp34), mRNA	1.24188	6.44361	25.9265	3.54672e-07	5.83584e-06	down
comp16104	gi|114051933|ref|NM_001046973.1|	Bombyx mori nucleolar protein family A member 2 (LOC732976), mRNA	1.04628	6.27078	16.9738	3.78993e-05	0.000314987	down
comp7916	gi|290555897|ref|NM_001173366.1|	Bombyx mori nucleoplasmin (LOC692956), transcript variant 1, mRNA	1.20458	9.0376	14.3507	0.000151723	0.00105015	down
comp14120	gi|114052017|ref|NM_001046736.1|	Bombyx mori nucleosome assembly protein (LOC692892), transcript variant 2, mRNA	0.599106	9.62534	5.96425	0.0145988	0.0445942	down
comp13159	gi|298160920|ref|NM_001190211.1|	Bombyx mori nucleotide excision repair protein (Rad4), mRNA	0.725696	3.83495	11.3551	0.000752395	0.00400593	down
comp22905	gi|160333367|ref|NM_001110352.1|	Bombyx mori ociad protein (LOC100101168), transcript variant 2, mRNA	0.59039	4.89125	12.0793	0.000509849	0.00291207	down
comp11367	gi|290565747|ref|NM_001173394.1|	Bombyx mori origin recognition complex subunit 5 (ORC5), mRNA	0.910101	3.2815	9.83077	0.00171617	0.00789169	down
comp7770	gi|296080741|ref|NM_001184738.1|	Bombyx mori orthodenticle (LOC100431171), mRNA	0.738827	2.43921	9.94536	0.00161255	0.00749459	down
comp16176	gi|112983281|ref|NM_001043493.1|	Bombyx mori p23-like protein (LOC692504), mRNA	0.817705	6.49741	8.49025	0.00357055	0.0142889	down
comp3304	gi|114051665|ref|NM_001046707.1|	Bombyx mori peptidyl-prolyl cis-trans isomerase (LOC692862), mRNA	0.834527	6.35015	18.1301	2.06319e-05	0.000187581	down
comp6390	gi|148298704|ref|NM_001098355.1|	Bombyx mori PHD finger protein 5A (Phf5a), mRNA	0.830436	2.8488	11.2343	0.000803009	0.00422664	down
comp11472	gi|112982821|ref|NM_001044075.1|	Bombyx mori phosphoglyceromutase (Pglym), mRNA	0.873097	6.0298	21.3812	3.76444e-06	4.44211e-05	down
comp19902	gi|114052648|ref|NM_001046800.1|	Bombyx mori phosphohistidine phosphatase (LOC692960), mRNA	0.898203	4.62498	19.0258	1.28961e-05	0.000126159	down
comp24760	gi|114052674|ref|NM_001046803.1|	Bombyx mori phosphoribosyl pyrophosphate synthetase (LOC692963), mRNA	0.901598	5.32413	20.8574	4.9478e-06	5.61711e-05	down
comp20820	gi|114051324|ref|NM_001046911.1|	Bombyx mori phosphoribosylaminoimidazole carboxylase (LOC732910), mRNA	1.0751	6.02869	32.665	1.09491e-08	2.82482e-07	down
comp24933	gi|114052676|ref|NM_001046804.1|	Bombyx mori phosphoserine aminotransferase (Psat1), mRNA	2.64011	4.42808	119.031	1.03125e-27	2.82474e-25	down
comp8192	gi|112983001|ref|NM_001043620.1|	Bombyx mori PIN2/TRF1-interacting protein (LOC692640), mRNA	0.437694	5.50917	6.36886	0.011614	0.0371474	down
comp6027	gi|237648999|ref|NM_001160205.1|	Bombyx mori poly(A)-specific ribonuclease (Parn), mRNA	0.622321	4.01966	8.9542	0.00276832	0.0116203	down
comp6514	gi|114051929|ref|NM_001046727.1|	Bombyx mori prefoldin beta subunit (LOC692882), mRNA	1.09393	5.14912	29.006	7.21539e-08	1.47916e-06	down
comp9346	gi|148232664|ref|NM_001046993.2|	Bombyx mori prefoldin subunit 3 (LOC732997), mRNA	1.23314	5.75712	24.3056	8.22016e-07	1.18374e-05	down
comp16938	gi|148298848|ref|NM_001098326.1|	Bombyx mori programmed cell death protein 5-like protein (LOC778501), mRNA	0.853453	5.62934	14.4879	0.000141062	0.000987204	down
comp16353	gi|114053220|ref|NM_001046824.1|	Bombyx mori prohibitin protein WPH (LOC692987), mRNA	1.09721	6.52502	20.3903	6.31501e-06	6.94867e-05	down
comp17657	gi|112984049|ref|NM_001043360.1|	Bombyx mori proliferating cell nuclear antigen (Pcna), mRNA	1.47303	6.06217	16.287	5.4437e-05	0.000432072	down
comp10934	gi|114052503|ref|NM_001046879.1|	Bombyx mori proteasome 25 kDa subunit (LOC732876), mRNA	0.889666	6.18472	17.3719	3.0734e-05	0.000263428	down
comp3316	gi|114052085|ref|NM_001046743.1|	Bombyx mori proteasome 26S non-ATPase subunit 12 (LOC692900), mRNA	0.967622	6.48854	14.2283	0.00016192	0.00110704	down
comp18511	gi|148298815|ref|NM_001098340.1|	Bombyx mori proteasome 26S non-ATPase subunit 4 (LOC778515), mRNA	0.882024	6.19914	17.3169	3.16355e-05	0.000269719	down
comp9190	gi|114052712|ref|NM_001047078.1|	Bombyx mori proteasome 26S non-ATPase subunit 7 (LOC733131), mRNA	0.616626	5.91737	9.46802	0.00209085	0.00925638	down
comp10936	gi|114051244|ref|NM_001046922.1|	Bombyx mori proteasome alpha 3 subunit (LOC732922), mRNA	0.783253	6.41375	12.3929	0.000430958	0.0025334	down
comp17561	gi|148229122|ref|NM_001046995.2|	Bombyx mori proteasome beta 3 subunit (LOC732999), mRNA	0.696815	5.93842	12.1751	0.000484306	0.00279469	down
comp17629	gi|151301140|ref|NM_001099622.1|	Bombyx mori proteasome beta subunit (LOC100101166), mRNA	0.915551	5.80725	19.8436	8.40434e-06	8.89782e-05	down
comp16766	gi|114052033|ref|NM_001046739.1|	Bombyx mori proteasome beta-subunit (LOC692896), mRNA	0.817607	6.22387	14.694	0.000126449	0.000895928	down
comp17203	gi|114052159|ref|NM_001046994.1|	Bombyx mori proteasome subunit alpha type 6-A (LOC732998), mRNA	1.03574	6.09882	22.0749	2.62218e-06	3.27112e-05	down
comp10366	gi|114053072|ref|NM_001047071.1|	Bombyx mori proteasome subunit beta 7 (LOC733124), mRNA	1.14174	6.0611	17.1242	3.50139e-05	0.00029347	down
comp3309	gi|114050992|ref|NM_001046681.1|	Bombyx mori proteasome zeta subunit (LOC692836), mRNA	0.687995	6.37257	8.32806	0.00390373	0.0153972	down
comp14405	gi|112982999|ref|NM_001043617.1|	Bombyx mori protein translation factor SUI1 homolog (Sui1), mRNA	0.639035	8.02243	7.67455	0.0056005	0.0206593	down
comp9310	gi|350536614|ref|NM_001246003.1|	Bombyx mori protein tyrosine phosphatase (Bmptp-Z), mRNA	0.429378	4.87999	6.36344	0.0116496	0.0372428	down
comp26520	gi|112983353|ref|NM_001043503.1|	Bombyx mori protein tyrosine phosphatase (Ptp-h), mRNA	0.576753	4.68369	11.0696	0.000877531	0.00454804	down
comp4016	gi|306518637|ref|NM_001195452.1|	Bombyx mori putative acetyl transferase (at1), mRNA	0.560744	5.60408	9.18063	0.0024459	0.0104892	down
comp30794	gi|379698957|ref|NM_001257022.1|	Bombyx mori putative methyltransferase WBSCR22-like protein (LOC100862796), mRNA	1.26533	4.51106	31.8122	1.69819e-08	4.15638e-07	down
comp9403	gi|114052039|ref|NM_001046746.1|	Bombyx mori Rab-related protein (LOC692903), mRNA	2.25127	3.31753	89.2705	3.44361e-21	4.92589e-19	down
comp12999	gi|112984535|ref|NM_001044019.1|	Bombyx mori Rad51 homolog (Rad51), mRNA	0.538039	4.05956	6.15732	0.013087	0.0408737	down
comp4196	gi|114050970|ref|NM_001046683.1|	Bombyx mori replication factor C (activator 1) 5 (LOC692838), mRNA	1.18784	3.90133	12.6842	0.000368754	0.00222984	down
comp4232	gi|112983131|ref|NM_001043473.1|	Bombyx mori replication protein A1 (Rpa1), mRNA	0.559624	4.69063	6.79383	0.00914733	0.0307108	down
comp28706	gi|112983109|ref|NM_001043474.1|	Bombyx mori replication protein A2 (Rpa2), mRNA	1.34703	4.30481	19.9839	7.80988e-06	8.37173e-05	down
comp12390	gi|112983073|ref|NM_001043475.1|	Bombyx mori replication protein A3 (Rpa3), mRNA	1.27527	4.41862	12.2564	0.000463663	0.00268883	down
comp24634	gi|114050960|ref|NM_001046685.1|	Bombyx mori ribonucleic acid binding protein S1 (LOC692840), mRNA	1.25731	4.64233	28.2783	1.0507e-07	2.03409e-06	down
comp3377	gi|382546359|ref|NM_001257337.1|	Bombyx mori ribonucleoside diphosphate reductase small subunit (RnrS), mRNA	2.60557	7.49854	28.5603	9.08235e-08	1.78513e-06	down
comp26582	gi|114050756|ref|NM_001046686.1|	Bombyx mori ribosomal protein L20 (RpL20), mRNA	0.886534	4.15541	16.009	6.30431e-05	0.000494286	down
comp15041	gi|114052792|ref|NM_001046811.1|	Bombyx mori ribosomal protein L7Ae (RpL7Ae), mRNA	1.69678	6.96045	27.7067	1.41176e-07	2.66046e-06	down
comp13604	gi|112982668|ref|NM_001044099.1|	Bombyx mori ribosomal protein S2e (RpS2e), mRNA	0.677247	11.578	6.16442	0.0130345	0.0407498	down
comp5873	gi|195963332|ref|NM_001130906.1|	Bombyx mori ribosomal protein S6 kinase (LOC100174852), mRNA	0.54081	5.28079	8.00375	0.00466806	0.0178434	down
comp16320	gi|114052774|ref|NM_001046810.1|	Bombyx mori ring box protein (LOC692971), mRNA	0.73957	5.84312	15.6346	7.68342e-05	0.000585304	down
comp4133	gi|114051959|ref|NM_001046976.1|	Bombyx mori RNA binding motif protein 17 (Rbm17), mRNA	0.623217	4.45408	11.771	0.00060161	0.00334274	down
comp10650	gi|148298852|ref|NM_001098300.1|	Bombyx mori RNA methyltransferase-like (LOC778475), mRNA	0.852556	2.89927	11.4084	0.000731147	0.0039171	down
comp12764	gi|114052053|ref|NM_001046741.1|	Bombyx mori rotamase Pin1 (LOC692898), mRNA	0.674671	5.05246	10.6859	0.00107958	0.00539118	down
comp19763	gi|114052359|ref|NM_001046777.1|	Bombyx mori rRNA processing protein Ebp2 (LOC692935), mRNA	1.19418	5.53409	27.5111	1.56193e-07	2.88498e-06	down
comp3423	gi|153791816|ref|NM_001099801.1|	Bombyx mori S-adenosyl-L-homocysteine hydrolase (LOC100101173), mRNA	0.745737	7.77189	9.38337	0.00218963	0.0095882	down
comp27370	gi|114051649|ref|NM_001046955.1|	Bombyx mori sec13-like protein (LOC732957), mRNA	0.775542	3.91467	8.73689	0.00311836	0.0128265	down
comp16354	gi|112983861|ref|NM_001043923.1|	Bombyx mori selenophosphate synthetase 1 (Sps1), mRNA	0.667775	7.20952	9.63328	0.00191083	0.00859841	down
comp552117	gi|112984051|ref|NM_001043361.1|	Bombyx mori serine protease (LOC692357), mRNA	2.39545	-1.37106	5.76504	0.0163481	0.0490024	down
comp43584	gi|112983871|ref|NM_001043392.1|	Bombyx mori serine protease inhibitor 12 (serpin-12), mRNA	0.655265	3.87554	6.04979	0.0139079	0.0429784	down
comp5186	gi|112984409|ref|NM_001044037.1|	Bombyx mori serotonin receptor 4 (Ser-4), mRNA	1.16867	1.85045	10.8963	0.00096356	0.00491282	down
comp8770	gi|169234935|ref|NM_001113276.2|	Bombyx mori sex-specific storage-protein SP1 (Sp1), mRNA	2.3345	3.11402	8.43804	0.00367452	0.0146457	down
comp8429	gi|114052091|ref|NM_001046749.1|	Bombyx mori signal peptidase complex subunit 2 (LOC692906), mRNA	0.733756	6.81276	6.938	0.00843836	0.0288158	down
comp3513	gi|148298790|ref|NM_001098305.1|	Bombyx mori signal recognition particle 14 kDa protein-like protein (LOC778480), mRNA	1.07522	5.89122	21.8689	2.91926e-06	3.60677e-05	down
comp3734	gi|114051174|ref|NM_001046924.1|	Bombyx mori signal recognition particle 19 kDa protein (LOC732924), mRNA	1.12841	5.20384	29.3314	6.09983e-08	1.28316e-06	down
comp12278	gi|148298872|ref|NM_001098306.1|	Bombyx mori signal recognition particle 54 kDa protein-like (Srp54), mRNA	0.603249	7.99181	7.2314	0.00716395	0.025206	down
comp3874	gi|148298712|ref|NM_001098307.1|	Bombyx mori signal recognition particle 68 kDa protein-like (Srp68), mRNA	1.4197	7.25411	29.7292	4.9682e-08	1.06601e-06	down
comp3939	gi|148298801|ref|NM_001098337.1|	Bombyx mori signal recognition particle receptor alpha subunit (LOC778512), mRNA	0.742089	7.50267	8.31771	0.00392604	0.0154728	down
comp3408	gi|148298678|ref|NM_001098347.1|	Bombyx mori signal recognition particle receptor beta subunit (LOC778523), mRNA	0.796388	7.64899	7.30457	0.00687795	0.0243528	down
comp13851	gi|148298666|ref|NM_001098290.1|	Bombyx mori signal sequence receptor (LOC778461), mRNA	1.01957	9.74441	8.25046	0.00407416	0.0159086	down
comp13871	gi|114052940|ref|NM_001046867.1|	Bombyx mori signal sequence receptor beta subunit (LOC732862), mRNA	1.01106	9.15425	10.6203	0.00111856	0.00555781	down
comp13590	gi|112984493|ref|NM_001044023.1|	Bombyx mori silk fibroin light chain (Fib-l), mRNA	8.5298	12.2231	278.746	1.40917e-62	1.64924e-59	down
comp15634	gi|114051396|ref|NM_001046905.1|	Bombyx mori small nuclear ribonucleoprotein E (LOC732904), mRNA	1.01421	5.961	15.7165	7.35794e-05	0.000562841	down
comp18438	gi|153792506|ref|NM_001099806.1|	Bombyx mori small nuclear ribonucleoprotein protein F (LOC100101178), mRNA	0.682354	4.63364	8.58845	0.00338301	0.0136873	down
comp19381	gi|114050790|ref|NM_001046939.1|	Bombyx mori small nuclear ribonucleoprotein Sm D1 (LOC732940), mRNA	0.960508	4.62796	18.9229	1.36108e-05	0.000132098	down
comp17271	gi|134948670|ref|NM_001083627.1|	Bombyx mori small nuclear ribonucleoprotein sm d2 (LOC100036587), mRNA	1.23095	5.41487	28.958	7.39641e-08	1.51385e-06	down
comp12765	gi|379698961|ref|NM_001257024.1|	Bombyx mori Sp3 transcription factor (sp3), mRNA	3.54768	3.66758	9.17291	0.00245624	0.0105195	down
comp3777	gi|112983327|ref|NM_001044181.1|	Bombyx mori spliceosomal protein on the X (Spx), mRNA	0.663645	3.5754	9.58038	0.00196668	0.00878828	down
comp9177	gi|114052606|ref|NM_001047020.1|	Bombyx mori SUMO-1 activating enzyme (LOC733026), mRNA	0.929614	5.51646	17.4699	2.91891e-05	0.000251864	down
comp37230	gi|112983067|ref|NM_001043594.1|	Bombyx mori TATA-box-binding protein (Tbp), mRNA	0.585307	3.47877	7.49832	0.00617565	0.0223585	down
comp12809	gi|160333888|ref|NM_001043590.1|	Bombyx mori TFIIB-related factor (Brf), mRNA	1.04472	3.77238	24.6743	6.78844e-07	1.00917e-05	down
comp17495	gi|114052057|ref|NM_001046883.1|	Bombyx mori thioredoxin (LOC732882), mRNA	0.749537	6.16805	11.1848	0.000824695	0.0043159	down
comp6532	gi|114052209|ref|NM_001046999.1|	Bombyx mori thioredoxin peroxidase (LOC733003), mRNA	0.719187	5.63201	17.037	3.66586e-05	0.000305089	down
comp9025	gi|376319259|ref|NM_001256745.1|	Bombyx mori thrombospondin type-1 domain-containing protein 4-like (LOC100861590), mRNA	0.915512	5.86287	25.2407	5.0604e-07	7.9255e-06	down
comp10421	gi|114053278|ref|NM_001046816.1|	Bombyx mori thymidylate synthase (Tyms), transcript variant 1, mRNA	0.839546	4.4359	6.20685	0.0127257	0.0400136	down
comp3329	gi|114052644|ref|NM_001047021.1|	Bombyx mori thymosin (LOC733028), transcript variant 1, mRNA	1.8897	5.68024	48.0014	4.25921e-12	1.97171e-10	down
comp12536	gi|112983265|ref|NM_001043544.1|	Bombyx mori topoisomerase II (TOP2), mRNA	0.706346	5.08148	12.8504	0.000337409	0.0020744	down
comp15866	gi|114052612|ref|NM_001047079.1|	Bombyx mori transaldolase (LOC733132), mRNA	0.896458	7.1139	15.1401	9.98208e-05	0.000728306	down
comp6681	gi|112984187|ref|NM_001043979.1|	Bombyx mori transcription factor E74 (E74), mRNA	0.7943	5.85874	10.7327	0.00105258	0.00528509	down
comp38565	gi|114051677|ref|NM_001046957.1|	Bombyx mori transcription initiation factor TFIID subunit 12 (LOC732959), mRNA	0.732415	3.11288	8.24018	0.00409731	0.015984	down
comp39770	gi|112982785|ref|NM_001044083.1|	Bombyx mori transcription-associated zinc ribbon protein (Znrd1), mRNA	0.923844	2.27178	12.5447	0.000397328	0.00237303	down
comp10933	gi|114050832|ref|NM_001046693.1|	Bombyx mori transketolase (LOC692848), mRNA	1.09194	8.13509	21.2264	4.08109e-06	4.77202e-05	down
comp11145	gi|112984507|ref|NM_001043724.1|	Bombyx mori translation initiation factor 2 gamma subunit (Eif2g), mRNA	0.600965	7.54515	6.6051	0.0101687	0.0333704	down
comp9124	gi|114053280|ref|NM_001046817.1|	Bombyx mori translin (LOC692980), mRNA	1.38221	4.5335	28.0656	1.17273e-07	2.24412e-06	down
comp18040	gi|158635928|ref|NM_001046751.1|	Bombyx mori translocase of inner mitochondrial membrane 8 homolog b (LOC692908), nuclear gene encoding mitochondrial protein, mRNA	0.717896	5.20601	12.0209	0.000526064	0.00299273	down
comp10141	gi|290563284|ref|NM_001046865.1|	Bombyx mori translocon-associated protein gamma (LOC100101160), transcript variant 1, mRNA	1.16106	8.75812	10.1763	0.00142257	0.00680254	down
comp9361	gi|112983369|ref|NM_001044163.1|	Bombyx mori transport protein Sec61 alpha subunit (Sec61alpha), mRNA	0.726477	10.6486	6.13951	0.0132194	0.041203	down
comp13774	gi|112983407|ref|NM_001044167.1|	Bombyx mori transport protein Sec61 beta subunit (LOC733070), mRNA	1.18097	9.24156	13.2592	0.000271239	0.00172441	down
comp13825	gi|112982971|ref|NM_001044209.1|	Bombyx mori transport protein Sec61 gamma subunit (LOC733141), mRNA	1.15494	8.60394	10.0354	0.00153563	0.00722839	down
comp25878	gi|306518643|ref|NM_001195455.1|	Bombyx mori triose-phosphate transporter-like protein (TPT), mRNA	0.797633	3.97015	11.9443	0.000548142	0.00310325	down
comp16184	gi|187281707|ref|NM_001126258.1|	Bombyx mori triosephosphate isomerase (Tpi), mRNA	2.23826	6.64212	90.1862	2.16766e-21	3.20764e-19	down
comp9451	gi|378404909|ref|NM_001256800.1|	Bombyx mori tyrosine-protein kinase Src42A-like (SRC), mRNA	1.04072	4.92578	30.1571	3.98427e-08	8.83445e-07	down
comp24504	gi|112983807|ref|NM_001043919.1|	Bombyx mori U1 small nuclear ribonucleoprotein A (SNF), mRNA	0.992391	4.37252	7.62486	0.00575693	0.0211394	down
comp23665	gi|114050802|ref|NM_001046671.1|	Bombyx mori U6 snRNA-associated Sm-like protein (LOC692825), mRNA	1.01995	3.9557	21.4843	3.56735e-06	4.24455e-05	down
comp3386	gi|113866027|ref|NM_001045492.1|	Bombyx mori ubiquinol-cytochrome C reductase complex 14kD subunit (Uccr), mRNA	0.885082	5.79861	21.7982	3.02881e-06	3.72053e-05	down
comp15775	gi|299890789|ref|NM_001190815.1|	Bombyx mori ubiquinol-cytochrome c reductase, complex III subunit XI (Uqcr11), nuclear gene encoding mitochondrial protein, mRNA	0.61706	5.37088	10.8093	0.00100989	0.00512266	down
comp18461	gi|223890179|ref|NM_001145333.1|	Bombyx mori ubiquitin-activating enzyme E1-like protein (LOC100270786), mRNA	0.945635	6.97272	11.5121	0.000691437	0.00374172	down
comp17550	gi|114050834|ref|NM_001046942.1|	Bombyx mori ubiquitin-conjugating enzyme E2 (LOC732943), mRNA	0.734157	5.9678	11.4329	0.000721552	0.00387699	down
comp14316	gi|112983973|ref|NM_001043945.1|	Bombyx mori ubiquitin-like protein SMT3 (Smt3), mRNA	1.05691	7.81417	11.3719	0.000745642	0.0039815	down
comp9789	gi|306518655|ref|NM_001195461.1|	Bombyx mori UDP-glucosyltransferase (UGT10100), mRNA	1.03719	1.8942	7.04063	0.00796809	0.0275317	down
comp9311	gi|306518651|ref|NM_001195459.1|	Bombyx mori UDP-glucosyltransferase (UGT10287B), mRNA	1.81073	4.45177	27.0614	1.97092e-07	3.5095e-06	down
comp30075	gi|195963350|ref|NM_001130876.1|	Bombyx mori uncharacterized LOC100174822 (LOC100174822), mRNA	0.443271	4.8134	5.98337	0.0144414	0.0442031	down
comp3336	gi|218505760|ref|NM_001142754.1|	Bombyx mori uncharacterized LOC100216501 (LOC100216501), mRNA	1.34859	5.36186	22.3033	2.32802e-06	2.94409e-05	down
comp35368	gi|226502267|ref|NM_001146724.1|	Bombyx mori uncharacterized LOC100286771 (LOC100286771), mRNA	0.761556	4.45829	12.2606	0.000462623	0.00268521	down
comp15978	gi|239985450|ref|NM_001161792.1|	Bombyx mori uncharacterized LOC100302108 (LOC100302108), mRNA	0.712581	5.32686	17.3744	3.06928e-05	0.00026325	down
comp187880	gi|283483980|ref|NM_001170996.1|	Bombyx mori uncharacterized LOC100327241 (LOC100327241), mRNA	0.845981	1.28814	6.05135	0.0138957	0.0429516	down
comp5704	gi|114052351|ref|NM_001046771.1|	Bombyx mori uncharacterized LOC692929 (LOC692929), mRNA	0.547146	4.64931	8.83232	0.00295942	0.0122902	down
comp4354	gi|114050830|ref|NM_001046695.1|	Bombyx mori uridine 5'-monophosphate synthase (LOC692850), mRNA	0.953273	5.57239	23.4648	1.27221e-06	1.75734e-05	down
comp12166	gi|197209931|ref|NM_001134258.1|	Bombyx mori uridine diphosphate glucosyltransferase 2 (Ugt2), mRNA	1.27415	10.1135	22.6294	1.96452e-06	2.53928e-05	down
comp11321	gi|114052021|ref|NM_001046982.1|	Bombyx mori UTP11-like U3 small nucleolar ribonucleoprotein (LOC732986), mRNA	1.04872	4.7015	19.1107	1.2335e-05	0.000121686	down
comp11072	gi|379698917|ref|NM_001257001.1|	Bombyx mori VCP-like protein (LOC100862774), mRNA	0.698719	5.70936	14.3544	0.000151424	0.00104921	down
comp31356	gi|114050868|ref|NM_001046697.1|	Bombyx mori WD repeat domain 61 (LOC692852), mRNA	0.836075	4.03728	18.7567	1.48499e-05	0.000141718	down
comp27766	gi|114051354|ref|NM_001046908.1|	Bombyx mori WD repeat domain 61 (LOC732907), mRNA	0.764962	4.60576	9.95913	0.00160053	0.00745217	down
comp30128	gi|114053218|ref|NM_001046823.1|	Bombyx mori Wibg protein (wibg), mRNA	0.83288	2.71452	11.9286	0.0005528	0.00312001	down
comp13068	gi|512906902|ref|XM_004926253.1|	PREDICTED: Bombyx mori 1,4-alpha-glucan-branching enzyme-like (LOC101739451), mRNA	1.18873	5.91627	31.1557	2.38143e-08	5.64614e-07	down
comp8210	gi|512938818|ref|XM_004934040.1|	PREDICTED: Bombyx mori 11-beta-hydroxysteroid dehydrogenase-like 3-like (LOC101747057), partial mRNA	0.787187	5.40367	10.2501	0.00136675	0.00658269	down
comp5382	gi|512916612|ref|XM_004928626.1|	PREDICTED: Bombyx mori 116 kDa U5 small nuclear ribonucleoprotein component-like (LOC101736447), mRNA	0.850258	5.38107	17.2097	3.34718e-05	0.000283594	down
comp5861	gi|512917972|ref|XM_004928960.1|	PREDICTED: Bombyx mori 2-methoxy-6-polyprenyl-1,4-benzoquinol methylase, mitochondrial-like (LOC101743462), transcript variant X1, mRNA	0.603135	4.23257	9.70246	0.00184021	0.00832136	down
comp8779	gi|512924975|ref|XM_004930668.1|	PREDICTED: Bombyx mori 2-oxoisovalerate dehydrogenase subunit alpha, mitochondrial-like (LOC101746491), transcript variant X1, mRNA	1.26768	1.05857	12.5331	0.000399815	0.00238518	down
comp12083	gi|512899103|ref|XM_004924504.1|	PREDICTED: Bombyx mori 26S protease regulatory subunit 4-like (LOC101740447), partial mRNA	0.79176	7.06432	12.6129	0.000383096	0.00230454	down
comp11864	gi|512894320|ref|XM_004923344.1|	PREDICTED: Bombyx mori 26S protease regulatory subunit 6A-like (LOC101737187), mRNA	0.824742	6.52791	15.279	9.2743e-05	0.000683833	down
comp9156	gi|512896701|ref|XM_004923917.1|	PREDICTED: Bombyx mori 26S protease regulatory subunit 7-like (LOC101744256), transcript variant X1, mRNA	0.726065	6.45805	11.7115	0.000621165	0.00342479	down
comp17027	gi|512906260|ref|XM_004926095.1|	PREDICTED: Bombyx mori 26S protease regulatory subunit 8-like (LOC101747034), mRNA	0.714143	6.65582	11.0377	0.000892798	0.00461231	down
comp15478	gi|512925003|ref|XM_004930675.1|	PREDICTED: Bombyx mori 26S proteasome complex subunit DSS1-like (LOC101735482), mRNA	0.477338	5.58423	7.25197	0.00708231	0.0249665	down
comp18106	gi|512914523|ref|XM_004928106.1|	PREDICTED: Bombyx mori 26S proteasome non-ATPase regulatory subunit 1-like (LOC101746253), mRNA	0.614267	7.43791	6.937	0.00844308	0.0288242	down
comp7099	gi|512901636|ref|XM_004925127.1|	PREDICTED: Bombyx mori 26S proteasome non-ATPase regulatory subunit 11-like (LOC101735320), mRNA	0.658068	6.88083	9.27047	0.00232877	0.0100708	down
comp6081	gi|512931069|ref|XM_004932160.1|	PREDICTED: Bombyx mori 26S proteasome non-ATPase regulatory subunit 2-like (LOC101736337), mRNA	0.714008	6.86895	9.50288	0.00205149	0.00911664	down
comp6909	gi|512926209|ref|XM_004930971.1|	PREDICTED: Bombyx mori 26S proteasome non-ATPase regulatory subunit 6-like (LOC101735567), mRNA	0.570361	5.76283	9.40077	0.00216894	0.00952351	down
comp4080	gi|512903375|ref|XM_004925547.1|	PREDICTED: Bombyx mori 26S proteasome non-ATPase regulatory subunit 8-like (LOC101737946), mRNA	0.827175	5.58754	14.3948	0.000148214	0.00103029	down
comp42778	gi|512906655|ref|XM_004926194.1|	PREDICTED: Bombyx mori 28S ribosomal protein S11, mitochondrial-like (LOC101741005), mRNA	0.960977	2.84002	10.0921	0.00148905	0.00705301	down
comp24604	gi|512917358|ref|XM_004928810.1|	PREDICTED: Bombyx mori 28S ribosomal protein S15, mitochondrial-like (LOC101746056), mRNA	0.790327	4.43624	17.4396	2.96586e-05	0.000255402	down
comp26544	gi|512889942|ref|XM_004922355.1|	PREDICTED: Bombyx mori 28S ribosomal protein S17, mitochondrial-like (LOC101737237), mRNA	0.841033	3.43293	10.7907	0.0010201	0.00515691	down
comp9192	gi|512910252|ref|XM_004927066.1|	PREDICTED: Bombyx mori 28S ribosomal protein S18a, mitochondrial-like (LOC101736005), mRNA	1.12742	3.96673	18.3401	1.84772e-05	0.000170398	down
comp24127	gi|512918975|ref|XM_004929206.1|	PREDICTED: Bombyx mori 28S ribosomal protein S18b, mitochondrial-like (LOC101738004), mRNA	0.915445	4.1248	15.3779	8.80131e-05	0.00065592	down
comp26554	gi|512915026|ref|XM_004928231.1|	PREDICTED: Bombyx mori 28S ribosomal protein S2, mitochondrial-like (LOC101739031), mRNA	0.966789	4.0952	15.0968	0.000102135	0.000741616	down
comp6849	gi|512923585|ref|XM_004930331.1|	PREDICTED: Bombyx mori 28S ribosomal protein S22, mitochondrial-like (LOC101744809), mRNA	0.788919	4.49231	17.8493	2.39107e-05	0.000212148	down
comp26916	gi|512894931|ref|XM_004923493.1|	PREDICTED: Bombyx mori 28S ribosomal protein S24, mitochondrial-like (LOC101740908), mRNA	0.88338	3.78091	17.0373	3.66528e-05	0.000305089	down
comp29873	gi|512906643|ref|XM_004926191.1|	PREDICTED: Bombyx mori 28S ribosomal protein S29, mitochondrial-like (LOC101740588), mRNA	0.941529	4.25637	14.1124	0.000172201	0.00116741	down
comp11431	gi|512920531|ref|XM_004929598.1|	PREDICTED: Bombyx mori 28S ribosomal protein S30, mitochondrial-like (LOC101737548), mRNA	0.819006	4.8923	15.4225	8.59608e-05	0.000642287	down
comp33806	gi|512922047|ref|XM_004929967.1|	PREDICTED: Bombyx mori 28S ribosomal protein S31, mitochondrial-like (LOC101736059), mRNA	0.965715	4.03007	18.8129	1.44187e-05	0.000138218	down
comp25354	gi|512887970|ref|XM_004921954.1|	PREDICTED: Bombyx mori 28S ribosomal protein S33, mitochondrial-like (LOC101736911), transcript variant X2, mRNA	0.603193	4.06717	9.04908	0.00262827	0.0111136	down
comp25826	gi|512889359|ref|XM_004922201.1|	PREDICTED: Bombyx mori 28S ribosomal protein S35, mitochondrial-like (LOC101742763), mRNA	0.975736	4.72868	18.5176	1.6834e-05	0.000157615	down
comp22646	gi|512911716|ref|XM_004927424.1|	PREDICTED: Bombyx mori 28S ribosomal protein S7, mitochondrial-like (LOC101739965), mRNA	0.914386	4.53789	19.8505	8.3741e-06	8.87488e-05	down
comp5653	gi|512889843|ref|XM_004922329.1|	PREDICTED: Bombyx mori 28S ribosomal protein S9, mitochondrial-like (LOC101745649), mRNA	0.62368	5.11436	12.989	0.000313331	0.00195248	down
comp5924	gi|512910162|ref|XM_004927043.1|	PREDICTED: Bombyx mori 3-hydroxyacyl-CoA dehydrogenase type-2-like (LOC101744555), mRNA	1.15847	3.06709	11.6185	0.000652989	0.00356816	down
comp28685	gi|512909139|ref|XM_004926792.1|	PREDICTED: Bombyx mori 39S ribosomal protein L1, mitochondrial-like (LOC101736359), mRNA	0.808583	4.21384	15.3281	9.03608e-05	0.000670106	down
comp3746	gi|512925991|ref|XM_004930916.1|	PREDICTED: Bombyx mori 39S ribosomal protein L10, mitochondrial-like (LOC101739700), mRNA	1.06484	4.37267	25.8134	3.7607e-07	6.12852e-06	down
comp6416	gi|512887073|ref|XM_004921805.1|	PREDICTED: Bombyx mori 39S ribosomal protein L11, mitochondrial-like (LOC101736605), transcript variant X1, mRNA	1.01864	2.81937	13.3862	0.000253486	0.00162762	down
comp32508	gi|512889958|ref|XM_004922359.1|	PREDICTED: Bombyx mori 39S ribosomal protein L13, mitochondrial-like (LOC101737803), mRNA	1.06633	3.52828	18.3448	1.84321e-05	0.000170104	down
comp10321	gi|512915272|ref|XM_004928292.1|	PREDICTED: Bombyx mori 39S ribosomal protein L14, mitochondrial-like (LOC101735796), mRNA	0.766041	3.98227	10.8559	0.000984814	0.00500928	down
comp6949	gi|512926068|ref|XM_004930936.1|	PREDICTED: Bombyx mori 39S ribosomal protein L15, mitochondrial-like (LOC101742656), mRNA	0.843908	4.20712	15.6626	7.57064e-05	0.000577738	down
comp4371	gi|512893568|ref|XM_004923157.1|	PREDICTED: Bombyx mori 39S ribosomal protein L16, mitochondrial-like (LOC101740486), mRNA	0.866581	3.89517	13.9922	0.00018357	0.00123088	down
comp28704	gi|512914838|ref|XM_004928184.1|	PREDICTED: Bombyx mori 39S ribosomal protein L17, mitochondrial-like (LOC101744946), mRNA	0.834324	3.67877	11.0416	0.00089089	0.0046043	down
comp26409	gi|512917673|ref|XM_004928888.1|	PREDICTED: Bombyx mori 39S ribosomal protein L18, mitochondrial-like (LOC101745044), mRNA	1.06665	3.84194	26.9967	2.03808e-07	3.61906e-06	down
comp9178	gi|512927198|ref|XM_004931218.1|	PREDICTED: Bombyx mori 39S ribosomal protein L19, mitochondrial-like (LOC101736455), mRNA	0.943531	4.64092	23.7846	1.07739e-06	1.51422e-05	down
comp6714	gi|512885312|ref|XM_004921517.1|	PREDICTED: Bombyx mori 39S ribosomal protein L21, mitochondrial-like (LOC101736166), mRNA	1.02137	3.38429	18.595	1.61646e-05	0.000152719	down
comp25123	gi|512913643|ref|XM_004927889.1|	PREDICTED: Bombyx mori 39S ribosomal protein L27, mitochondrial-like (LOC101741251), mRNA	1.28091	3.47931	26.6093	2.49036e-07	4.3267e-06	down
comp3680	gi|512925872|ref|XM_004930887.1|	PREDICTED: Bombyx mori 39S ribosomal protein L3, mitochondrial-like (LOC101735889), transcript variant X1, mRNA	0.998899	5.01597	30.9076	2.70605e-08	6.29976e-07	down
comp6984	gi|512916345|ref|XM_004928560.1|	PREDICTED: Bombyx mori 39S ribosomal protein L30, mitochondrial-like (LOC101739135), mRNA	0.55738	4.33518	6.10867	0.013452	0.0418009	down
comp7604	gi|512905478|ref|XM_004925897.1|	PREDICTED: Bombyx mori 39S ribosomal protein L33, mitochondrial-like (LOC101737395), mRNA	0.891286	3.06477	10.2762	0.00134761	0.00650022	down
comp23708	gi|512920353|ref|XM_004929555.1|	PREDICTED: Bombyx mori 39S ribosomal protein L34, mitochondrial-like (LOC101743322), mRNA	0.953149	3.79571	11.8841	0.000566145	0.00318277	down
comp20116	gi|512906157|ref|XM_004926069.1|	PREDICTED: Bombyx mori 39S ribosomal protein L35, mitochondrial-like (LOC101742782), mRNA	0.950743	4.79051	19.3434	1.09196e-05	0.000109827	down
comp26082	gi|512928038|ref|XM_004931427.1|	PREDICTED: Bombyx mori 39S ribosomal protein L36, mitochondrial-like (LOC101738630), mRNA	0.733303	3.31649	8.55745	0.00344112	0.0138693	down
comp5676	gi|512910656|ref|XM_004927167.1|	PREDICTED: Bombyx mori 39S ribosomal protein L38, mitochondrial-like (LOC101743314), mRNA	1.20308	4.71194	40.0061	2.53172e-10	8.95423e-09	down
comp10426	gi|512905767|ref|XM_004925970.1|	PREDICTED: Bombyx mori 39S ribosomal protein L39, mitochondrial-like (LOC101738084), mRNA	0.960083	3.95188	19.364	1.08023e-05	0.000109073	down
comp27586	gi|512907913|ref|XM_004926504.1|	PREDICTED: Bombyx mori 39S ribosomal protein L4, mitochondrial-like (LOC101746143), mRNA	1.00613	4.32566	28.8772	7.71148e-08	1.55607e-06	down
comp10028	gi|512894080|ref|XM_004923289.1|	PREDICTED: Bombyx mori 39S ribosomal protein L40, mitochondrial-like (LOC101740994), mRNA	1.15946	4.074	31.2002	2.32737e-08	5.52815e-07	down
comp21805	gi|512931675|ref|XM_004932305.1|	PREDICTED: Bombyx mori 39S ribosomal protein L42, mitochondrial-like (LOC101738632), mRNA	0.592594	3.82683	8.34885	0.00385931	0.0152688	down
comp9179	gi|512901408|ref|XM_004925071.1|	PREDICTED: Bombyx mori 39S ribosomal protein L43, mitochondrial-like (LOC101737987), mRNA	1.07687	3.7558	20.474	6.04459e-06	6.70268e-05	down
comp33944	gi|512919883|ref|XM_004929437.1|	PREDICTED: Bombyx mori 39S ribosomal protein L46, mitochondrial-like (LOC101743603), mRNA	1.1873	3.62823	20.4801	6.02558e-06	6.68735e-05	down
comp26992	gi|512930007|ref|XM_004931906.1|	PREDICTED: Bombyx mori 39S ribosomal protein L47, mitochondrial-like (LOC101742809), mRNA	0.9082	4.15336	12.2702	0.000460244	0.00267382	down
comp10031	gi|512916124|ref|XM_004928499.1|	PREDICTED: Bombyx mori 39S ribosomal protein L51, mitochondrial-like (LOC101742599), mRNA	0.930421	4.53867	22.2939	2.33948e-06	2.95279e-05	down
comp3315	gi|512922413|ref|XM_004930057.1|	PREDICTED: Bombyx mori 39S ribosomal protein L53, mitochondrial-like (LOC101736060), mRNA	0.840933	4.82539	21.5626	3.42465e-06	4.11277e-05	down
comp3663	gi|512898913|ref|XM_004924457.1|	PREDICTED: Bombyx mori 39S ribosomal protein L9, mitochondrial-like (LOC101746284), mRNA	0.705861	4.39508	14.8818	0.000114464	0.00082095	down
comp9679	gi|512933359|ref|XM_004932715.1|	PREDICTED: Bombyx mori 5-formyltetrahydrofolate cyclo-ligase-like (LOC101740948), transcript variant X1, mRNA	1.03957	2.56578	14.9137	0.000112541	0.000808511	down
comp11813	gi|512906848|ref|XM_004926239.1|	PREDICTED: Bombyx mori 5-methylcytosine rRNA methyltransferase NSUN4-like (LOC101737539), mRNA	1.10072	3.36063	25.5099	4.4012e-07	7.02115e-06	down
comp37968	gi|512903869|ref|XM_004925666.1|	PREDICTED: Bombyx mori 5'-3' exoribonuclease 2 homolog (LOC101746473), mRNA	0.444075	5.37204	5.96407	0.0146003	0.0445942	down
comp30460	gi|512926112|ref|XM_004930947.1|	PREDICTED: Bombyx mori 5'-AMP-activated protein kinase subunit gamma-like (LOC101744333), mRNA	0.611325	5.3908	12.4145	0.000426021	0.00251011	down
comp8176	gi|512901691|ref|XM_004925141.1|	PREDICTED: Bombyx mori 60S ribosomal export protein NMD3-like (LOC101739071), mRNA	1.16052	5.94631	30.9859	2.59905e-08	6.08367e-07	down
comp20795	gi|512893237|ref|XM_004923075.1|	PREDICTED: Bombyx mori 60S ribosome subunit biogenesis protein NIP7 homolog (LOC101738785), mRNA	1.12392	4.65855	19.3093	1.11161e-05	0.000111368	down
comp12516	gi|512920971|ref|XM_004929710.1|	PREDICTED: Bombyx mori A disintegrin and metalloproteinase with thrombospondin motifs 7-like (LOC101741678), mRNA	1.90382	4.50029	95.1646	1.75198e-22	2.81937e-20	down
comp9293	gi|512930600|ref|XM_004932042.1|	PREDICTED: Bombyx mori acetyl-coenzyme A transporter 1-like (LOC101745155), transcript variant X1, mRNA	1.82945	6.44779	44.4963	2.54844e-11	1.05156e-09	down
comp78531	gi|512929605|ref|XM_004931806.1|	PREDICTED: Bombyx mori acidic juvenile hormone-suppressible protein 1-like (LOC101738457), mRNA	4.11028	3.59167	14.4081	0.000147172	0.00102471	down
comp3314	gi|512896917|ref|XM_004923969.1|	PREDICTED: Bombyx mori acidic leucine-rich nuclear phosphoprotein 32 family member A-like (LOC101743067), transcript variant X1, mRNA	0.581677	7.02025	6.08782	0.0136117	0.0422156	down
comp14532	gi|512919599|ref|XM_004929366.1|	PREDICTED: Bombyx mori acidic leucine-rich nuclear phosphoprotein 32 family member B-like (LOC101744904), transcript variant X3, mRNA	0.737582	8.59532	7.52266	0.00609276	0.0221389	down
comp17307	gi|512932518|ref|XM_004932508.1|	PREDICTED: Bombyx mori aconitate hydratase, mitochondrial-like (LOC101738186), mRNA	0.742151	7.51252	11.4247	0.00072474	0.00389005	down
comp12289	gi|512905835|ref|XM_004925987.1|	PREDICTED: Bombyx mori actin-related protein 8-like (LOC101740322), mRNA	1.11422	2.82197	11.45	0.000714923	0.00384618	down
comp36535	gi|512890141|ref|XM_004922408.1|	PREDICTED: Bombyx mori activating signal cointegrator 1-like (LOC101744062), mRNA	0.791089	4.14795	16.7938	4.16689e-05	0.000342339	down
comp12211	gi|512906993|ref|XM_004926276.1|	PREDICTED: Bombyx mori acyl-CoA dehydrogenase family member 9, mitochondrial-like (LOC101743932), transcript variant X1, mRNA	0.814445	4.45354	14.4942	0.00014059	0.000985276	down
comp3246	gi|512919602|ref|XM_004929367.1|	PREDICTED: Bombyx mori acylglycerol kinase, mitochondrial-like (LOC101745244), mRNA	0.838774	4.18918	12.5733	0.000391307	0.00234529	down
comp21698	gi|512922043|ref|XM_004929966.1|	PREDICTED: Bombyx mori adenylate kinase isoenzyme 6 homolog (LOC101735934), mRNA	1.07423	4.7463	22.8163	1.78251e-06	2.33807e-05	down
comp11515	gi|512922480|ref|XM_004930071.1|	PREDICTED: Bombyx mori adenylyl cyclase-associated protein 1-like (LOC101737787), transcript variant X3, mRNA	0.630301	6.35666	9.60401	0.00194153	0.00870613	down
comp19728	gi|512914531|ref|XM_004928108.1|	PREDICTED: Bombyx mori ADP-dependent glucokinase-like (LOC101746527), transcript variant X1, mRNA	0.855801	6.44378	7.14334	0.0075243	0.0262651	down
comp18485	gi|512892006|ref|XM_004922767.1|	PREDICTED: Bombyx mori ADP-ribosylation factor GTPase-activating protein 2-like (LOC101746692), mRNA	0.675643	5.65363	9.10483	0.00254936	0.0108461	down
comp10303	gi|512893333|ref|XM_004923098.1|	PREDICTED: Bombyx mori ADP-ribosylation factor-like protein 13B-like (LOC101741851), mRNA	1.63524	3.73023	47.9851	4.29467e-12	1.97463e-10	down
comp7058	gi|512893950|ref|XM_004923254.1|	PREDICTED: Bombyx mori AFG3-like protein 2-like (LOC101745802), mRNA	0.531956	6.36458	6.97383	0.00827103	0.0283798	down
comp5559	gi|512908374|ref|XM_004926609.1|	PREDICTED: Bombyx mori alaserpin-like (LOC101739125), mRNA	3.09826	0.263572	32.1418	1.43322e-08	3.55062e-07	down
comp286424	gi|512935050|ref|XM_004933123.1|	PREDICTED: Bombyx mori aldose 1-epimerase-like (LOC101737885), mRNA	1.50047	0.350882	11.0096	0.000906429	0.00467302	down
comp21547	gi|512935632|ref|XM_004933264.1|	PREDICTED: Bombyx mori aldose reductase-like (LOC101740161), transcript variant X1, mRNA	0.522259	5.43791	7.51855	0.00610668	0.022177	down
comp10633	gi|512914898|ref|XM_004928199.1|	PREDICTED: Bombyx mori alkylated DNA repair protein alkB homolog 1-like (LOC101746991), mRNA	0.605014	3.05134	7.11015	0.00766485	0.0266623	down
comp29472	gi|512907845|ref|XM_004926487.1|	PREDICTED: Bombyx mori alpha-aminoadipic semialdehyde synthase, mitochondrial-like (LOC101743783), mRNA	1.32697	4.60322	50.1582	1.41835e-12	7.13273e-11	down
comp20209	gi|512906623|ref|XM_004926186.1|	PREDICTED: Bombyx mori alpha-endosulfine-like (LOC101739874), transcript variant X2, mRNA	0.456258	5.90473	6.49937	0.0107913	0.0349413	down
comp3471	gi|512937827|ref|XM_004933803.1|	PREDICTED: Bombyx mori alpha-ketoglutarate-dependent dioxygenase alkB homolog 4-like (LOC101735902), transcript variant X2, mRNA	0.688066	5.33125	11.8343	0.000581492	0.00325625	down
comp6754	gi|512920464|ref|XM_004929582.1|	PREDICTED: Bombyx mori alpha-tocopherol transfer protein-like (LOC101747217), mRNA	0.827162	4.43591	19.2184	1.16582e-05	0.000115898	down
comp11840	gi|512892347|ref|XM_004922852.1|	PREDICTED: Bombyx mori aminopeptidase N-like (LOC101737565), mRNA	0.916214	5.15732	24.4116	7.78002e-07	1.13303e-05	down
comp25802	gi|512895404|ref|XM_004923607.1|	PREDICTED: Bombyx mori amyloid protein-binding protein 2-like (LOC101738331), mRNA	1.84137	5.73248	90.7557	1.62554e-21	2.43339e-19	down
comp36433	gi|512928303|ref|XM_004931489.1|	PREDICTED: Bombyx mori anamorsin homolog (LOC101735486), mRNA	1.16353	3.42561	21.359	3.80835e-06	4.4857e-05	down
comp12293	gi|512935436|ref|XM_004933218.1|	PREDICTED: Bombyx mori androgen-dependent TFPI-regulating protein-like (LOC101745637), mRNA	3.40625	2.23839	66.513	3.47585e-16	3.06494e-14	down
comp12115	gi|512925995|ref|XM_004930917.1|	PREDICTED: Bombyx mori angio-associated migratory cell protein-like (LOC101739841), mRNA	0.445304	5.86744	6.20829	0.0127153	0.0399944	down
comp43411	gi|512917439|ref|XM_004928830.1|	PREDICTED: Bombyx mori ankyrin repeat and FYVE domain-containing protein 1-like (LOC101736939), mRNA	0.953795	4.32464	22.8306	1.76924e-06	2.3242e-05	down
comp8623	gi|512923565|ref|XM_004930326.1|	PREDICTED: Bombyx mori ankyrin repeat and MYND domain-containing protein 2-like (LOC101744038), mRNA	0.880423	5.29975	20.3445	6.46771e-06	7.08039e-05	down
comp12015	gi|512910245|ref|XM_004927064.1|	PREDICTED: Bombyx mori ankyrin repeat and zinc finger domain-containing protein 1-like (LOC101735746), mRNA	0.789678	3.78571	13.131	0.000290454	0.00182851	down
comp13154	gi|512925955|ref|XM_004930907.1|	PREDICTED: Bombyx mori annulin-like (LOC101738407), transcript variant X1, mRNA	1.39335	5.63438	52.7976	3.69759e-13	2.07872e-11	down
comp36741	gi|512888419|ref|XM_004922027.1|	PREDICTED: Bombyx mori antigen KI-67-like (LOC101739006), mRNA	1.17144	4.77506	22.6852	1.90831e-06	2.48158e-05	down
comp11225	gi|512909327|ref|XM_004926837.1|	PREDICTED: Bombyx mori apoptosis-inducing factor 3-like (LOC101744366), mRNA	2.0427	3.43704	70.3373	4.99841e-17	4.87496e-15	down
comp47216	gi|512911382|ref|XM_004927341.1|	PREDICTED: Bombyx mori aprataxin and PNK-like factor-like (LOC101738395), transcript variant X2, mRNA	0.731629	1.93669	7.39462	0.00654192	0.0234272	down
comp17970	gi|512918104|ref|XM_004928993.1|	PREDICTED: Bombyx mori apyrase-like (LOC101736450), mRNA	0.910263	7.52971	14.3266	0.000153676	0.00106025	down
comp64382	gi|512894596|ref|XM_004923411.1|	PREDICTED: Bombyx mori armadillo repeat-containing protein 6 homolog (LOC101737428), mRNA	0.741456	2.94849	7.15325	0.00748283	0.0261635	down
comp13764	gi|512924260|ref|XM_004930497.1|	PREDICTED: Bombyx mori ATP synthase lipid-binding protein, mitochondrial-like (LOC101738009), mRNA	0.765056	9.6752	9.07884	0.00258584	0.0109715	down
comp3432	gi|512939196|ref|XM_004934125.1|	PREDICTED: Bombyx mori ATP synthase subunit epsilon, mitochondrial-like (LOC101740954), partial mRNA	0.504835	7.01296	6.03147	0.0140531	0.0433547	down
comp11890	gi|512916234|ref|XM_004928528.1|	PREDICTED: Bombyx mori ATP-binding cassette sub-family F member 1-like (LOC101746856), mRNA	1.14725	7.53288	19.774	8.71598e-06	9.17494e-05	down
comp13148	gi|512893792|ref|XM_004923210.1|	PREDICTED: Bombyx mori ATP-binding cassette sub-family F member 3-like (LOC101737049), mRNA	0.803115	5.71633	14.4082	0.000147161	0.00102471	down
comp6574	gi|512919813|ref|XM_004929419.1|	PREDICTED: Bombyx mori ATP-binding cassette sub-family G member 1-like (LOC101741217), mRNA	1.47368	2.30636	32.3489	1.28831e-08	3.225e-07	down
comp7976	gi|512930153|ref|XM_004931940.1|	PREDICTED: Bombyx mori ATP-binding cassette sub-family G member 5-like (LOC101735894), mRNA	1.0581	1.56214	12.3193	0.000448299	0.00261979	down
comp29655	gi|512916984|ref|XM_004928718.1|	PREDICTED: Bombyx mori ATP-dependent helicase brm-like (LOC101737502), mRNA	0.559106	6.27778	8.2149	0.00415477	0.0161548	down
comp41860	gi|512906443|ref|XM_004926141.1|	PREDICTED: Bombyx mori ATP-dependent RNA helicase DDX24-like (LOC101741522), mRNA	1.12133	4.88269	31.7168	1.78368e-08	4.33267e-07	down
comp7851	gi|512917908|ref|XM_004928946.1|	PREDICTED: Bombyx mori ATP-dependent RNA helicase WM6-like (LOC101741115), mRNA	0.961951	7.68399	13.3708	0.000255577	0.0016386	down
comp8935	gi|512921364|ref|XM_004929802.1|	PREDICTED: Bombyx mori ATPase family AAA domain-containing protein 3-like (LOC101738755), mRNA	0.599117	6.20104	7.70809	0.00549738	0.0203112	down
comp11129	gi|512932570|ref|XM_004932521.1|	PREDICTED: Bombyx mori axin-like (LOC101739893), mRNA	0.76166	1.44408	6.19129	0.012838	0.0402749	down
comp3235	gi|512885372|ref|XM_004921527.1|	PREDICTED: Bombyx mori B-cell CLL/lymphoma 7 protein family member A-like (LOC101737615), mRNA	0.877021	3.7397	15.9421	6.53097e-05	0.000508341	down
comp11854	gi|512914673|ref|XM_004928144.1|	PREDICTED: Bombyx mori B-cell lymphoma/leukemia 11B-like (LOC101739459), mRNA	1.90332	5.80861	80.0366	3.67534e-19	4.59382e-17	down
comp3548	gi|512903175|ref|XM_004925498.1|	PREDICTED: Bombyx mori barrier-to-autointegration factor B-like (LOC101742097), mRNA	0.517942	5.86546	8.66217	0.00324884	0.0132234	down
comp6580	gi|512915732|ref|XM_004928404.1|	PREDICTED: Bombyx mori beta-1,3-galactosyltransferase 6-like (LOC101740645), transcript variant X2, mRNA	0.620083	2.71089	6.72913	0.0094851	0.0316186	down
comp31753	gi|512899534|ref|XM_004924612.1|	PREDICTED: Bombyx mori beta-catenin-like protein 1-like (LOC101745281), mRNA	0.598635	4.6043	10.7588	0.00103786	0.0052284	down
comp13372	gi|512931426|ref|XM_004932243.1|	PREDICTED: Bombyx mori beta-glucuronidase-like (LOC101736859), mRNA	3.76591	6.41606	183.444	8.58031e-42	4.80274e-39	down
comp3268	gi|512918685|ref|XM_004929136.1|	PREDICTED: Bombyx mori beta-lactamase-like protein 2 homolog (LOC101739928), transcript variant X3, mRNA	0.493417	4.94718	7.88946	0.00497237	0.0187856	down
comp11424	gi|512937630|ref|XM_004933754.1|	PREDICTED: Bombyx mori bifunctional lysine-specific demethylase and histidyl-hydroxylase NO66-like (LOC101739566), mRNA	0.977816	5.29881	19.4665	1.02378e-05	0.000104687	down
comp3841	gi|512926562|ref|XM_004931060.1|	PREDICTED: Bombyx mori bifunctional purine biosynthesis protein PURH-like (LOC101741082), mRNA	0.972006	5.51472	30.4507	3.42464e-08	7.76211e-07	down
comp10961	gi|512938344|ref|XM_004933927.1|	PREDICTED: Bombyx mori bile salt-activated lipase-like (LOC101736345), partial mRNA	0.932376	4.51705	23.2954	1.38933e-06	1.89875e-05	down
comp9328	gi|512917641|ref|XM_004928880.1|	PREDICTED: Bombyx mori bleomycin hydrolase-like (LOC101743988), transcript variant X1, mRNA	0.568728	5.6871	8.37873	0.00379637	0.0150568	down
comp12358	gi|512911974|ref|XM_004927486.1|	PREDICTED: Bombyx mori Bloom syndrome protein homolog (LOC101738851), partial mRNA	0.834322	3.786	15.9641	6.45568e-05	0.000503089	down
comp3594	gi|512939569|ref|XM_004934216.1|	PREDICTED: Bombyx mori brahma-associated protein of 60 kDa-like (LOC101735816), partial mRNA	0.489387	4.78217	5.99441	0.0143513	0.0440005	down
comp8230	gi|512926689|ref|XM_004931092.1|	PREDICTED: Bombyx mori BRISC and BRCA1-A complex member 1-like (LOC101745396), transcript variant X1, mRNA	0.724372	3.78008	10.2773	0.00134675	0.00649852	down
comp10161	gi|512929749|ref|XM_004931843.1|	PREDICTED: Bombyx mori broad-complex core protein isoforms 1/2/3/4/5-like (LOC101746404), mRNA	0.642776	4.75431	8.57721	0.00340397	0.0137591	down
comp12139	gi|512889190|ref|XM_004922156.1|	PREDICTED: Bombyx mori bromodomain-containing protein 8-like (LOC101736607), mRNA	0.558733	3.80509	7.8267	0.00514799	0.019311	down
comp11650	gi|512918549|ref|XM_004929104.1|	PREDICTED: Bombyx mori BTB/POZ domain-containing protein 9-like (LOC101735476), transcript variant X2, mRNA	0.563729	4.16563	8.33714	0.00388427	0.0153321	down
comp7834	gi|512893155|ref|XM_004923054.1|	PREDICTED: Bombyx mori BUD13 homolog (LOC101736259), mRNA	0.811511	3.91871	14.9226	0.000112011	0.000805151	down
comp36526	gi|512937175|ref|XM_004933646.1|	PREDICTED: Bombyx mori cactin-like (LOC101739240), mRNA	0.724634	3.84342	13.1584	0.000286237	0.00180726	down
comp2271	gi|512928855|ref|XM_004931625.1|	PREDICTED: Bombyx mori calcium-transporting ATPase type 2C member 1-like (LOC101743471), mRNA	1.09647	2.20124	17.9998	2.2093e-05	0.000199457	down
comp13285	gi|512918369|ref|XM_004929060.1|	PREDICTED: Bombyx mori calcium/calmodulin-dependent protein kinase kinase 2-like (LOC101735336), mRNA	3.08051	4.79024	232.019	2.16306e-52	1.98909e-49	down
comp28736	gi|512896767|ref|XM_004923932.1|	PREDICTED: Bombyx mori calpain-1 catalytic subunit-like (LOC101746514), mRNA	0.665608	2.19222	6.35884	0.0116798	0.037317	down
comp12532	gi|512894736|ref|XM_004923444.1|	PREDICTED: Bombyx mori calsyntenin-1-like (LOC101743966), mRNA	1.0838	5.74594	28.7787	8.11401e-08	1.62709e-06	down
comp11378	gi|512930953|ref|XM_004932131.1|	PREDICTED: Bombyx mori cap-specific mRNA (nucleoside-2'-O-)-methyltransferase 1-like (LOC101744431), mRNA	0.571473	6.58588	7.59999	0.00583688	0.0213842	down
comp12655	gi|512893314|ref|XM_004923093.1|	PREDICTED: Bombyx mori CCAAT/enhancer-binding protein zeta-like (LOC101741098), transcript variant X2, mRNA	0.763689	5.97209	16.371	5.20757e-05	0.000415335	down
comp10118	gi|512891676|ref|XM_004922685.1|	PREDICTED: Bombyx mori CCR4-NOT transcription complex subunit 10-like (LOC101743918), mRNA	0.596179	3.85942	8.75421	0.00308888	0.0127293	down
comp11318	gi|512895369|ref|XM_004923599.1|	PREDICTED: Bombyx mori CCR4-NOT transcription complex subunit 3-like (LOC101737241), mRNA	0.488466	5.74882	7.47605	0.00625249	0.0225601	down
comp6100	gi|512926681|ref|XM_004931090.1|	PREDICTED: Bombyx mori CDGSH iron-sulfur domain-containing protein 2 homolog (LOC101745150), transcript variant X1, mRNA	0.775411	4.99281	12.0426	0.000519991	0.00296473	down
comp28226	gi|512916768|ref|XM_004928664.1|	PREDICTED: Bombyx mori CDGSH iron-sulfur domain-containing protein 3, mitochondrial-like (LOC101741493), transcript variant X2, mRNA	0.628369	3.70806	8.03419	0.00459025	0.017614	down
comp12225	gi|512896593|ref|XM_004923891.1|	PREDICTED: Bombyx mori CDK5 regulatory subunit-associated protein 1-like (LOC101740490), mRNA	0.88553	2.5952	12.1634	0.000487354	0.00280473	down
comp9381	gi|512937763|ref|XM_004933787.1|	PREDICTED: Bombyx mori CDK5 regulatory subunit-associated protein 3-like (LOC101744588), mRNA	0.859729	5.91045	17.0525	3.63601e-05	0.00030337	down
comp27454	gi|512888931|ref|XM_004922111.1|	PREDICTED: Bombyx mori CDKN2A-interacting protein-like (LOC101741651), mRNA	0.638354	4.80162	12.3359	0.000444341	0.0026002	down
comp3319	gi|512887117|ref|XM_004921813.1|	PREDICTED: Bombyx mori cell growth-regulating nucleolar protein-like (LOC101737668), transcript variant X1, mRNA	1.11393	6.24247	30.1558	3.98696e-08	8.83445e-07	down
comp8172	gi|512933840|ref|XM_004932834.1|	PREDICTED: Bombyx mori chaperone activity of bc1 complex-like, mitochondrial-like (LOC101745886), mRNA	0.539302	4.41695	8.98185	0.00272675	0.0114659	down
comp54559	gi|512896352|ref|XM_004923833.1|	PREDICTED: Bombyx mori chromatin accessibility complex protein 1-like (LOC101740858), mRNA	1.31265	2.50046	17.139	3.47413e-05	0.000291755	down
comp11446	gi|512920916|ref|XM_004929696.1|	PREDICTED: Bombyx mori chromatin assembly factor 1 subunit A-like (LOC101739324), mRNA	1.10165	3.74977	22.1564	2.51311e-06	3.15032e-05	down
comp10750	gi|512919506|ref|XM_004929345.1|	PREDICTED: Bombyx mori chromatin assembly factor 1 subunit B-like (LOC101741922), mRNA	0.914439	2.56628	8.71016	0.00316441	0.0129534	down
comp25502	gi|512928154|ref|XM_004931456.1|	PREDICTED: Bombyx mori cirhin-like (LOC101742367), mRNA	1.06068	5.32602	23.1436	1.50345e-06	2.03101e-05	down
comp303594	gi|512918916|ref|XM_004929192.1|	PREDICTED: Bombyx mori clavesin-1-like (LOC101736055), transcript variant X2, mRNA	0.933516	0.329719	5.80745	0.0159584	0.0480468	down
comp35308	gi|512906584|ref|XM_004926176.1|	PREDICTED: Bombyx mori cleavage and polyadenylation specificity factor 73-like (LOC101737197), mRNA	0.455399	4.65181	6.51814	0.010678	0.0347059	down
comp10405	gi|512898326|ref|XM_004924315.1|	PREDICTED: Bombyx mori cleavage and polyadenylation specificity factor subunit 1-like (LOC101745127), mRNA	0.837362	4.77585	21.6674	3.24263e-06	3.93455e-05	down
comp9209	gi|512924317|ref|XM_004930509.1|	PREDICTED: Bombyx mori cleavage stimulation factor 64-kDa subunit (LOC733138), transcript variant X1, mRNA	0.586549	4.46699	10.1123	0.00147281	0.00698894	down
comp12863	gi|512907005|ref|XM_004926279.1|	PREDICTED: Bombyx mori cleavage stimulation factor subunit 1-like (LOC101744320), mRNA	0.574151	4.4782	9.33619	0.00224672	0.00977171	down
comp33530	gi|512913426|ref|XM_004927836.1|	PREDICTED: Bombyx mori coiled-coil domain-containing protein 22 homolog (LOC101746109), mRNA	0.547345	4.75302	8.8373	0.00295136	0.0122646	down
comp3187	gi|512913569|ref|XM_004927872.1|	PREDICTED: Bombyx mori coiled-coil domain-containing protein 94-like (LOC101738712), mRNA	0.548491	3.65298	7.68968	0.00555376	0.0205045	down
comp5536	gi|512935216|ref|XM_004933163.1|	PREDICTED: Bombyx mori coiled-coil domain-containing protein AGAP005037-like (LOC101744007), mRNA	0.903182	1.49971	8.07155	0.00449655	0.0172957	down
comp2247	gi|512928522|ref|XM_004931542.1|	PREDICTED: Bombyx mori condensin complex subunit 2-like (LOC101742606), mRNA	0.964542	1.71403	9.34185	0.00223979	0.00974487	down
comp12154	gi|512898560|ref|XM_004924371.1|	PREDICTED: Bombyx mori congested-like trachea protein-like (LOC101742633), mRNA	0.494702	4.72281	8.47284	0.00360488	0.0144038	down
comp14168	gi|512928983|ref|XM_004931657.1|	PREDICTED: Bombyx mori COP9 signalosome complex subunit 4-like (LOC101740208), mRNA	0.677103	9.14192	6.7035	0.0096224	0.0319522	down
comp25328	gi|512926127|ref|XM_004930951.1|	PREDICTED: Bombyx mori COP9 signalosome complex subunit 8-like (LOC101744476), transcript variant X4, mRNA	0.614452	4.29409	6.80355	0.00909767	0.0305725	down
comp12941	gi|512905755|ref|XM_004925967.1|	PREDICTED: Bombyx mori counting factor associated protein D-like (LOC101737724), transcript variant X1, mRNA	3.7466	8.04832	196.762	1.06259e-44	6.83987e-42	down
comp35188	gi|512890213|ref|XM_004922422.1|	PREDICTED: Bombyx mori CREB-regulated transcription coactivator 3-like (LOC101746087), mRNA	0.776356	2.3963	8.26518	0.00404126	0.0158089	down
comp37278	gi|512935968|ref|XM_004933348.1|	PREDICTED: Bombyx mori CWF19-like protein 1-like (LOC101744770), mRNA	0.765457	4.28299	16.0924	6.03261e-05	0.00047356	down
comp5765	gi|512928490|ref|XM_004931534.1|	PREDICTED: Bombyx mori cyclin-dependent kinase 14-like (LOC101741505), mRNA	0.692181	1.83603	6.19663	0.0127994	0.0401878	down
comp4466	gi|512908060|ref|XM_004926533.1|	PREDICTED: Bombyx mori cyclin-dependent kinase 2-like (LOC101738936), mRNA	0.76226	3.6365	8.68691	0.00320503	0.0130805	down
comp11326	gi|512899191|ref|XM_004924525.1|	PREDICTED: Bombyx mori cyclin-dependent kinase 20-like (LOC101743926), mRNA	1.16988	0.331168	8.34532	0.00386681	0.0152897	down
comp31444	gi|512894281|ref|XM_004923334.1|	PREDICTED: Bombyx mori cyclin-dependent kinase-like 1-like (LOC101735958), mRNA	0.75462	3.44903	8.41542	0.00372051	0.0148107	down
comp7139	gi|512904749|ref|XM_004925717.1|	PREDICTED: Bombyx mori cyclin-J-like (LOC101742538), mRNA	1.02738	4.81611	20.9915	4.61328e-06	5.30405e-05	down
comp8143	gi|512925336|ref|XM_004930757.1|	PREDICTED: Bombyx mori cyclin-K-like (LOC101735483), mRNA	0.855149	3.81638	17.5072	2.86227e-05	0.000247807	down
comp3500	gi|512889901|ref|XM_004922345.1|	PREDICTED: Bombyx mori cyclin-related protein FAM58A-like (LOC101735856), mRNA	0.85554	4.46287	17.1754	3.40817e-05	0.000287716	down
comp11354	gi|512918846|ref|XM_004929175.1|	PREDICTED: Bombyx mori cyclin-Y-like protein 1-like (LOC101745726), mRNA	0.491517	5.01012	6.42661	0.0112423	0.036129	down
comp12395	gi|512899211|ref|XM_004924530.1|	PREDICTED: Bombyx mori cystathionine beta-synthase-like (LOC101744931), mRNA	1.11997	5.321	34.6387	3.96932e-09	1.12557e-07	down
comp10393	gi|512906735|ref|XM_004926212.1|	PREDICTED: Bombyx mori cysteine-rich protein 2-binding protein-like (LOC101743975), mRNA	0.560375	3.3771	6.73124	0.00947389	0.0315894	down
comp15876	gi|512917427|ref|XM_004928827.1|	PREDICTED: Bombyx mori cytochrome b-c1 complex subunit 6, mitochondrial-like (LOC101736448), transcript variant X2, mRNA	0.577269	5.68608	9.04189	0.00263863	0.0111486	down
comp15952	gi|512913418|ref|XM_004927834.1|	PREDICTED: Bombyx mori cytochrome b-c1 complex subunit 8-like (LOC101745824), mRNA	0.558461	5.41123	7.41946	0.00645223	0.0231446	down
comp15831	gi|512917241|ref|XM_004928783.1|	PREDICTED: Bombyx mori cytochrome b-c1 complex subunit 9-like (LOC101741816), mRNA	0.763678	4.86319	18.9067	1.37268e-05	0.000132771	down
comp4896	gi|512910324|ref|XM_004927087.1|	PREDICTED: Bombyx mori cytochrome c oxidase assembly protein COX15 homolog (LOC101739736), transcript variant X2, mRNA	0.504408	3.79264	5.92788	0.0149031	0.0453898	down
comp32190	gi|512920641|ref|XM_004929626.1|	PREDICTED: Bombyx mori cytochrome c oxidase assembly protein COX16 homolog, mitochondrial-like (LOC101740830), transcript variant X2, mRNA	0.762441	2.25126	7.75307	0.00536214	0.0199342	down
comp10576	gi|512931125|ref|XM_004932174.1|	PREDICTED: Bombyx mori cytochrome c oxidase subunit 6A1, mitochondrial-like (LOC101738548), mRNA	0.519191	6.16534	7.14289	0.00752617	0.0262651	down
comp14625	gi|512906252|ref|XM_004926093.1|	PREDICTED: Bombyx mori cytochrome c oxidase subunit 6C-like (LOC101746562), transcript variant X3, mRNA	0.599948	6.25382	9.42341	0.00214233	0.00942918	down
comp7760	gi|512935372|ref|XM_004933202.1|	PREDICTED: Bombyx mori cytochrome c oxidase subunit 7C, mitochondrial-like (LOC101743287), mRNA	0.672118	6.11837	9.7805	0.00176373	0.00805185	down
comp17360	gi|512929283|ref|XM_004931726.1|	PREDICTED: Bombyx mori cytochrome c-like (LOC101738358), transcript variant X3, mRNA	1.05417	5.61892	9.76932	0.00177448	0.00808376	down
comp25548	gi|512907460|ref|XM_004926391.1|	PREDICTED: Bombyx mori cytochrome c-type heme lyase-like (LOC101739921), mRNA	0.551103	4.75356	9.07838	0.00258649	0.0109715	down
comp8004	gi|512885492|ref|XM_004921547.1|	PREDICTED: Bombyx mori cytoplasmic tRNA 2-thiolation protein 1-like (LOC101740306), mRNA	0.711656	4.37425	10.3593	0.00128826	0.00626086	down
comp10432	gi|512934874|ref|XM_004933081.1|	PREDICTED: Bombyx mori d-3-phosphoglycerate dehydrogenase-like (LOC101743755), mRNA	2.87144	6.93245	77.4726	1.34574e-18	1.56081e-16	down
comp9616	gi|512927322|ref|XM_004931248.1|	PREDICTED: Bombyx mori D-tyrosyl-tRNA(Tyr) deacylase 1-like (LOC101740560), mRNA	0.827484	2.56108	11.1169	0.000855469	0.00445162	down
comp12405	gi|512924842|ref|XM_004930635.1|	PREDICTED: Bombyx mori DALR anticodon-binding domain-containing protein 3-like (LOC101741977), mRNA	0.750435	2.8301	10.2131	0.00139446	0.00668946	down
comp7800	gi|512919875|ref|XM_004929435.1|	PREDICTED: Bombyx mori DDB1- and CUL4-associated factor 13-like (LOC101743321), mRNA	0.488473	5.90134	6.13783	0.013232	0.0412266	down
comp18495	gi|512899598|ref|XM_004924628.1|	PREDICTED: Bombyx mori dead box protein 4 (LOC692361), transcript variant X2, mRNA	0.756598	6.61385	12.8144	0.000343961	0.00210564	down
comp17774	gi|512913437|ref|XM_004927839.1|	PREDICTED: Bombyx mori DEAD-box helicase Dbp80-like (LOC101746250), transcript variant X3, mRNA	0.70485	6.70699	10.4367	0.00123539	0.0060519	down
comp4546	gi|512900212|ref|XM_004924780.1|	PREDICTED: Bombyx mori dehydrogenase/reductase SDR family protein 7-like (LOC101739118), mRNA	0.689492	3.47139	9.36543	0.00221116	0.00965947	down
comp3285	gi|512930973|ref|XM_004932136.1|	PREDICTED: Bombyx mori density-regulated protein-like (LOC101745156), mRNA	0.558755	5.63461	6.12383	0.0133372	0.0414741	down
comp11512	gi|512920290|ref|XM_004929538.1|	PREDICTED: Bombyx mori dentin sialophosphoprotein-like (LOC101746949), mRNA	0.561164	4.45315	7.35276	0.00669598	0.0238396	down
comp53404	gi|512908414|ref|XM_004926619.1|	PREDICTED: Bombyx mori deoxynucleoside kinase-like (LOC101741300), transcript variant X1, mRNA	0.626723	3.02518	5.87938	0.0153192	0.0464374	down
[truncated: 3,840 more rows]

## Sheet: DEcabVtom
	logFC	logCPM	LR	PValue	FDR
comp3693	-6.41728	3.70276	227.354	2.25107e-51	2.89802e-47
comp24627	-3.81198	4.95662	210.637	9.97647e-48	6.42186e-44
[truncated: 12,872 more rows]

## Sheet: SigCabVTom
id	gi	gene	logFC	logCPM	LR	PValue	FDR	Up/Down in cabbage				up	down
[truncated: 2,566 more rows]
